# Supplementary material for: Comprehensive analysis of the long noncoding RNA-associated competitive endogenous RNA network in the osteogenic differentiation of periodontal ligament stem cells
Source: BMC Genomics. 2022 Jan 3;23:1. doi: 10.1186/s12864-021-08243-4 (PMC8725252; doi:10.1186/s12864-021-08243-4)
Supplement: Supplementary file 4 — Additional file 4. [file 12864_2021_8243_MOESM4_ESM.xls]

## Sheet: up_Exp_vs_Ctrl
# Fold Change cut-off: 2.0 # P-value cut-off: 0.05 # Condition pairs: Exp_vs_Ctrl # Column A: ProbeName it represents probe name. # Column B: P-value, P-value calculated from unpaired t-test. # Column C: FDR, FDR is calculated from Benjamini Hochberg FDR. # Column D: Fold Change, the absolute ratio (no log scale) of normalized intensities between two conditions. # Column E: Regulation, it depicts…
Exp_vs_Ctrl 2.0 fold up regulated LncRNAs
	P-value and FDR		Fold change and Regulation		Annotations																		Group--Raw Intensity		Group--Normalized Intensity		Raw Intensity						Normalized Intensity
ProbeName	P-value	FDR	Fold Change	Regulation	type	seqname	GeneSymbol	source	RNAlength	chrom	strand	txStart	txEnd	Xhyb	Sequence	relationship	Associated_gene_acc	Associated_gene_name	Associated_protein_name	Associated_gene_strand	Associated_gene_start	Associated_gene_end	group-Exp(raw)	group-Ctrl(raw)	group-Exp(normalized)	group-Ctrl(normalized)	[A, Exp](raw)	[C, Exp](raw)	[D, Exp](raw)	[B, Ctrl](raw)	[E, Ctrl](raw)	[F, Ctrl](raw)	[A, Exp](normalized)	[C, Exp](normalized)	[D, Exp](normalized)	[B, Ctrl](normalized)	[E, Ctrl](normalized)	[F, Ctrl](normalized)
ASHGA5P041796	0.00010485	0.00178526	2.947	up	noncoding	uc021yys.1	DQ591995	UCSC_knowngene	1470	chr6	-	34252326	34253796		CCAGAGAAATAATAGGTATTTGTTAGACCTGAGTGTACATTTCACATGTTATCCTTCACA	intergenic							10112	3422.53	13.2728	11.7135	11719.9	7617.06	10999	3611.8	3220.86	3434.93	13.3645	13.0733	13.3804	11.6768	11.7357	11.7279
ASHGA5P027411	2.83653e-05	0.000816772	16.8003	up	noncoding	ENST00000546086	RP11-81H14.2	GENCODE	565	chr12	-	68727032	68835996	ENST00000539404, ENST00000541707	GATCCTGTAGCCCTTATTATTGACACCTTTCATTTAGAAATTTAGCACATGTCACATTAC	intergenic							554.238	29.1786	9.04868	4.97826	685.601	357.276	619.837	25.8466	32.9505	28.7387	9.23732	8.71501	9.1937	4.79724	5.08631	5.05123
ASHGA5P046308	7.07298e-06	0.000395613	5.72397	up	noncoding	TCONS_00001546	XLOC_000889	LincRNAs identified by Cabili et al	1296	chr1	-	84542061	84543595		GTGGATGTAATATTTTGCCCCACATACATAGAAAGTTCAATGAATAGCACTGAACCACAT	intergenic							683.379	114.108	9.39724	6.88022	779.212	549.819	721.106	128.315	100.413	113.595	9.42573	9.34695	9.41904	6.98726	6.72566	6.92775
ASHGA5P057202	1.49632e-06	0.000209897	6.81581	up	noncoding	TCONS_00014460	XLOC_006677	LincRNAs identified by Cabili et al	1855	chr7	-	157230889	157232826	TCONS_00014459	TCCCTGGAGGTGATGGAGGTGCTCCCTGGAGGTGATGGAGGTGCTGCTGGAAGTGATGGT	intergenic							2058.75	299.719	11.0236	8.25469	2244.62	1896.99	2034.65	306.304	293.01	299.844	10.9872	11.1281	10.9554	8.1922	8.29714	8.27474
ASHGA5P049587	0.00921777	0.0341258	3.50404	up	noncoding	TCONS_00013565	XLOC_006210	LincRNAs identified by Cabili et al	1001	chr7	+	112257751	112266279		ATAAGGGCTGCACATGTCATAATGGGATCTAAACAAATAGGAGGTGTACAGGGCTTGTGG	intergenic							131.45	34.5749	6.93385	5.12482	165.747	85.7604	142.842	47.3742	21.0173	35.3332	7.12382	6.68401	6.99371	5.62326	4.4233	5.32792
ASHGA5P056186	2.60147e-05	0.00077993	2.50872	up	noncoding	TCONS_00000861	XLOC_000086	LincRNAs identified by Cabili et al	228	chr1	+	21744781	21746509	ENST00000421937, ENST00000466343	GTGAAGCCTGGATTTCCTTTTTATCACCGGTTTTGATGGATTCGATTAAGGTGTTCCTTG	intergenic							1845.16	736.725	10.849	9.52204	2075.52	1479.51	1980.45	817.046	644.184	748.945	10.8711	10.7624	10.9134	9.56723	9.44047	9.55841
ASHGA5P043322	0.0113494	0.0399507	2.49244	up	noncoding	TCONS_00019601	XLOC_009404	LincRNAs identified by Cabili et al	2075	chr11	-	30707955	30716936		TATTTCCCTGGCTATTTTGGCAACATAAAAGGCCCAGTCTATATCAAGGCCCAAGTGAAT	intergenic							48.9404	16.3164	5.49103	4.17347	45.2166	55.6291	45.9755	15.0956	18.1982	15.6555	5.14955	6.07306	5.25048	4.07272	4.21125	4.23644
ASHGA5P045044	0.000610817	0.00521981	2.19805	up	noncoding	ENST00000561761	RP11-629O1.2	GENCODE	1546	chr8	+	134584413	134586104		TTAGCTTTGGCTGGGAATATCGTCTGGGCCAATAAAGAGTTTTTGGATGAAATAACAAAA	bidirectional	NM_003033	ST3GAL1	CMP-N-acetylneuraminate-beta-galactosamide- alpha-2,3-sialyltransferase 1	-	134467090	134584183	997.839	444.887	9.93768	8.80145	1194.62	730.719	1068.18	498.783	375.145	460.734	10.0529	9.75741	10.0028	8.87259	8.65801	8.87376
ASHGA5P045044	0.000610817	0.00521981	2.19805	up	noncoding	ENST00000561761	RP11-629O1.2	GENCODE	1546	chr8	+	134584413	134586104		TTAGCTTTGGCTGGGAATATCGTCTGGGCCAATAAAGAGTTTTTGGATGAAATAACAAAA	bidirectional	NM_173344	ST3GAL1	CMP-N-acetylneuraminate-beta-galactosamide- alpha-2,3-sialyltransferase 1	-	134467090	134584183	997.839	444.887	9.93768	8.80145	1194.62	730.719	1068.18	498.783	375.145	460.734	10.0529	9.75741	10.0028	8.87259	8.65801	8.87376
ASHGA5P041698	0.0032989	0.0163714	2.50614	up	noncoding	ENST00000454426	HIST1H2APS2	pseudogene	370	chr6	-	25882253	25882623		CTTGGTCTTCCCTGGCCGGGCTCCAGCGCCGTCTGCTCCGCAAAGGCATCTATGCCGAGC								738.495	290.222	9.51687	8.1914	729.394	801.105	684.985	329.14	236.923	304.602	9.32221	9.88505	9.34334	8.29276	7.98416	8.29728
ASHGA5P022015	4.8159e-07	0.000147028	3.72727	up	noncoding	uc010xow.2	LOC126536	UCSC_knowngene	1144	chr19	+	16132697	16138270	uc002nca.3	CGGAAAACAGGACAAAGATGAGCTGCGTGCCCATAATTCCACGTTTACGCTGACTCCTCC	intron sense-overlapping	ENST00000397365	AC004790.1		+	16124066	16152945	832.22	216.676	9.68816	7.79004	954.384	686.522	855.754	229.441	201.186	219.399	9.72496	9.66941	9.67011	7.78814	7.74575	7.83623
ASHGA5P026818	5.51099e-05	0.00121767	2.07915	up	noncoding	TCONS_00011820	XLOC_005303	LincRNAs identified by Cabili et al	597	chr6	+	45633187	45634483		GGAGCTGGCCTATAAATCCTAAATACAGATGTAGTGATTGAACCCATCTAGGTAGCTTAT	intergenic							608.113	284.004	9.22453	8.16854	704.878	479.712	639.75	300.762	256.19	295.059	9.27148	9.15385	9.24828	8.16224	8.09213	8.25125
ASHGA5P056353	0.000833569	0.00640466	2.17566	up	noncoding	TCONS_00003660	XLOC_001447	LincRNAs identified by Cabili et al	298	chr2	+	43160632	43167334		GCTTGAGCAAGGTCACCGGCAGTTTCCTTTGCAGTAAAATGGGAATAAAAAGAAAATCTA	intergenic							44.791	17.0071	5.34905	4.22759	52.2326	31.0894	51.051	17.8691	15.7589	17.3934	5.37012	5.25546	5.42157	4.30526	4.00294	4.37458
ASHGA5P041505	3.79565e-06	0.000299152	4.10445	up	noncoding	ENST00000523301	RP11-175K6.1	GENCODE	568	chr5	+	158527629	158534225		ATTATTTCCCTTTCTCTCTCTTCAATGTTCCCTTATCCTGAGTATTGAGGTCCCCAAACG	bidirectional	NM_024007	EBF1	transcription factor COE1	-	158122922	158526788	4718.43	1157.88	12.2091	10.172	5324.1	3945.03	4886.15	1186.25	1144.14	1143.23	12.2333	12.1731	12.2209	10.0861	10.2731	10.1566
ASHGA5P029626	0.00103942	0.0073315	2.19885	up	noncoding	ENST00000553944	ACTN1-AS1	GENCODE	475	chr14	+	69446757	69448270		ATCACCGCTTCTAAACTGTGGCTCTAAACCTAACACAGAGGGTAATGGTAGTGCTGTATC	bidirectional	NM_001102	ACTN1	alpha-actinin-1 isoform b	-	69340839	69446083	414.349	182.678	8.66418	7.52743	454.996	356.09	431.96	207.659	145.718	194.657	8.61974	8.71129	8.66153	7.64661	7.26634	7.66935
ASHGA5P029626	0.00103942	0.0073315	2.19885	up	noncoding	ENST00000553944	ACTN1-AS1	GENCODE	475	chr14	+	69446757	69448270		ATCACCGCTTCTAAACTGTGGCTCTAAACCTAACACAGAGGGTAATGGTAGTGCTGTATC	bidirectional	NM_001130004	ACTN1	alpha-actinin-1 isoform a	-	69340839	69446083	414.349	182.678	8.66418	7.52743	454.996	356.09	431.96	207.659	145.718	194.657	8.61974	8.71129	8.66153	7.64661	7.26634	7.66935
ASHGA5P029626	0.00103942	0.0073315	2.19885	up	noncoding	ENST00000553944	ACTN1-AS1	GENCODE	475	chr14	+	69446757	69448270		ATCACCGCTTCTAAACTGTGGCTCTAAACCTAACACAGAGGGTAATGGTAGTGCTGTATC	bidirectional	NM_001130005	ACTN1	alpha-actinin-1 isoform c	-	69340839	69446083	414.349	182.678	8.66418	7.52743	454.996	356.09	431.96	207.659	145.718	194.657	8.61974	8.71129	8.66153	7.64661	7.26634	7.66935
ASHGA5P017193	0.00886188	0.0330728	3.51299	up	noncoding	uc010qbg.1	FLJ45983	UCSC_knowngene	1690	chr10	-	8092412	8095447	NR_024255	TCAAGTTGAGCGGGGTATGTGTGTCCTCTTGGGAAAAAGGCAGAAGAAAGAAGCGGAGCC	intergenic							62.7995	15.7297	5.85033	4.03763	73.6276	43.9617	70.8091	15.9099	10.1513	21.1281	5.88812	5.74459	5.91827	4.14457	3.33866	4.62966
ASHGA5P028280	0.000281988	0.00316331	2.65194	up	noncoding	ENST00000548846	RP3-473L9.4	GENCODE	209	chr12	+	111834638	111841111		GGGAAGGTTATTTGTTGGAATCCCTTTGCCTTTCCAAGGGAAAATAAACACAAAAAGTGA	intergenic							314.732	110.964	8.2477	6.84065	363.01	232.279	348.908	120.158	95.2479	117.486	8.29007	8.11644	8.33658	6.89878	6.65136	6.97181
ASHGA5P005611	7.79967e-05	0.00148514	3.08102	up	noncoding	NR_045623	NABP1	RefSeq	3969	chr2	+	192542861	192553248	NR_045622	GGGGTGTAAGATTTTGTATGGTTTATTCAGAAGTGCCAAATTTCAGTGAACCCAACCCAG	exon sense-overlapping	NM_001031716	NABP1	SOSS complex subunit B2 isoform 1	+	192542860	192553248	3795.49	1267.77	11.9151	10.2917	4116.84	3565.45	3704.17	1353.88	1065.1	1384.32	11.8731	12.0368	11.8354	10.2809	10.1656	10.4287
ASHGA5P005611	7.79967e-05	0.00148514	3.08102	up	noncoding	NR_045623	NABP1	RefSeq	3969	chr2	+	192542861	192553248	NR_045622	GGGGTGTAAGATTTTGTATGGTTTATTCAGAAGTGCCAAATTTCAGTGAACCCAACCCAG	exon sense-overlapping	NM_001254736	NABP1	SOSS complex subunit B2 isoform 2	+	192542797	192553248	3795.49	1267.77	11.9151	10.2917	4116.84	3565.45	3704.17	1353.88	1065.1	1384.32	11.8731	12.0368	11.8354	10.2809	10.1656	10.4287
ASHGA5P025685	0.00099909	0.00713502	3.11444	up	noncoding	NR_026856	DKFZP686I15217	RefSeq	1591	chr6	+	2988200	2991405		AGTTTCAGAGTCGTTGTCATGGCGACATGTTGTTTAGCATGAGAACAGGATGATGATAAA	exon sense-overlapping	ENST00000426637	NQO2	NAD(P)H dehydrogenase, quinone 2 [Source:HGNC Symbol;Acc:7856]	+	2988220	3012795	64.8423	17.7581	5.91803	4.27906	75.1958	57.7342	61.5969	20.6361	15.7478	16.8903	5.92027	6.12847	5.70535	4.49629	4.00164	4.33923
ASHGA5P025685	0.00099909	0.00713502	3.11444	up	noncoding	NR_026856	DKFZP686I15217	RefSeq	1591	chr6	+	2988200	2991405		AGTTTCAGAGTCGTTGTCATGGCGACATGTTGTTTAGCATGAGAACAGGATGATGATAAA	intron sense-overlapping	ENST00000380472	NQO2	NAD(P)H dehydrogenase, quinone 2 [Source:HGNC Symbol;Acc:7856]	+	2988879	3015877	64.8423	17.7581	5.91803	4.27906	75.1958	57.7342	61.5969	20.6361	15.7478	16.8903	5.92027	6.12847	5.70535	4.49629	4.00164	4.33923
ASHGA5P047897	0.000108487	0.00182082	2.78867	up	noncoding	BQ448447		LincRNAs identified by Khalil et al	514	chr20	+	32047529	32048206		TTATGACAAGTGACTCAGCCTACAGTTAAACTGCTGACCTCTCAAAGTGTACGGTGGACA	intergenic							57.3074	17.1794	5.72452	4.24494	68.8703	43.315	59.7369	16.4737	17.039	18.0255	5.79036	5.72415	5.65905	4.19569	4.12058	4.41855
ASHGA5P033693	0.0200594	0.0607222	3.91014	up	noncoding	ENST00000579595	RP11-769O8.2	GENCODE	464	chr18	+	738057	739444		GCCAATAATAAGGCCTCTCAAATACCTACCACATATCTGAAGAGAAACTTTTAACAGTTT	intronic antisense	NM_005433	YES1	tyrosine-protein kinase Yes	-	721591	812327	119.186	25.2704	6.73064	4.76342	95.4072	179.161	82.99	22.0126	31.9648	21.8337	6.28816	7.74151	6.16224	4.58	5.03638	4.67386
ASHGA5P030595	0.0257233	0.0727408	3.0841	up	noncoding	TCONS_00009108	XLOC_004049	LincRNAs identified by Cabili et al	302	chr4	-	115256001	115256405	TCONS_00008550, TCONS_00008551, TCONS_00008552, TCONS_00008553, TCONS_00009107	ACAGTGTGGGAAGCCACGGAGGAGATTTATGACTACCCTAAATTGGTTTGTGTTTGGATG	intergenic							274.785	80.1278	7.99412	6.36928	217.765	394.375	212.216	89.8578	62.0779	88.4477	7.52586	8.8642	7.59231	6.50169	6.02371	6.58242
ASHGA5P026665	0.0046677	0.0208438	2.82312	up	noncoding	ENST00000527012	RP11-91P24.5	GENCODE	551	chr11	+	77561649	77562557		GTTTTCCTATTCACCTTCTAAAGCTGGTTGTTGTGGAAGGCTGATATAGTTGGATATTTG	intron sense-overlapping	NM_024684	C11orf67	UPF0366 protein C11orf67	+	77532207	77583398	132.358	42.6213	6.96063	5.46334	155.727	93.2795	148.066	50.5717	30.2689	47.0233	7.0226	6.80904	7.05027	5.7127	4.96104	5.71629
ASHGA5P052916	2.94164e-06	0.000269619	16.002	up	noncoding	NR_038849	LOC100505633	RefSeq	1154	chr1	+	159931013	159948876		GCACTAAATTAGCTTTGTATGTTATTAAATGTGTCTCGTCAATGCTGTTGGCATTGTTTC	intergenic							662.429	38.5019	9.36342	5.36325	714.175	630.639	642.472	40.0299	37.0628	38.4131	9.28967	9.54573	9.25487	5.3878	5.26147	5.44046
ASHGA5P052790	2.62524e-06	0.000257307	2.33489	up	noncoding	NR_003038	SNHG5	RefSeq	524	chr6	-	86386724	86388451	uc003plb.4	TAATTTTGGATTATGTTCCTTTTTGTTATTACTTTTAAATAGGTCCTGAAATAACATGGG	intergenic							4634.63	2029.45	12.1863	10.9629	5059.91	4190.75	4653.25	2180.13	1868.88	2039.34	12.1624	12.2476	12.1488	10.955	10.9591	10.9747
ASHGA5P031911	0.000284997	0.00317945	12.8293	up	noncoding	ENST00000577171	AC140912.1	GENCODE	1054	chr16	+	73265953	73267007		GAAAGGGATTACTGGAAAAGACAGTGAAATGATGACAGGAAAACATCTTGGACCAGAGCC	intergenic							259.725	16.839	7.88706	4.20569	335.292	133.751	310.132	17.7719	19.9298	12.8152	8.17685	7.31391	8.17042	4.29795	4.34399	3.97512
ASHGA5P048164	0.0248721	0.0709763	2.94333	up	noncoding	TCONS_00014043	XLOC_005955	LincRNAs identified by Cabili et al	979	chr7	+	389823	391347	TCONS_00013287, TCONS_00013288, TCONS_00014042	GAGAGCAAGGCCGAAGAAACCCGCACTGGCACACATCAAAACACAACTCCACACAACGTC	intergenic							30.2277	9.3215	4.74683	3.18938	34.2597	19.1918	37.2316	8.38283	14.5817	5	4.72863	4.59263	4.91922	3.29436	3.88422	2.38956
ASHGA5P038180	0.000127494	0.00196078	4.9154	up	noncoding	TCONS_00025005	XLOC_011941	LincRNAs identified by Cabili et al	1019	chr16	-	52116983	52118482	ENST00000565742, NR_038233	TGCGCAATTAATCAACAAAAGCCTGCTCTTTCCTAACGAGTGAAGATACAAGCTTAGTAA	intergenic							205.2	37.6866	7.62213	5.32482	237.822	160.759	217.02	33.8507	47.763	31.446	7.65943	7.58072	7.62625	5.16592	5.63584	5.17271
ASHGA5P000047	4.49187e-05	0.00108844	2.80497	up	noncoding	AK026847		NRED	1683	chr1	+	82458559	82462210		GCTACTATATAGAACCACTCAGGAACAATAATGATAGGTATCAACGATACTGATTAGATG	intergenic							86.748	26.8842	6.3483	4.86032	99.3118	71.5853	89.3468	28.1874	25.9301	26.535	6.34587	6.4231	6.27594	4.91088	4.73013	4.93994
ASHGA5P052368	3.88103e-05	0.000999006	4.48586	up	noncoding	ENST00000515570	AC010226.4	GENCODE	765	chr5	+	114938741	114956356		CAAAAGTCTGAAGTTCTCTGTGAAATGCCTACATGTAAGAATTAAGATAGATTTTAAAGA	natural antisense	NM_001164468	TMED7-TICAM2	TRAM adaptor with GOLD domain isoform 1 precursor	-	114914338	114961876	147.993	29.0071	7.13394	4.96855	175.974	107.449	160.555	29.4056	27.3644	30.2513	7.21419	7.01067	7.17695	4.96988	4.81189	5.1239
ASHGA5P052368	3.88103e-05	0.000999006	4.48586	up	noncoding	ENST00000515570	AC010226.4	GENCODE	765	chr5	+	114938741	114956356		CAAAAGTCTGAAGTTCTCTGTGAAATGCCTACATGTAAGAATTAAGATAGATTTTAAAGA	natural antisense	NM_001164469	TMED7-TICAM2	TRAM adaptor with GOLD domain isoform 2 precursor	-	114914338	114961876	147.993	29.0071	7.13394	4.96855	175.974	107.449	160.555	29.4056	27.3644	30.2513	7.21419	7.01067	7.17695	4.96988	4.81189	5.1239
ASHGA5P052368	3.88103e-05	0.000999006	4.48586	up	noncoding	ENST00000515570	AC010226.4	GENCODE	765	chr5	+	114938741	114956356		CAAAAGTCTGAAGTTCTCTGTGAAATGCCTACATGTAAGAATTAAGATAGATTTTAAAGA	natural antisense	NM_181836	TMED7	transmembrane emp24 domain-containing protein 7 precursor	-	114948904	114961876	147.993	29.0071	7.13394	4.96855	175.974	107.449	160.555	29.4056	27.3644	30.2513	7.21419	7.01067	7.17695	4.96988	4.81189	5.1239
ASHGA5P034749	0.000123046	0.00193449	2.16919	up	noncoding	ENST00000424487	RP5-1113E3.3	GENCODE	467	chr1	+	10518611	10519395		TGATGACTCATCACCTTTTCCCTGCAAGGAGTGTACTGTAGATTACCAAACCTGCAGAAG	natural antisense	ENST00000377038	DFFA	DNA fragmentation factor, 45kDa, alpha polypeptide [Source:HGNC Symbol;Acc:2772]	-	10516578	10532583	597.069	269.322	9.2068	8.08965	653.447	540.009	597.751	296.52	237.686	273.761	9.16157	9.32011	9.13872	8.14012	7.98995	8.13887
ASHGA5P032774	0.000320749	0.00343676	2.53437	up	noncoding	ENST00000497885	RP11-314A20.2	GENCODE	472	chr17	+	4607524	4608824		CCCCAGTAGCGTGTATACTTTCCTAATATTAGTCTATGCACAAGCACATAAATGAATATT	natural antisense	NM_014389	PELP1	proline-, glutamic acid- and leucine-rich protein 1	-	4574678	4607632	78.2544	26.9294	6.20201	4.86039	86.2285	70.6373	77.8975	28.6792	28.927	23.1821	6.13216	6.40459	6.06928	4.93539	4.88981	4.75596
ASHGA5P056167	0.000899956	0.00670255	2.25841	up	noncoding	ENST00000414488	AL132709.5	GENCODE	800	chr14	+	101415314	101424887		GTGTTCTTATGTAAGTCATAGTTGACATTCTTGTTTTTGATTGGGTAGTTTGCCTGTTCA	intergenic							74.5966	28.7251	6.12238	4.94707	84.4716	58.4793	80.839	28.7197	25.7903	31.6651	6.10351	6.14433	6.11929	4.93792	4.72269	5.1806
ASHGA5P017359	0.000445564	0.00425261	2.10028	up	noncoding	ENST00000440573	RP1-238O23.4	GENCODE	449	chr6	-	41107593	41108570		CCACTCTGTCAAATCTCTGTATTCCTAAGTTTCTTTTCTAAGAGTTATTTTCCTGCAGAA	intergenic							109.38	46.7243	6.69734	5.62676	121.358	88.654	118.128	53.1463	42.0003	45.0263	6.65161	6.73215	6.70827	5.78162	5.44537	5.6533
ASHGA5P036233	3.64644e-05	0.000961276	5.55219	up	noncoding	TCONS_00016358	XLOC_007738	LincRNAs identified by Cabili et al	416	chr9	-	76738435	76753959		ACATTTATATGTGTATCAATATTCTCAAGCAGGAACACAGCACTGCCCTTCCAGCTCCCT	intergenic							803.224	140.793	9.64236	7.1693	864.336	725.303	820.033	157.452	116.646	148.281	9.5736	9.7473	9.60616	7.26652	6.9475	7.29386
ASHGA5P044396	0.000631369	0.00532064	2.40962	up	noncoding	ENST00000521148	RP11-100L22.2	GENCODE	496	chr8	-	93711977	93777806	ENST00000521230	GGGTGAAGAGCCCCCAATTATTTATAAAGTGTTTGCTGCCTCATTTATGAAAATAAATAG	intergenic							402.836	160.578	8.6273	7.35849	418.218	378.565	411.726	180.252	136.32	165.161	8.49493	8.80205	8.58491	7.45801	7.17113	7.44634
ASHGA5P032879	0.000125133	0.00194525	2.02471	up	noncoding	NR_027167	C17orf76-AS1	RefSeq	1015	chr17	+	16342300	16345340	ENST00000460249, ENST00000472367, ENST00000478103, ENST00000480811, ENST00000483140, ENST00000484836, ENST00000497774, ENST00000578757, NR_027160, NR_027161, NR_027162, NR_027163, NR_027164, NR_027168, NR_027169, NR_045026	TTAGTTGACCGTAACTGCCAGAGCCCTGCCCTGAATTCCTGTCCTTACTCCCTCTTTAAG	natural antisense	NM_001113567	FAM211A	leucine-rich repeat-containing protein FAM211A isoform 1	-	16345318	16395505	12372.2	6105.55	13.5745	12.5567	13623.1	10974.8	12518.8	6875.33	5197.36	6243.96	13.5758	13.5853	13.5623	12.6402	12.4199	12.6102
ASHGA5P032879	0.000125133	0.00194525	2.02471	up	noncoding	NR_027167	C17orf76-AS1	RefSeq	1015	chr17	+	16342300	16345340	ENST00000460249, ENST00000472367, ENST00000478103, ENST00000480811, ENST00000483140, ENST00000484836, ENST00000497774, ENST00000578757, NR_027160, NR_027161, NR_027162, NR_027163, NR_027164, NR_027168, NR_027169, NR_045026	TTAGTTGACCGTAACTGCCAGAGCCCTGCCCTGAATTCCTGTCCTTACTCCCTCTTTAAG	natural antisense	NM_207387	FAM211A	leucine-rich repeat-containing protein FAM211A isoform 2	-	16345318	16395505	12372.2	6105.55	13.5745	12.5567	13623.1	10974.8	12518.8	6875.33	5197.36	6243.96	13.5758	13.5853	13.5623	12.6402	12.4199	12.6102
ASHGA5P038333	0.0013117	0.00857753	3.39553	up	noncoding	ENST00000429871	RP4-630A11.3	GENCODE	423	chr1	+	65952088	65959871		GCAGCAAGCCAGGAACACATAATTGAAAGGAAATTTCTGTACTGGCGTATTATTTTTTCA	intron sense-overlapping	NM_001003679	LEPR	leptin receptor isoform 3 precursor	+	65886334	66101111	81.5318	21.0436	6.26161	4.49797	89.8091	72.0864	82.6999	25.0382	16.801	21.2916	6.19301	6.43455	6.15728	4.75358	4.09935	4.64098
ASHGA5P038333	0.0013117	0.00857753	3.39553	up	noncoding	ENST00000429871	RP4-630A11.3	GENCODE	423	chr1	+	65952088	65959871		GCAGCAAGCCAGGAACACATAATTGAAAGGAAATTTCTGTACTGGCGTATTATTTTTTCA	intron sense-overlapping	NM_001003680	LEPR	leptin receptor isoform 2 precursor	+	65886334	66096095	81.5318	21.0436	6.26161	4.49797	89.8091	72.0864	82.6999	25.0382	16.801	21.2916	6.19301	6.43455	6.15728	4.75358	4.09935	4.64098
ASHGA5P038333	0.0013117	0.00857753	3.39553	up	noncoding	ENST00000429871	RP4-630A11.3	GENCODE	423	chr1	+	65952088	65959871		GCAGCAAGCCAGGAACACATAATTGAAAGGAAATTTCTGTACTGGCGTATTATTTTTTCA	intron sense-overlapping	NM_002303	LEPR	leptin receptor isoform 1 precursor	+	65886334	66103176	81.5318	21.0436	6.26161	4.49797	89.8091	72.0864	82.6999	25.0382	16.801	21.2916	6.19301	6.43455	6.15728	4.75358	4.09935	4.64098
ASHGA5P056464	8.68365e-06	0.000432377	4.8134	up	noncoding	TCONS_00004467	XLOC_002344	LincRNAs identified by Cabili et al	290	chr2	-	145281134	145282207		AAGTTTTCTGGCTCAACTCCGAATGGATTGGATTGCGAGTCTGCACGTGAGAAAACCGTT	intergenic							371.624	71.099	8.49188	6.22483	434.41	283.546	396.915	73.8924	76.5067	62.8979	8.55357	8.39424	8.52784	6.2354	6.32548	6.1136
ASHGA5P048575	0.000325368	0.00347651	2.51728	up	noncoding	ENST00000526079	GOLGA8E	GENCODE	5240	chr15	+	23435095	23448420	ENST00000314246, NR_027407, NR_027411, NR_033351, NR_033353	CCAAGAAGAAGGAGATAAACATGACCATCGTCAAAGACCTGCTCAAGAAATTTTTAAAAA	intergenic							78.072	26.5994	6.17407	4.8422	91	54.627	88.5888	23.5985	31.1639	25.036	6.21506	6.04552	6.26162	4.66962	4.99849	4.8585
ASHGA5P043395	4.36251e-06	0.000319152	8.03249	up	noncoding	ENST00000494978	RP11-61L23.2	GENCODE	2517	chr7	-	143509061	143533801	ENST00000463346, ENST00000468266, ENST00000471316, ENST00000481651, ENST00000491047, ENST00000493239, ENST00000517565, uc003wdj.1	AGATCTGCACATCAGCCACAATCCTCTCAGGACGGCGGAAAGGGAAGGGCTCAGCCGCCA	intergenic							431.821	49.4253	8.71812	5.71227	501.983	343.805	449.677	52.111	45.2197	50.9453	8.77108	8.66007	8.7232	5.75284	5.55471	5.82925
ASHGA5P057881	0.000121069	0.00192831	2.84423	up	noncoding	TCONS_00023134	XLOC_011081	LincRNAs identified by Cabili et al	744	chr14	-	77540151	77541059		AAGTTGGAAGAGCAGCCCTGTGGATCTAATATAGTCATAAGAGACATTGTGACCTCCTCC	intergenic							131.235	40.7914	6.94842	5.44038	157.303	94.0345	142.369	43.7011	44.4544	34.2186	7.03808	6.81949	6.98768	5.50658	5.52862	5.28594
ASHGA5P042750	3.26472e-05	0.000899415	5.2388	up	noncoding	ENST00000438217	XX-C2158C12.2	GENCODE	758	chr6	+	171034284	171037576		CAATTTGGAAGAAAACATTTCCATCTGTTAATAAAGAGCAAGGGCCTCTGGTCATAAGTG	intergenic							137.571	23.181	7.04256	4.65332	146.832	127.149	138.733	22.5884	26.477	20.4775	6.93189	7.24829	6.9475	4.61089	4.75884	4.59025
ASHGA5P044501	2.13302e-05	0.000703937	4.722	up	noncoding	ENST00000533992	RP11-94A24.1	GENCODE	553	chr8	-	123426570	123440790		CCTTTCTCCTACCAATTTAATCTGCAATCACTTCAAGAGAAGTCTGTTTAAAGGATATTC	intergenic							886.616	182.283	9.78796	7.54856	977.296	807.062	875.49	192.915	192.643	161.289	9.75993	9.89735	9.70659	7.55154	7.68437	7.40976
ASHGA5P031482	0.00277468	0.0145291	2.12021	up	noncoding	ENST00000577140	LA16c-325D7.1	GENCODE	265	chr16	+	2907898	2909727		ACCTGGCGCAACCCGGGCTTGGGAATCCCGTTAACCCACTTCCCGAAAGCTGTGAATCAG	intronic antisense	NM_022119	PRSS22	brain-specific serine protease 4 precursor	-	2902727	2908171	319.688	143.976	8.27417	7.18997	380.773	241.07	337.222	163.728	111.887	156.314	8.36126	8.16789	8.29337	7.32147	6.88119	7.36724
ASHGA5P039785	0.00425413	0.019598	3.05858	up	noncoding	uc003gho.3	BC042823	UCSC_knowngene	1220	chr4	+	4034896	4076783	ENST00000532530	CAAACAGAACTTCCTGAGAACTGAGATGGGGGAAATCGCTGGTATTAGAAGAGTGAAAAG	intergenic							626.447	201.758	9.24297	7.6301	764.188	434.386	680.768	250.958	132.932	221.385	9.39263	9.00322	9.33305	7.9073	7.13617	7.84684
ASHGA5P039991	0.00165402	0.0101566	2.88876	up	noncoding	uc021xph.1	FW340024	UCSC_knowngene	5651	chr4	+	77953942	77959593		GCATTCACCATCACTGAATGCTGGTGCTGTCGCTCCTAATTTTCCTTTCTTTTTAATTTA	exon sense-overlapping	NM_018243	SEPT11	septin-11	+	77870894	77959768	698.033	241.008	9.4269	7.89644	814.031	566.3	713.768	287.877	169.965	265.182	9.48865	9.38836	9.40368	8.09841	7.49552	8.0954
ASHGA5P030719	0.0128825	0.0437912	7.37137	up	noncoding	ENST00000559989	RP11-561C5.3	GENCODE	7790	chr15	+	85739674	85757136	NR_033738	CTATAAAGACTATGACATCACAGGAAAATACAGTAAATACTTTTTAAAAGAATATAAAAG	intergenic							146.141	19.4708	7.068	4.18607	183.185	83.8933	171.346	24.62	7.62666	26.1657	7.27405	6.65196	7.27799	4.72798	2.90898	4.92124
ASHGA5P027910	0.00125762	0.00832425	2.5424	up	noncoding	ENST00000537346	DENND5B-AS1	GENCODE	1106	chr12	+	31744245	31768600		GAGGGCCTCTTCATGAACTCTTTCTACTCATTTGTTTTCCTATCAGTTCACCATTTCAAC	bidirectional	NM_144973	DENND5B	DENN domain-containing protein 5B	-	31535156	31743952	503.461	195.534	8.96518	7.61899	529.606	461.06	519.716	227.859	151.016	207.728	8.85023	9.09706	8.94827	7.7773	7.31974	7.75994
ASHGA5P053758	0.000149698	0.00215322	9.85519	up	noncoding	ENST00000422343	RP11-180I4.2	GENCODE	403	chr9	+	98412435	98478000		GCCCCCTCCAACCAACCTTGATTGTGAAATGATGATGAAATAAACCTTCATTATGGTGTG	intergenic							30130.2	2900.43	14.7789	11.478	26928.8	38784.8	24677	3129.13	2654.24	2917.92	14.5522	15.2491	14.5355	11.4777	11.4652	11.4912
ASHGA5P049169	0.0191407	0.0589066	2.13921	up	noncoding	TCONS_00023648	XLOC_011448	LincRNAs identified by Cabili et al	10347	chr15	-	41578206	41598741	TCONS_00024099	GGTTGCAGAGCCCCACAAACTCCAGTAGTATCACTTATTCTATTGTACAACCTTGCTAAT	intergenic							213.829	97.2026	7.69895	6.60188	233.999	192.776	214.711	117.499	63.0959	111.013	7.63403	7.8557	7.60714	6.86797	6.04618	6.89149
ASHGA5P032264	6.056e-05	0.00129074	4.15225	up	noncoding	ENST00000564549	RP11-209D14.2	GENCODE	1184	chr17	-	19911363	19912547		CGGGTGACAGCTGATTTCCTCATATTGAAGTAATGAGTCCTAGTTATAATAAATTCCTAA	bidirectional	NM_001243439	SPECC1	cytospin-B isoform 1	+	19912648	20218072	83.2878	16.7029	6.26186	4.20796	97.3667	55.2525	97.2441	17.8244	16.9649	15.3194	6.3174	6.06236	6.40581	4.30238	4.11442	4.20709
ASHGA5P043248	0.00568299	0.0238651	2.82898	up	noncoding	TCONS_00019566	XLOC_009361	LincRNAs identified by Cabili et al	437	chr11	-	2900624	2902339		AACCCTACTACAATGTGGACACGGCAAGGACAAGGCATAATTCCAAACGAACACTGATGA	intergenic							69.5534	20.9686	5.97775	4.47747	82.6484	42.4197	83.592	26.9337	16.1363	19.8358	6.06912	5.69191	6.17223	4.84808	4.03838	4.54595
ASHGA5P042848	6.15689e-05	0.00129668	3.6711	up	noncoding	TCONS_00019201	XLOC_009034	LincRNAs identified by Cabili et al	247	chr11	+	3536783	3542040	ENST00000529069, ENST00000532530, ENST00000539795	TGAGTTTAAATACTTTGTGTTTTTCTTAGTCAAACATGTGCAATTAAGCATGTGATAAAT	intergenic							952.5	257.458	9.89151	8.0153	1086.71	788.395	982.4	298.745	209.997	263.633	9.92105	9.86503	9.88843	8.15208	7.80773	8.08607
ASHGA5P023171	0.00185435	0.0109768	2.3028	up	noncoding	ENST00000572222	RP11-473M20.7	GENCODE	410	chr16	-	3107861	3109086		CGCGGACCAGCGCTAAAAGTGCCAGGGCCTTGCCTGGTGGCTCAGACCTGTAATGCCAGC	natural antisense	NM_022468	MMP25	matrix metalloproteinase-25 preproprotein	+	3096681	3110724	194.388	78.8699	7.56165	6.35826	206.059	186.605	190.5	89.3314	67.203	80.0753	7.44744	7.80177	7.43574	6.49256	6.13522	6.447
ASHGA5P017597	9.77702e-05	0.00170846	2.69087	up	noncoding	ENST00000443548	BX004987.4	GENCODE	681	chr1	-	143356064	143467532		TCGCGGGCAGCTATGTTTCCAGTGTCCTCTGGGTGTTTCCAAGAGCAACAAGAAACGAAT	intergenic							1553.03	581.456	10.6033	9.17526	1769.88	1283.26	1605.96	670.322	476.271	597.776	10.6377	10.5644	10.608	9.28774	8.99993	9.23812
ASHGA5P050390	0.014503	0.047853	2.59481	up	noncoding	ENST00000451644	AC096559.1	GENCODE	623	chr2	+	12147241	12271711		CCTGAAAAGTGTTGTATTCCAGTGTGCCTCGGAAAAGAAAATAGGATTAATAAACTTTGA	intergenic							117.764	41.9084	6.78962	5.41399	140.923	85.8331	126.536	48.9246	26.5391	50.2614	6.8717	6.68536	6.81179	5.66787	4.7621	5.81199
ASHGA5P029558	8.11959e-05	0.00152892	9.32547	up	noncoding	TCONS_00008260	XLOC_003703	LincRNAs identified by Cabili et al	663	chr4	+	138586685	138601440		TTGATTGGGTCTTGAAGACAGAATAACAAGCGCCAGAACTCAAGCATTTTGCCAGGAGTG	intergenic							794.383	82.8408	9.6254	6.40423	873.976	711.985	797.189	101.451	62.494	84.5776	9.58894	9.71877	9.5685	6.66179	6.03145	6.51944
ASHGA5P022588	0.000572467	0.00502173	3.78955	up	noncoding	NR_034039	SORD	RefSeq	2898	chr15	+	45315301	45367287		TGGGATCATCGGTAAAGCACCTAAAACCAGGTTGGAAAACAAAGAACCAGACCAAAGAGC	exon sense-overlapping	NM_003104	SORD	sorbitol dehydrogenase	+	45315301	45367287	454.004	113.652	8.77801	6.85598	535.818	324.696	501.499	134.135	87.3017	119.518	8.86711	8.57926	8.88765	7.04613	6.5263	6.99551
ASHGA5P028502	0.000912557	0.00675363	2.47155	up	noncoding	TCONS_00010589	XLOC_005115	LincRNAs identified by Cabili et al	538	chr5	-	180634461	180644800		TTTGGAGTGTGATAAAACTACTAAAGTGCCTCGGCTCCTGGGAAATTCAAACTCTGCCGT	intergenic							358.339	137.2	8.43271	7.1273	415.978	267.466	391.573	155.509	110.225	145.867	8.48641	8.30515	8.50656	7.25174	6.86057	7.26958
ASHGA5P045614	0.000309475	0.00335593	2.41227	up	noncoding	uc022bdg.1	DQ580140	UCSC_knowngene	310	chr9	+	6834701	6835011		ATGTACATGGCCATCCAGCCCGTGCTGTCCCTGTACTTCTTTGGCTGTACCACTGGTACC	intron sense-overlapping	NM_001146694	KDM4C	lysine-specific demethylase 4C isoform 2	+	6757640	7170920	25586.8	10078.5	14.5734	13.303	28721.7	21268.4	26770.4	11375.2	8338.62	10521.6	14.6282	14.4608	14.6311	13.3912	13.1164	13.4012
ASHGA5P045614	0.000309475	0.00335593	2.41227	up	noncoding	uc022bdg.1	DQ580140	UCSC_knowngene	310	chr9	+	6834701	6835011		ATGTACATGGCCATCCAGCCCGTGCTGTCCCTGTACTTCTTTGGCTGTACCACTGGTACC	intron sense-overlapping	NM_001146695	KDM4C	lysine-specific demethylase 4C isoform 3	+	6757640	7077264	25586.8	10078.5	14.5734	13.303	28721.7	21268.4	26770.4	11375.2	8338.62	10521.6	14.6282	14.4608	14.6311	13.3912	13.1164	13.4012
ASHGA5P045614	0.000309475	0.00335593	2.41227	up	noncoding	uc022bdg.1	DQ580140	UCSC_knowngene	310	chr9	+	6834701	6835011		ATGTACATGGCCATCCAGCCCGTGCTGTCCCTGTACTTCTTTGGCTGTACCACTGGTACC	intron sense-overlapping	NM_001146696	KDM4C	lysine-specific demethylase 4C isoform 4	+	6720862	7077264	25586.8	10078.5	14.5734	13.303	28721.7	21268.4	26770.4	11375.2	8338.62	10521.6	14.6282	14.4608	14.6311	13.3912	13.1164	13.4012
ASHGA5P045614	0.000309475	0.00335593	2.41227	up	noncoding	uc022bdg.1	DQ580140	UCSC_knowngene	310	chr9	+	6834701	6835011		ATGTACATGGCCATCCAGCCCGTGCTGTCCCTGTACTTCTTTGGCTGTACCACTGGTACC	intron sense-overlapping	NM_015061	KDM4C	lysine-specific demethylase 4C isoform 1	+	6757640	7175648	25586.8	10078.5	14.5734	13.303	28721.7	21268.4	26770.4	11375.2	8338.62	10521.6	14.6282	14.4608	14.6311	13.3912	13.1164	13.4012
ASHGA5P016657	1.3123e-05	0.000560953	5.16484	up	noncoding	uc002yjk.3	BC048201	UCSC_knowngene	1073	chr21	+	15399741	15516778		GAGAGAGGAGGGTGTTGTCAATGGAAATATGGATTCTTCTACAGCAAACATGTACATCTA	intronic antisense	NM_198996	LIPI	lipase member I	-	15481134	15579254	184.489	32.0554	7.46857	5.09985	213.485	148.184	191.798	36.7331	32.3153	27.1179	7.50016	7.45864	7.4469	5.273	5.05508	4.97146
ASHGA5P017207	0.00672345	0.0270021	2.92535	up	noncoding	ENST00000438905	RP11-748L13.1	pseudogene	707	chr10	+	27551885	27577753	ENST00000305242	TTACAAAGACTATGCTCAGCAAAAGAAATCCAAGAGGACAAACACACAGGAAAACTTGAA								58.2582	15.9208	5.66801	4.1194	71.597	29.344	73.8338	19.5033	14.198	14.0611	5.8462	5.17492	5.98292	4.42059	3.84341	4.09421
ASHGA5P022756	0.000180326	0.00238564	2.63116	up	noncoding	ENST00000562241	RP11-989E6.3	GENCODE	328	chr16	+	32897777	32898850	ENST00000569527	AGCTCTTCAGGGTCTTCTCTGGCCCAGCCTTTGACTGAAGCTGGTCTGGAGACAGGGGCG	intergenic							791.702	294.378	9.62187	8.22617	865.201	730.713	779.191	306.66	308.609	267.866	9.57516	9.75726	9.53319	8.19334	8.37539	8.10978
ASHGA5P045692	0.000429086	0.00414449	3.2495	up	noncoding	ENST00000434627	RP11-195F19.9	GENCODE	665	chr9	+	34665661	34681295		GGTATTACTACTACTCAGCAAGATTCTGGTTTTACTTCTCATCTTGGGAGTTACCATCAA	natural antisense	ENST00000416454	RP11-195F19.5	HCG2040265, isoform CRA_a; Uncharacterized protein; cDNA FLJ50015 [Source:UniProtKB/TrEMBL;Acc:B7Z3J9]	-	34665024	34666025	1225.98	360.047	10.215	8.51479	1502.67	808.127	1367.14	390.503	336.135	353.503	10.3833	9.89863	10.363	8.53421	8.50698	8.50318
ASHGA5P045692	0.000429086	0.00414449	3.2495	up	noncoding	ENST00000434627	RP11-195F19.9	GENCODE	665	chr9	+	34665661	34681295		GGTATTACTACTACTCAGCAAGATTCTGGTTTTACTTCTCATCTTGGGAGTTACCATCAA	natural antisense	ENST00000421828	RP11-195F19.5	HCG2040265, isoform CRA_a; Uncharacterized protein; cDNA FLJ50015 [Source:UniProtKB/TrEMBL;Acc:B7Z3J9]	-	34664159	34666046	1225.98	360.047	10.215	8.51479	1502.67	808.127	1367.14	390.503	336.135	353.503	10.3833	9.89863	10.363	8.53421	8.50698	8.50318
ASHGA5P045692	0.000429086	0.00414449	3.2495	up	noncoding	ENST00000434627	RP11-195F19.9	GENCODE	665	chr9	+	34665661	34681295		GGTATTACTACTACTCAGCAAGATTCTGGTTTTACTTCTCATCTTGGGAGTTACCATCAA	natural antisense	ENST00000423809	RP11-195F19.5	HCG2040265, isoform CRA_a; Uncharacterized protein; cDNA FLJ50015 [Source:UniProtKB/TrEMBL;Acc:B7Z3J9]	-	34665024	34666109	1225.98	360.047	10.215	8.51479	1502.67	808.127	1367.14	390.503	336.135	353.503	10.3833	9.89863	10.363	8.53421	8.50698	8.50318
ASHGA5P045692	0.000429086	0.00414449	3.2495	up	noncoding	ENST00000434627	RP11-195F19.9	GENCODE	665	chr9	+	34665661	34681295		GGTATTACTACTACTCAGCAAGATTCTGGTTTTACTTCTCATCTTGGGAGTTACCATCAA	natural antisense	ENST00000544078	RP11-195F19.5	HCG2040265, isoform CRA_a; Uncharacterized protein; cDNA FLJ50015 [Source:UniProtKB/TrEMBL;Acc:B7Z3J9]	-	34665028	34666025	1225.98	360.047	10.215	8.51479	1502.67	808.127	1367.14	390.503	336.135	353.503	10.3833	9.89863	10.363	8.53421	8.50698	8.50318
ASHGA5P042556	3.082e-08	7.4711e-05	3.48077	up	noncoding	NR_037157	BVES-AS1	RefSeq	1725	chr6	+	105585561	105617819		GCAATATCCAGCTGTCATCTTCTTGATCCTCATATGCTACTACTAGCATCTAGCATTTAC	intronic antisense	NM_022361	POPDC3	popeye domain-containing protein 3	-	105605774	105627858	314.524	83.6728	8.25745	6.45805	356.098	252.599	334.874	86.4803	83.756	80.782	8.26017	8.23027	8.28192	6.45241	6.46115	6.46058
ASHGA5P016625	0.000266558	0.00305522	2.93445	up	noncoding	ENST00000432334	RP1-122P22.2	GENCODE	287	chr20	+	19738351	19780320		TTGTAACAGGATGGAGACGAGAGATCTGGACTTCTGAACATCTACCGGAAAAGATAAAAT	intergenic							143.309	44.0259	7.09368	5.54059	160.467	110.2	159.259	48.6506	37.9278	45.4994	7.07145	7.04572	7.16388	5.66015	5.29442	5.66722
ASHGA5P014912	0.00378567	0.0179974	2.31695	up	noncoding	ENST00000414699	AL773572.7	GENCODE	336	chr21	-	42552458	42558247		GTAATATCAGGCACAAAGGAAGGGCACTACAACCACAACCAATATCAGTAAAGCTTTGGA	exon sense-overlapping	NM_182832	PLAC4	placenta-specific protein 4	-	42547157	42557166	55.5703	20.3816	5.69443	4.4822	52.9983	55.3288	58.3839	19.8872	21.2314	20.0263	5.39303	6.06453	5.62573	4.44706	4.43986	4.55968
ASHGA5P014912	0.00378567	0.0179974	2.31695	up	noncoding	ENST00000414699	AL773572.7	GENCODE	336	chr21	-	42552458	42558247		GTAATATCAGGCACAAAGGAAGGGCACTACAACCACAACCAATATCAGTAAAGCTTTGGA	intronic antisense	NM_012105	BACE2	beta-secretase 2 isoform A preproprotein	+	42539727	42648524	55.5703	20.3816	5.69443	4.4822	52.9983	55.3288	58.3839	19.8872	21.2314	20.0263	5.39303	6.06453	5.62573	4.44706	4.43986	4.55968
ASHGA5P014912	0.00378567	0.0179974	2.31695	up	noncoding	ENST00000414699	AL773572.7	GENCODE	336	chr21	-	42552458	42558247		GTAATATCAGGCACAAAGGAAGGGCACTACAACCACAACCAATATCAGTAAAGCTTTGGA	intronic antisense	NM_138991	BACE2	beta-secretase 2 isoform C preproprotein	+	42539727	42648524	55.5703	20.3816	5.69443	4.4822	52.9983	55.3288	58.3839	19.8872	21.2314	20.0263	5.39303	6.06453	5.62573	4.44706	4.43986	4.55968
ASHGA5P014912	0.00378567	0.0179974	2.31695	up	noncoding	ENST00000414699	AL773572.7	GENCODE	336	chr21	-	42552458	42558247		GTAATATCAGGCACAAAGGAAGGGCACTACAACCACAACCAATATCAGTAAAGCTTTGGA	intronic antisense	NM_138992	BACE2	beta-secretase 2 isoform B preproprotein	+	42539727	42648524	55.5703	20.3816	5.69443	4.4822	52.9983	55.3288	58.3839	19.8872	21.2314	20.0263	5.39303	6.06453	5.62573	4.44706	4.43986	4.55968
ASHGA5P013986	0.00268886	0.0142554	2.84158	up	noncoding	NR_046467	MEG3	RefSeq	1793	chr14	+	101292444	101327360	NR_003530, NR_033358, uc021sbx.1	GCTCACAAAGGGCTAATCTCGGGCCTTGTCGAAGGAAGAGGCTGCAGACGTTAATGAGGT	intergenic							268.129	90.1588	8.03143	6.52474	277.859	264.768	261.762	107.307	67.9015	95.2682	7.89265	8.28893	7.91272	6.74002	6.15165	6.68255
ASHGA5P036283	6.00105e-05	0.0012851	10.9771	up	noncoding	ENST00000582038	RP11-88L24.4	GENCODE	1955	chr2	+	179641652	179644689		GACCTTCTAATAGCTGTCTAACCCCGAGCTCATCACTTGAAAATGAAAATATCAAATAAA	natural antisense	NM_001256850	TTN	titin isoform 1	-	179390716	179672150	171.444	13.4359	7.3404	3.88397	201.383	116.96	195.99	16.3769	14.1776	9.75321	7.41359	7.12777	7.47983	4.18517	3.84066	3.6261
ASHGA5P036283	6.00105e-05	0.0012851	10.9771	up	noncoding	ENST00000582038	RP11-88L24.4	GENCODE	1955	chr2	+	179641652	179644689		GACCTTCTAATAGCTGTCTAACCCCGAGCTCATCACTTGAAAATGAAAATATCAAATAAA	natural antisense	NM_001267550	TTN	titin isoform IC	-	179390716	179672150	171.444	13.4359	7.3404	3.88397	201.383	116.96	195.99	16.3769	14.1776	9.75321	7.41359	7.12777	7.47983	4.18517	3.84066	3.6261
ASHGA5P036283	6.00105e-05	0.0012851	10.9771	up	noncoding	ENST00000582038	RP11-88L24.4	GENCODE	1955	chr2	+	179641652	179644689		GACCTTCTAATAGCTGTCTAACCCCGAGCTCATCACTTGAAAATGAAAATATCAAATAAA	natural antisense	NM_003319	TTN	titin isoform N2-B	-	179390717	179672150	171.444	13.4359	7.3404	3.88397	201.383	116.96	195.99	16.3769	14.1776	9.75321	7.41359	7.12777	7.47983	4.18517	3.84066	3.6261
ASHGA5P036283	6.00105e-05	0.0012851	10.9771	up	noncoding	ENST00000582038	RP11-88L24.4	GENCODE	1955	chr2	+	179641652	179644689		GACCTTCTAATAGCTGTCTAACCCCGAGCTCATCACTTGAAAATGAAAATATCAAATAAA	natural antisense	NM_133378	TTN	titin isoform N2-A	-	179390717	179672150	171.444	13.4359	7.3404	3.88397	201.383	116.96	195.99	16.3769	14.1776	9.75321	7.41359	7.12777	7.47983	4.18517	3.84066	3.6261
ASHGA5P036283	6.00105e-05	0.0012851	10.9771	up	noncoding	ENST00000582038	RP11-88L24.4	GENCODE	1955	chr2	+	179641652	179644689		GACCTTCTAATAGCTGTCTAACCCCGAGCTCATCACTTGAAAATGAAAATATCAAATAAA	natural antisense	NM_133379	TTN	titin isoform novex-3	-	179610046	179672150	171.444	13.4359	7.3404	3.88397	201.383	116.96	195.99	16.3769	14.1776	9.75321	7.41359	7.12777	7.47983	4.18517	3.84066	3.6261
ASHGA5P036283	6.00105e-05	0.0012851	10.9771	up	noncoding	ENST00000582038	RP11-88L24.4	GENCODE	1955	chr2	+	179641652	179644689		GACCTTCTAATAGCTGTCTAACCCCGAGCTCATCACTTGAAAATGAAAATATCAAATAAA	natural antisense	NM_133432	TTN	titin isoform novex-1	-	179390717	179672150	171.444	13.4359	7.3404	3.88397	201.383	116.96	195.99	16.3769	14.1776	9.75321	7.41359	7.12777	7.47983	4.18517	3.84066	3.6261
ASHGA5P036283	6.00105e-05	0.0012851	10.9771	up	noncoding	ENST00000582038	RP11-88L24.4	GENCODE	1955	chr2	+	179641652	179644689		GACCTTCTAATAGCTGTCTAACCCCGAGCTCATCACTTGAAAATGAAAATATCAAATAAA	natural antisense	NM_133437	TTN	titin isoform novex-2	-	179390717	179672150	171.444	13.4359	7.3404	3.88397	201.383	116.96	195.99	16.3769	14.1776	9.75321	7.41359	7.12777	7.47983	4.18517	3.84066	3.6261
ASHGA5P020437	0.000308701	0.0033523	2.39158	up	noncoding	ENST00000513501	AC226119.4	pseudogene	530	chr4	-	3916913	3926001		TTTTCAGTTTTTCCCAAGAACATACTCACAGTGATTGATCCAGCCATTGGTAATCTAAAA								1343.13	549.189	10.364	9.10605	1591.33	971.327	1466.74	583	535.63	528.936	10.4681	10.159	10.465	9.08872	9.17075	9.05869
ASHGA5P033837	2.12471e-05	0.000703937	6.24955	up	noncoding	TCONS_00003974	XLOC_001788	LincRNAs identified by Cabili et al	2784	chr2	+	192559981	192563100		CCTAAACACACAGAGGAGAATTACTTCAAGTATTTTTAAAACACAGTCACTTGTCTATGC	intergenic							5701.66	931.906	12.4791	9.83532	6311.62	4979.15	5814.22	1077.81	723.44	994.47	12.4761	12.4832	12.4779	9.94903	9.60527	9.95166
ASHGA5P052533	0.00271702	0.0143302	2.39711	up	noncoding	ENST00000502514	RP11-423H2.3	GENCODE	613	chr5	+	177377335	177384751	ENST00000503263	AGGACTCCAGGTGGGGCCTGTGCAGAGGGTTCTTACGGGCGCAGTAGGATTGGGGCTATA	intergenic							155.413	59.0478	7.22449	5.96319	150.551	161.892	153.795	64.5699	57.4608	55.1127	6.97668	7.58869	7.10809	6.04742	5.90891	5.93324
ASHGA5P023659	0.00100886	0.00718799	6.44836	up	noncoding	HMlincRNA133-	HMlincRNA133	LincRNAs identified by Khalil et al	9605	chr1	-	209652497	209662102		GACCATGGGCTCTCCTGGTCTAGATTGATCTGTATTGGCTTAGGTCACTTCTGTAAACAT	intergenic							262.695	38.6011	8.00081	5.31188	271.365	261.439	255.279	47.8663	26.2987	41.6384	7.85633	8.27317	7.87292	5.63792	4.75074	5.54697
ASHGA5P038290	0.00590401	0.0244707	4.80627	up	noncoding	ENST00000479588	RP11-204J18.3	GENCODE	725	chr3	-	62279947	62304307		GTGGGAGTTTAGATAGTCCCAAGACTTTTGCTAAGACAGTATTTCCAATTTAATCTTAAG	natural antisense	NM_002841	PTPRG	receptor-type tyrosine-protein phosphatase gamma	+	61547242	62280573	649.333	135.199	9.28028	7.01536	783.67	411.72	752.61	169.47	72.7706	163.357	9.43256	8.9265	9.48179	7.36801	6.24671	7.43138
ASHGA5P021425	4.1274e-07	0.000147028	2.20515	up	noncoding	ENST00000532168	RP11-356J5.12	GENCODE	693	chr11	+	112151208	112162495		GTTTCACAAGTGACACCAGTGATGCTGTTAAACAAGGACAATCCGGTTCATGGATTGTGA	intergenic							1914.43	877.531	10.911	9.77015	2146.2	1592.8	2004.29	943.794	805.321	883.479	10.9203	10.8788	10.9341	9.76259	9.76155	9.78632
ASHGA5P014667	0.00128767	0.00847178	2.37568	up	noncoding	NR_027428	LOC219347	RefSeq	4059	chr10	-	81805988	81838949		ATATGGAAGAAACTGACACTCCTGTTCTCTGGGAAGAGGCAAGAATCTGCATCAAAGAGC	natural antisense	NM_001270367	C10orf57	transmembrane protein C10orf57 isoform 2	+	81838778	81852307	54.883	19.6177	5.66453	4.41618	60.9597	42.0715	61.6179	20.9221	17.0116	20.9194	5.6062	5.68155	5.70583	4.51406	4.11803	4.61645
ASHGA5P014667	0.00128767	0.00847178	2.37568	up	noncoding	NR_027428	LOC219347	RefSeq	4059	chr10	-	81805988	81838949		ATATGGAAGAAACTGACACTCCTGTTCTCTGGGAAGAGGCAAGAATCTGCATCAAAGAGC	natural antisense	NM_001270368	C10orf57	transmembrane protein C10orf57 isoform 3	+	81838778	81852307	54.883	19.6177	5.66453	4.41618	60.9597	42.0715	61.6179	20.9221	17.0116	20.9194	5.6062	5.68155	5.70583	4.51406	4.11803	4.61645
ASHGA5P014667	0.00128767	0.00847178	2.37568	up	noncoding	NR_027428	LOC219347	RefSeq	4059	chr10	-	81805988	81838949		ATATGGAAGAAACTGACACTCCTGTTCTCTGGGAAGAGGCAAGAATCTGCATCAAAGAGC	natural antisense	NM_001270369	C10orf57	transmembrane protein C10orf57 isoform 3	+	81838778	81852307	54.883	19.6177	5.66453	4.41618	60.9597	42.0715	61.6179	20.9221	17.0116	20.9194	5.6062	5.68155	5.70583	4.51406	4.11803	4.61645
ASHGA5P014667	0.00128767	0.00847178	2.37568	up	noncoding	NR_027428	LOC219347	RefSeq	4059	chr10	-	81805988	81838949		ATATGGAAGAAACTGACACTCCTGTTCTCTGGGAAGAGGCAAGAATCTGCATCAAAGAGC	natural antisense	NM_001270370	C10orf57	transmembrane protein C10orf57 isoform 4	+	81838401	81852307	54.883	19.6177	5.66453	4.41618	60.9597	42.0715	61.6179	20.9221	17.0116	20.9194	5.6062	5.68155	5.70583	4.51406	4.11803	4.61645
ASHGA5P014667	0.00128767	0.00847178	2.37568	up	noncoding	NR_027428	LOC219347	RefSeq	4059	chr10	-	81805988	81838949		ATATGGAAGAAACTGACACTCCTGTTCTCTGGGAAGAGGCAAGAATCTGCATCAAAGAGC	natural antisense	NM_001270371	C10orf57	transmembrane protein C10orf57 isoform 5	+	81838401	81852307	54.883	19.6177	5.66453	4.41618	60.9597	42.0715	61.6179	20.9221	17.0116	20.9194	5.6062	5.68155	5.70583	4.51406	4.11803	4.61645
ASHGA5P014667	0.00128767	0.00847178	2.37568	up	noncoding	NR_027428	LOC219347	RefSeq	4059	chr10	-	81805988	81838949		ATATGGAAGAAACTGACACTCCTGTTCTCTGGGAAGAGGCAAGAATCTGCATCAAAGAGC	natural antisense	NM_001270372	C10orf57	transmembrane protein C10orf57 isoform 6	+	81838401	81852307	54.883	19.6177	5.66453	4.41618	60.9597	42.0715	61.6179	20.9221	17.0116	20.9194	5.6062	5.68155	5.70583	4.51406	4.11803	4.61645
ASHGA5P014667	0.00128767	0.00847178	2.37568	up	noncoding	NR_027428	LOC219347	RefSeq	4059	chr10	-	81805988	81838949		ATATGGAAGAAACTGACACTCCTGTTCTCTGGGAAGAGGCAAGAATCTGCATCAAAGAGC	natural antisense	NM_001270373	C10orf57	transmembrane protein C10orf57 isoform 6	+	81838401	81852307	54.883	19.6177	5.66453	4.41618	60.9597	42.0715	61.6179	20.9221	17.0116	20.9194	5.6062	5.68155	5.70583	4.51406	4.11803	4.61645
ASHGA5P014667	0.00128767	0.00847178	2.37568	up	noncoding	NR_027428	LOC219347	RefSeq	4059	chr10	-	81805988	81838949		ATATGGAAGAAACTGACACTCCTGTTCTCTGGGAAGAGGCAAGAATCTGCATCAAAGAGC	natural antisense	NM_025125	C10orf57	transmembrane protein C10orf57 isoform 1	+	81838401	81852307	54.883	19.6177	5.66453	4.41618	60.9597	42.0715	61.6179	20.9221	17.0116	20.9194	5.6062	5.68155	5.70583	4.51406	4.11803	4.61645
ASHGA5P020121	5.95399e-06	0.000361806	6.64322	up	noncoding	ENST00000508517	AC010226.4	GENCODE	539	chr5	+	114937940	114955975		CACAGTACAGTTACACCAGCCTCCTGAGTATGACAGCAACATTCCTTCAGGGATTAAAGA	intronic antisense	NM_001164468	TMED7-TICAM2	TRAM adaptor with GOLD domain isoform 1 precursor	-	114914338	114961876	665.628	95.3401	9.3637	6.63181	735.675	576.928	684.283	100.423	84.7588	100.839	9.3366	9.41328	9.34121	6.64791	6.48117	6.76637
ASHGA5P020121	5.95399e-06	0.000361806	6.64322	up	noncoding	ENST00000508517	AC010226.4	GENCODE	539	chr5	+	114937940	114955975		CACAGTACAGTTACACCAGCCTCCTGAGTATGACAGCAACATTCCTTCAGGGATTAAAGA	intronic antisense	NM_001164469	TMED7-TICAM2	TRAM adaptor with GOLD domain isoform 2 precursor	-	114914338	114961876	665.628	95.3401	9.3637	6.63181	735.675	576.928	684.283	100.423	84.7588	100.839	9.3366	9.41328	9.34121	6.64791	6.48117	6.76637
ASHGA5P020121	5.95399e-06	0.000361806	6.64322	up	noncoding	ENST00000508517	AC010226.4	GENCODE	539	chr5	+	114937940	114955975		CACAGTACAGTTACACCAGCCTCCTGAGTATGACAGCAACATTCCTTCAGGGATTAAAGA	intronic antisense	NM_181836	TMED7	transmembrane emp24 domain-containing protein 7 precursor	-	114948904	114961876	665.628	95.3401	9.3637	6.63181	735.675	576.928	684.283	100.423	84.7588	100.839	9.3366	9.41328	9.34121	6.64791	6.48117	6.76637
ASHGA5P020121	5.95399e-06	0.000361806	6.64322	up	noncoding	ENST00000508517	AC010226.4	GENCODE	539	chr5	+	114937940	114955975		CACAGTACAGTTACACCAGCCTCCTGAGTATGACAGCAACATTCCTTCAGGGATTAAAGA	natural antisense	NM_021649	TICAM2	TIR domain-containing adapter molecule 2	-	114914338	114938176	665.628	95.3401	9.3637	6.63181	735.675	576.928	684.283	100.423	84.7588	100.839	9.3366	9.41328	9.34121	6.64791	6.48117	6.76637
ASHGA5P016271	1.18722e-06	0.000185231	2.4505	up	noncoding	ENST00000428833	SNHG5	GENCODE	641	chr6	-	86386801	86388238		TTAAAACCTGACACTTTTAACAGTGAGGGTCGCTGTCTGCCCATTGATAGAGGCCAGATT	intergenic							44790.8	16917.5	15.3664	14.0734	47452.4	43922.8	42997.2	17661.3	16834.6	16256.7	15.3658	15.3932	15.3404	14.0488	14.1186	14.0527
ASHGA5P037288	0.0355096	0.0926839	2.61073	up	noncoding	NR_038974	LOC100288432	RefSeq	474	chr21	-	34637936	34638565		CAATGGAAGACAACTCAAGACCACACCAAGTTTGTATTAAAAAAGTACTGTTGTGTTACT	intronic antisense	ENST00000433395	AP000295.9	Uncharacterized protein [Source:UniProtKB/TrEMBL;Acc:H0YHV4]	+	34619078	34655517	47.8051	16.7577	5.46564	4.08119	51.8102	38.6502	52.955	24.6951	9.5091	16.0689	5.35996	5.56344	5.47352	4.73206	3.24351	4.26799
ASHGA5P037288	0.0355096	0.0926839	2.61073	up	noncoding	NR_038974	LOC100288432	RefSeq	474	chr21	-	34637936	34638565		CAATGGAAGACAACTCAAGACCACACCAAGTTTGTATTAAAAAAGTACTGTTGTGTTACT	natural antisense	ENST00000404220	IFNAR2	interferon (alpha, beta and omega) receptor 2 [Source:HGNC Symbol;Acc:5433]	+	34602213	34637969	47.8051	16.7577	5.46564	4.08119	51.8102	38.6502	52.955	24.6951	9.5091	16.0689	5.35996	5.56344	5.47352	4.73206	3.24351	4.26799
ASHGA5P035953	0.00419094	0.0193769	2.28607	up	noncoding	ENST00000453951	AC104135.4	GENCODE	1266	chr2	+	75167384	75169797		GAGTTCTCTCACCGCTGAATATCTCCTAAGGCATTAGTAAAACACTATTTAAATATTTCC	intergenic							637.843	261.976	9.24488	8.05201	796.015	389.251	728.262	287.414	237.223	261.291	9.45467	8.84454	9.43544	8.09638	7.98666	8.073
ASHGA5P042659	4.91251e-05	0.00113634	3.25613	up	noncoding	ENST00000458733	RP11-390P2.4	GENCODE	703	chr6	+	139015526	139018425	ENST00000428044, ENST00000432673, NR_033896	TGCTGCTTACTCAAGAAATACTAGTTGAGTGCCTGTGTGTTGGGCACTGGCTAGAGATAA	intergenic							1968.44	610.197	10.9564	9.25328	2120.04	1888.94	1896.35	676.43	537.838	616.322	10.8999	11.1199	10.8496	9.29838	9.17642	9.28505
ASHGA5P035305	0.000139307	0.00206196	5.36651	up	noncoding	NR_046260	LOC100216479	RefSeq	2645	chr2	-	131174325	131186119	ENST00000449066, ENST00000449170, ENST00000456785, NR_026758, NR_046258, NR_046259, uc002tpz.2, uc010zan.1	GGCATAAGTCTACTCACTTATATCTGTTTGTCTGGAACATAACCCATGTTTGTTTTTACA	intergenic							182.028	30.6723	7.45655	5.03257	206.224	157.153	182.707	33.5828	25.6015	32.8327	7.44954	7.54862	7.3715	5.15471	4.71217	5.23083
ASHGA5P056337	0.00372237	0.0178249	2.29519	up	noncoding	TCONS_00003533	XLOC_001309	LincRNAs identified by Cabili et al	2600	chr2	+	663813	666523	TCONS_00003534, TCONS_00003535, TCONS_00004657	AGATAGAGAATCAACTAACCCCACATAAACTAGAACCCAGAGATGCAGATGCCCCACTCA	intergenic							43.866	15.9815	5.32473	4.12612	52.285	32.855	46.458	17.8374	13.2297	16.8774	5.37336	5.33091	5.26992	4.30377	3.73624	4.33834
ASHGA5P042162	0.00773156	0.0299129	2.00746	up	noncoding	NR_024277	AGPAT4-IT1	RefSeq	1869	chr6	-	161581163	161583014		TTTTCCTCTCAGCATCAGAGAAGGCAGAAAGCAAGAGAAAGGAATGCAATGTGAGCAAGG	intron sense-overlapping	NM_020133	AGPAT4	1-acyl-sn-glycerol-3-phosphate acyltransferase delta	-	161551056	161695107	619.321	297.164	9.2198	8.21442	745.78	414.824	697.359	342.92	227.64	320.933	9.35489	8.93636	9.36813	8.34926	7.92439	8.36962
ASHGA5P023355	1.7664e-06	0.000218915	2.40314	up	noncoding	ENST00000579114	CTC-297N7.5	GENCODE	575	chr17	+	10633120	10671347		TAGGTGTGAGGCCCTGGCTCCTGTGGGGCTATTGCAGAGGAGAAACTTCTGGAACAGAGA	natural antisense	NM_001004313	TMEM220	transmembrane protein 220 precursor	-	10616638	10633646	478.184	189.868	8.87501	7.61009	549.861	398.091	486.6	200.304	188.178	181.124	8.90749	8.87836	8.83917	7.60483	7.65031	7.57512
ASHGA5P021515	0.000459685	0.00433061	2.53361	up	noncoding	NR_038262	MIR210HG	RefSeq	2303	chr11	-	565656	568457	ENST00000534540	GGGGTCGCAGGGTACCAGTGTGCGGAGTTCCTGTTGCCAAGCTGAAGGTGGCCCTGGGCA	intergenic							510.241	194.631	8.97894	7.63775	534.138	506.782	489.802	215.116	181.872	186.906	8.86216	9.22616	8.8485	7.69717	7.59716	7.61891
ASHGA5P015929	0.00548583	0.0232995	2.79821	up	noncoding	ENST00000424938	ZNF833P	pseudogene	1494	chr19	+	11793360	11797005		TTCCAAAAGAAATCTAAGAAGTCATATGGTAGAGAGAGTCTGAAGGTAAGGAAGATGGTC								44.4991	13.5303	5.35911	3.87461	49.8362	39.4307	44.2305	17.8391	11.0048	11.7471	5.29692	5.5921	5.18832	4.30387	3.45933	3.86063
ASHGA5P017730	0.00621842	0.0255179	2.07759	up	noncoding	NR_037195	LINC00607	RefSeq	3690	chr2	-	216476285	216708259		TCTTTGTGAAAGTTGTTTTAAGGCAGAGTATCATATCGCATCAAAACCGCTCCATAAGTC	intergenic							73.3741	31.1203	6.10162	5.04671	83.8493	62.1769	74.096	35.1288	24.8938	33.3384	6.09075	6.22674	5.98736	5.21637	4.67158	5.25217
ASHGA5P038927	5.3951e-07	0.000149984	4.67452	up	noncoding	ENST00000495228	RP11-446H18.3	GENCODE	411	chr3	+	106959868	107004511		CACCCCATGGAATTTTTATTCTGACTTTCTTCTGCCTGTGTGGCATTTATGTTTAAATAA	intergenic							936.137	195.589	9.86907	7.64425	1018.34	808.548	981.522	208.188	181.199	197.379	9.81869	9.90065	9.88788	7.651	7.5911	7.69066
ASHGA5P008083	0.00578881	0.0241945	2.60063	up	noncoding	NR_049767	SLC7A8	RefSeq	3236	chr14	-	23594503	23624667		AACTTTCTGAATTACGTGACTGAGGAGCTTGTTGATCCCTACAAGCTGTTCTTCGCTGGA	exon sense-overlapping	NM_001267036	SLC7A8	large neutral amino acids transporter small subunit 2 isoform c	-	23594503	23624667	123.725	41.2723	6.81896	5.4401	153.189	71.7331	146.253	50.1919	34.0607	39.5643	7.00009	6.42679	7.03001	5.70248	5.13502	5.48281
ASHGA5P008083	0.00578881	0.0241945	2.60063	up	noncoding	NR_049767	SLC7A8	RefSeq	3236	chr14	-	23594503	23624667		AACTTTCTGAATTACGTGACTGAGGAGCTTGTTGATCCCTACAAGCTGTTCTTCGCTGGA	exon sense-overlapping	NM_001267037	SLC7A8	large neutral amino acids transporter small subunit 2 isoform d	-	23594503	23623659	123.725	41.2723	6.81896	5.4401	153.189	71.7331	146.253	50.1919	34.0607	39.5643	7.00009	6.42679	7.03001	5.70248	5.13502	5.48281
ASHGA5P008083	0.00578881	0.0241945	2.60063	up	noncoding	NR_049767	SLC7A8	RefSeq	3236	chr14	-	23594503	23624667		AACTTTCTGAATTACGTGACTGAGGAGCTTGTTGATCCCTACAAGCTGTTCTTCGCTGGA	exon sense-overlapping	NM_012244	SLC7A8	large neutral amino acids transporter small subunit 2 isoform a	-	23594503	23652869	123.725	41.2723	6.81896	5.4401	153.189	71.7331	146.253	50.1919	34.0607	39.5643	7.00009	6.42679	7.03001	5.70248	5.13502	5.48281
ASHGA5P008083	0.00578881	0.0241945	2.60063	up	noncoding	NR_049767	SLC7A8	RefSeq	3236	chr14	-	23594503	23624667		AACTTTCTGAATTACGTGACTGAGGAGCTTGTTGATCCCTACAAGCTGTTCTTCGCTGGA	exon sense-overlapping	NM_182728	SLC7A8	large neutral amino acids transporter small subunit 2 isoform b	-	23594503	23623659	123.725	41.2723	6.81896	5.4401	153.189	71.7331	146.253	50.1919	34.0607	39.5643	7.00009	6.42679	7.03001	5.70248	5.13502	5.48281
ASHGA5P000067	2.66259e-05	0.000787471	2.96976	up	noncoding	AL080072		NRED	1322	chr1	+	92654807	92656269		TTGCATTCTAACAGGTTATGATGAATGGAAAGCTGATGGTTCCTGGTTGGAAAAAAGATA	intergenic							174.416	52.6256	7.37505	5.80471	210.213	127.951	185.085	53.9294	51.7521	52.1951	7.47839	7.25624	7.39053	5.80178	5.74986	5.86248
ASHGA5P038928	2.58432e-05	0.000779374	3.00517	up	noncoding	ENST00000463143	RP11-446H18.3	GENCODE	801	chr3	+	106959538	107045548	NR_028302	CATGGATTCCTAATGAGAAGAAAAGCTAGACACTGAGAGTTTAGAATAAACTCAAGAATC	intergenic							136.533	40.1894	7.01445	5.42701	160.486	99.9133	149.199	38.2484	43.6279	38.6919	7.07186	6.90955	7.06194	5.33104	5.49979	5.45018
ASHGA5P021507	0.000128954	0.00197368	8.2168	up	noncoding	ENST00000533672	RP11-736K20.5	GENCODE	239	chr11	-	86632963	86636079		ACTCCCCTCGGTGACCAGTGGTCCTCCTTTCTGAAGGCTCTTGCTACAAAGGAAAGATGA	intronic antisense	ENST00000533902	PRSS23	protease, serine, 23 [Source:HGNC Symbol;Acc:14370]	+	86511562	86663886	2729.26	340.403	11.4294	8.39086	3080.6	2370.05	2737.14	411.187	235.892	374.128	11.4473	11.4519	11.3891	8.60961	7.97601	8.58695
ASHGA5P027324	0.00512518	0.0222246	3.27972	up	noncoding	ENST00000508763	RP11-834C11.5	GENCODE	719	chr12	-	54507796	54519675	ENST00000445151	ATTTGGACAAATGAATGAGGGACAACGTTCTCCTGAGGGTTTTCTTTAAGGGGCGAGGAT	intergenic							275.775	82.5975	8.07569	6.36212	306.673	241.266	279.387	103.789	51.8734	92.1304	8.04658	8.16944	8.01105	6.69338	5.75399	6.63898
ASHGA5P020931	0.000465011	0.0043593	2.19449	up	noncoding	ENST00000522197	HAS2-AS1	GENCODE	575	chr8	+	122652141	122654957		CCAGGACTGGGATCTTCTGAGGGGTGGACTTCTTTGGAACTCGACAGGACCTTGAAGACT	natural antisense	NM_005328	HAS2	hyaluronan synthase 2	-	122625270	122653630	286.849	123.643	8.13387	6.99998	302.904	273.603	284.039	131.487	115.587	123.855	8.02322	8.33895	8.03943	7.01954	6.93468	7.04572
ASHGA5P020737	0.00053608	0.00479617	2.38491	up	noncoding	ENST00000519144	RP11-16M8.2	GENCODE	564	chr8	-	57408804	57472145		ACTTATCTCACCCTCACCAAGGTGGCTTCTTCTTGGATATCTGAATGGTGGTGAGATCAA	intergenic							4929.39	2109.23	12.2747	11.0207	5068.19	5072.78	4647.21	2242.54	2043.04	2042.12	12.1647	12.5123	12.147	10.9965	11.0889	10.9767
ASHGA5P042657	1.2751e-05	0.000549192	19.1903	up	noncoding	NR_033896	FLJ46906	RefSeq	1022	chr6	+	139012804	139018425		ATGGATCACCGGAGAGATCACTATATCAGGACATAGACTTGACTTTCAGGGTTGGAGGAA	intronic antisense	ENST00000491526	NHSL1	NHS-like 1 [Source:HGNC Symbol;Acc:21021]	-	138768201	139013708	1618.88	80.6668	10.6694	6.4071	1676.99	1695.76	1483.89	82.311	86.3799	73.3095	10.5518	10.9742	10.4822	6.38298	6.51151	6.32681
ASHGA5P043459	0.000111645	0.00186261	2.15473	up	noncoding	TCONS_00018255	XLOC_008535	LincRNAs identified by Cabili et al	2960	chr10	+	82289324	82293237		GTAATTATTCTTATATATGCACAGAACCCCCAGAGGACATGACTACTGAAGGCTGTGCTG	intergenic							70.5859	28.0016	6.02827	4.92076	78.416	50.4203	82.9213	28.0474	28.7913	27.1662	5.98982	5.93469	6.16029	4.90408	4.88369	4.97452
ASHGA5P053805	1.0057e-07	7.4711e-05	18.6668	up	noncoding	ENST00000451100	RP11-45A16.4	GENCODE	728	chr9	-	119050896	119080968		TTGCTCTTGGGTAAGTTTTCTTTTTCTTATGTAATGAATGGGTTACTCTTCAGCCCTTAG	intronic antisense	NM_002581	PAPPA	pappalysin-1 preproprotein	+	118916070	119164600	402.738	19.205	8.62124	4.39884	442.379	355.589	410.246	19.6282	20.8139	17.1728	8.57741	8.70811	8.57821	4.4288	4.40824	4.35948
ASHGA5P032906	0.00453286	0.0204386	2.78475	up	noncoding	ENST00000584962	KRT16P1	GENCODE	1958	chr17	+	18343218	18346206	NR_029392, NR_029393	AGAAACTAGCCCTAGAATAGTGGGCTAGCATTTCTCTATATTGTCTGGCCCATCAGTACC	intergenic							58.7982	18.3221	5.77278	4.29523	66.6008	48.376	61.418	19.9053	13.8806	21.1803	5.7399	5.87698	5.70145	4.44851	3.80398	4.63319
ASHGA5P017598	5.28954e-05	0.00119148	2.05049	up	noncoding	uc003qmb.3	BC043173	UCSC_knowngene	1475	chr6	+	147708803	147711603		GCTACTTGTCTATGTTATTATGTGGTATTTGTTCTCTTGGATTGAAATTTATGCCCACAG	exon sense-overlapping	NM_001127715	STXBP5	syntaxin-binding protein 5 isoform b	+	147525493	147711612	415.289	193.671	8.66184	7.62587	469.11	334.16	442.597	211.828	173.265	195.921	8.67083	8.61566	8.69903	7.67525	7.52354	7.67883
ASHGA5P017598	5.28954e-05	0.00119148	2.05049	up	noncoding	uc003qmb.3	BC043173	UCSC_knowngene	1475	chr6	+	147708803	147711603		GCTACTTGTCTATGTTATTATGTGGTATTTGTTCTCTTGGATTGAAATTTATGCCCACAG	exon sense-overlapping	NM_139244	STXBP5	syntaxin-binding protein 5 isoform a	+	147525493	147711612	415.289	193.671	8.66184	7.62587	469.11	334.16	442.597	211.828	173.265	195.921	8.67083	8.61566	8.69903	7.67525	7.52354	7.67883
ASHGA5P036336	0.0022062	0.0123518	2.43866	up	noncoding	NR_026830	SATB2-AS1	RefSeq	3397	chr2	+	200332820	200337481		CCCGCATATTTTGTCGTTCTTAGTTAGGCATACTCCTTTAACACTATTGTAATAAAAGCA	natural antisense	NM_015265	SATB2	DNA-binding protein SATB2	-	200134222	200335989	108.312	39.8572	6.68804	5.40195	118.857	93.543	112.536	32.8805	50.6384	36.0527	6.61916	6.81207	6.63289	5.12711	5.72206	5.35667
ASHGA5P036086	0.00237788	0.0129965	2.65073	up	noncoding	uc002tji.1	AK123617	UCSC_knowngene	3471	chr2	+	113963502	113966973		CTAATTTATGGCATGCATATCATATGAGCAGTCTCAAATCCTCCCCAGAACAAGGTGAGG	intergenic							1455.27	550.678	10.5102	9.10378	1516.81	1421.8	1427.19	517.811	655.2	479.022	10.4006	10.7045	10.4255	8.92248	9.46527	8.92359
ASHGA5P020973	0.00518379	0.0224088	6.09709	up	noncoding	ENST00000522897	CTD-2541M15.1	GENCODE	523	chr8	-	6477655	6565721		AATTACAGAGCATAATAAATACCGAGCCTCAGCAGCTTTCATGTGCCTTGCAGGAGACAG	natural antisense	NM_024596	MCPH1	microcephalin isoform 1	+	6264112	6501140	643.124	107.701	9.27514	6.66702	767.262	426.272	735.838	139.768	52.6158	130.718	9.39795	8.97312	9.45435	7.10352	5.77623	7.12132
ASHGA5P029443	0.00181314	0.0107997	2.49501	up	noncoding	ENST00000535893	AE000658.22	GENCODE	472	chr14	+	21989233	21990794		TCCTGTTCCAAATGATCCTATGTTAAGAGTAAATACTACAACTCATTACAAGACGGAGAG	natural antisense	NM_005407	SALL2	sal-like protein 2	-	21989231	22005337	52.1978	16.8623	5.53753	4.21849	62.4207	29.8904	64.2824	15.7029	19.2343	15.6498	5.64168	5.20123	5.76969	4.12528	4.29428	4.2359
ASHGA5P035011	2.33845e-05	0.000733682	2.99856	up	noncoding	ENST00000427020	AC009236.1	GENCODE	722	chr2	-	45392008	45419404		CATGAGACACCTAACAAAGCCTGAAACTAAATTTATTTTTCACTACATCTCTCTGGTATC	intergenic							111.904	32.6224	6.71731	5.13305	131.47	81.7668	122.474	35.456	33.4321	28.9792	6.77233	6.61596	6.76365	5.22759	5.10893	5.06261
ASHGA5P053127	0.00820301	0.0311612	2.12504	up	noncoding	uc022afz.1	STAG3L2	UCSC_knowngene	614	chr7	-	74299833	74304518	ENST00000448772, ENST00000456374, NR_040582, NR_040583, NR_040584, uc003ucx.3	CATTGTGTAGGCCTCTAATTGAGGCCTGGCCTCTGCTGTGGGTGAATTTCTGTACTGGAA	intergenic							979.737	473.216	9.93315	8.84566	1073.27	825.584	1040.36	562.345	314.659	542.645	9.90283	9.92981	9.9668	9.03515	8.4024	9.09942
ASHGA5P043538	5.1489e-07	0.000147028	9.20941	up	noncoding	ENST00000417460	AC003986.7	GENCODE	692	chr7	+	19159555	19161539		CACTCACTTCACTTGTATCAAAGAGTTGCTGGAATAACTGATGAAAGAATGCAAGAAATA	intergenic							1676.32	177.529	10.7125	7.50944	1920.35	1398.63	1709.97	189.467	160.722	182.399	10.7557	10.6805	10.7014	7.5286	7.41474	7.58497
ASHGA5P018317	0.000139182	0.00206196	2.28604	up	noncoding	ENST00000451884	AC068491.1	GENCODE	423	chr2	-	112005726	112123291		TGCTTCCTAAGGCTCTGCCGACTTCCAGTTCTGGAACAAGATGGTTAAACTCATTTTTCC	intergenic							2217.46	978.204	11.1153	9.92244	2572.18	1668.5	2411.69	1063.21	899.28	972.123	11.1902	10.9488	11.2069	9.92932	9.91911	9.91889
ASHGA5P049981	0.000225795	0.00273783	2.46566	up	noncoding	ENST00000583267	RP11-799B12.4	GENCODE	735	chr18	-	21739472	21742175		GAAATAATCTACCTGATGCTAAATAAAGGCTTTAGAATGTTCCCCAAAAGTGTGGTTTCT	exon sense-overlapping	NM_001242508	OSBPL1A	oxysterol-binding protein-related protein 1 isoform 3	-	21742010	21891470	11998.2	4886.86	13.5341	12.2321	12895.7	10912.3	12186.5	5443.07	3967.9	5249.6	13.499	13.5789	13.5243	12.2899	12.0368	12.3695
ASHGA5P049981	0.000225795	0.00273783	2.46566	up	noncoding	ENST00000583267	RP11-799B12.4	GENCODE	735	chr18	-	21739472	21742175		GAAATAATCTACCTGATGCTAAATAAAGGCTTTAGAATGTTCCCCAAAAGTGTGGTTTCT	exon sense-overlapping	NM_018030	OSBPL1A	oxysterol-binding protein-related protein 1 isoform 1	-	21742010	21852196	11998.2	4886.86	13.5341	12.2321	12895.7	10912.3	12186.5	5443.07	3967.9	5249.6	13.499	13.5789	13.5243	12.2899	12.0368	12.3695
ASHGA5P049981	0.000225795	0.00273783	2.46566	up	noncoding	ENST00000583267	RP11-799B12.4	GENCODE	735	chr18	-	21739472	21742175		GAAATAATCTACCTGATGCTAAATAAAGGCTTTAGAATGTTCCCCAAAAGTGTGGTTTCT	exon sense-overlapping	NM_080597	OSBPL1A	oxysterol-binding protein-related protein 1 isoform 2	-	21742010	21977833	11998.2	4886.86	13.5341	12.2321	12895.7	10912.3	12186.5	5443.07	3967.9	5249.6	13.499	13.5789	13.5243	12.2899	12.0368	12.3695
ASHGA5P049981	0.000225795	0.00273783	2.46566	up	noncoding	ENST00000583267	RP11-799B12.4	GENCODE	735	chr18	-	21739472	21742175		GAAATAATCTACCTGATGCTAAATAAAGGCTTTAGAATGTTCCCCAAAAGTGTGGTTTCT	intronic antisense	NM_153770	CABYR	calcium-binding tyrosine phosphorylation-regulated protein isoform e	+	21718954	21741564	11998.2	4886.86	13.5341	12.2321	12895.7	10912.3	12186.5	5443.07	3967.9	5249.6	13.499	13.5789	13.5243	12.2899	12.0368	12.3695
ASHGA5P049981	0.000225795	0.00273783	2.46566	up	noncoding	ENST00000583267	RP11-799B12.4	GENCODE	735	chr18	-	21739472	21742175		GAAATAATCTACCTGATGCTAAATAAAGGCTTTAGAATGTTCCCCAAAAGTGTGGTTTCT	natural antisense	NM_012189	CABYR	calcium-binding tyrosine phosphorylation-regulated protein isoform a	+	21718954	21741564	11998.2	4886.86	13.5341	12.2321	12895.7	10912.3	12186.5	5443.07	3967.9	5249.6	13.499	13.5789	13.5243	12.2899	12.0368	12.3695
ASHGA5P049981	0.000225795	0.00273783	2.46566	up	noncoding	ENST00000583267	RP11-799B12.4	GENCODE	735	chr18	-	21739472	21742175		GAAATAATCTACCTGATGCTAAATAAAGGCTTTAGAATGTTCCCCAAAAGTGTGGTTTCT	natural antisense	NM_138643	CABYR	calcium-binding tyrosine phosphorylation-regulated protein isoform d	+	21718954	21741564	11998.2	4886.86	13.5341	12.2321	12895.7	10912.3	12186.5	5443.07	3967.9	5249.6	13.499	13.5789	13.5243	12.2899	12.0368	12.3695
ASHGA5P049981	0.000225795	0.00273783	2.46566	up	noncoding	ENST00000583267	RP11-799B12.4	GENCODE	735	chr18	-	21739472	21742175		GAAATAATCTACCTGATGCTAAATAAAGGCTTTAGAATGTTCCCCAAAAGTGTGGTTTCT	natural antisense	NM_138644	CABYR	calcium-binding tyrosine phosphorylation-regulated protein isoform c	+	21719447	21741564	11998.2	4886.86	13.5341	12.2321	12895.7	10912.3	12186.5	5443.07	3967.9	5249.6	13.499	13.5789	13.5243	12.2899	12.0368	12.3695
ASHGA5P049981	0.000225795	0.00273783	2.46566	up	noncoding	ENST00000583267	RP11-799B12.4	GENCODE	735	chr18	-	21739472	21742175		GAAATAATCTACCTGATGCTAAATAAAGGCTTTAGAATGTTCCCCAAAAGTGTGGTTTCT	natural antisense	NM_153768	CABYR	calcium-binding tyrosine phosphorylation-regulated protein isoform b	+	21718954	21741564	11998.2	4886.86	13.5341	12.2321	12895.7	10912.3	12186.5	5443.07	3967.9	5249.6	13.499	13.5789	13.5243	12.2899	12.0368	12.3695
ASHGA5P049981	0.000225795	0.00273783	2.46566	up	noncoding	ENST00000583267	RP11-799B12.4	GENCODE	735	chr18	-	21739472	21742175		GAAATAATCTACCTGATGCTAAATAAAGGCTTTAGAATGTTCCCCAAAAGTGTGGTTTCT	natural antisense	NM_153769	CABYR	calcium-binding tyrosine phosphorylation-regulated protein isoform c	+	21718954	21741564	11998.2	4886.86	13.5341	12.2321	12895.7	10912.3	12186.5	5443.07	3967.9	5249.6	13.499	13.5789	13.5243	12.2899	12.0368	12.3695
ASHGA5P015210	1.3445e-07	8.223e-05	83.7751	up	noncoding	ENST00000417942	XIST	GENCODE	724	chrX	-	73040490	73046136		TCTTTGAGCTTAGACACTTCATTTTCCTAGTCCATCCCTCATGAAAAATGACTGACCACT	intergenic							8896.59	101.039	13.1071	6.71861	9683.08	7604.52	9402.18	97.2447	109.794	96.078	13.0911	13.069	13.1611	6.60518	6.85516	6.69549
ASHGA5P055857	0.00874837	0.032785	6.57074	up	noncoding	TCONS_00005258	XLOC_002368	LincRNAs identified by Cabili et al	4997	chr2	-	160780449	160792478		ACCTTCTTAGTATACAGAGCTTGGTAGGAGCTGGAAACCCGACTCACAGATTTAGGAAAC	intergenic							264.701	34.2336	7.88688	5.17082	192.17	421.226	180.707	42.1171	27.2771	33.3065	7.34893	8.9558	7.35591	5.45506	4.80661	5.2508
ASHGA5P049517	0.00029968	0.00328231	2.36028	up	noncoding	NR_027163	C17orf76-AS1	RefSeq	1125	chr17	+	16342300	16345340	ENST00000472367, ENST00000478103, ENST00000480811, ENST00000484836, ENST00000497774, NR_027161, NR_027162, NR_027169, NR_045026	ACGTCTAATGTCTATCTGACCGCAGTCGCTGAAACCTCTACAACTTAGTTGACCGTAACT	natural antisense	NM_001113567	FAM211A	leucine-rich repeat-containing protein FAM211A isoform 1	-	16345318	16395505	8387.04	3630.52	13.0273	11.7884	9513.01	7026.56	8621.55	4192.65	2870.01	3828.9	13.069	12.9666	13.0464	11.8934	11.587	11.8847
ASHGA5P049517	0.00029968	0.00328231	2.36028	up	noncoding	NR_027163	C17orf76-AS1	RefSeq	1125	chr17	+	16342300	16345340	ENST00000472367, ENST00000478103, ENST00000480811, ENST00000484836, ENST00000497774, NR_027161, NR_027162, NR_027169, NR_045026	ACGTCTAATGTCTATCTGACCGCAGTCGCTGAAACCTCTACAACTTAGTTGACCGTAACT	natural antisense	NM_207387	FAM211A	leucine-rich repeat-containing protein FAM211A isoform 2	-	16345318	16395505	8387.04	3630.52	13.0273	11.7884	9513.01	7026.56	8621.55	4192.65	2870.01	3828.9	13.069	12.9666	13.0464	11.8934	11.587	11.8847
ASHGA5P036369	0.00020404	0.00257619	2.62401	up	noncoding	TCONS_00026325	XLOC_012662	LincRNAs identified by Cabili et al	379	chr18	+	35461780	35462430		TAATGTAACTCTTCTGCAGTGGCTTTATGGCCCTGCTGTCCAACTTAATAACCACAGCTC	intergenic							132.633	45.578	6.9876	5.59582	148.097	117.05	132.753	49.3708	41.7966	45.5665	6.94767	7.12905	6.88607	5.67965	5.43844	5.66937
ASHGA5P014865	0.00694677	0.0276726	2.05666	up	noncoding	NR_037640	HEATR8-TTC4	RefSeq	6339	chr1	+	55107426	55208328	NR_037639, NR_037641	TAGAACAGGCCGGAAGCGCAGAAAGAGCTAAGAATTTGAAAAGGTCCCCCTATTTATGTC	exon sense-overlapping	NM_001039464	HEATR8	HEAT repeat-containing protein 8	+	55107426	55175939	245.306	111.96	7.90128	6.86098	249.054	252.736	234.128	104.955	129.097	101.827	7.73038	8.23164	7.74183	6.70918	7.09594	6.77781
ASHGA5P014865	0.00694677	0.0276726	2.05666	up	noncoding	NR_037640	HEATR8-TTC4	RefSeq	6339	chr1	+	55107426	55208328	NR_037639, NR_037641	TAGAACAGGCCGGAAGCGCAGAAAGAGCTAAGAATTTGAAAAGGTCCCCCTATTTATGTC	exon sense-overlapping	NM_004623	TTC4	tetratricopeptide repeat protein 4	+	55181494	55208328	245.306	111.96	7.90128	6.86098	249.054	252.736	234.128	104.955	129.097	101.827	7.73038	8.23164	7.74183	6.70918	7.09594	6.77781
ASHGA5P030063	0.00549263	0.0233219	2.10259	up	noncoding	ENST00000558042	RP11-30K9.5	GENCODE	450	chr15	-	59149029	59157262		AAATACTTCTACACATATATTTTCCATGGGCAATAAACAGATAAGTATATAATTATGAAA	natural antisense	NM_001040450	FAM63B	protein FAM63B isoform a	+	59063392	59149734	234.896	104.301	7.83377	6.7616	236.631	250.554	217.503	110.215	97.7649	104.922	7.65145	8.21931	7.63053	6.77637	6.68952	6.8189
ASHGA5P030063	0.00549263	0.0233219	2.10259	up	noncoding	ENST00000558042	RP11-30K9.5	GENCODE	450	chr15	-	59149029	59157262		AAATACTTCTACACATATATTTTCCATGGGCAATAAACAGATAAGTATATAATTATGAAA	natural antisense	NM_001040453	FAM63B	protein FAM63B isoform b	+	59063392	59149734	234.896	104.301	7.83377	6.7616	236.631	250.554	217.503	110.215	97.7649	104.922	7.65145	8.21931	7.63053	6.77637	6.68952	6.8189
ASHGA5P015958	0.0112582	0.0396997	2.11691	up	noncoding	ENST00000425205	RP11-40H20.4	GENCODE	379	chr1	-	27555596	27560843		TTTTAACACTGCCTGTCTTTCCTGTGAAAACCAGACAGCACCCGCTCTCATACTACTTCT	bidirectional	NM_015023	WDTC1	WD and tetratricopeptide repeats protein 1	+	27561006	27635110	186.489	83.5111	7.48585	6.40389	216.979	155.036	187.452	98.7879	58.0348	93.7106	7.51999	7.5275	7.41005	6.62612	5.92387	6.66167
ASHGA5P043520	0.000208178	0.00261119	3.00966	up	noncoding	ENST00000425837	AC004160.4	GENCODE	563	chr7	+	11446581	11453705		GTTGGTATTTGACCCAGTGGACCTCAGATGCATGGAGAGTCAACATTTGTCATGTTTTTG	natural antisense	NM_015204	THSD7A	thrombospondin type-1 domain-containing protein 7A precursor	-	11410061	11871824	309.583	96.9806	8.24585	6.65625	334.742	298.237	295.77	108.555	90.2933	92.0932	8.17461	8.46356	8.09938	6.75649	6.57377	6.63849
ASHGA5P021702	0.0132971	0.0448023	2.01277	up	noncoding	ENST00000538616	CD27-AS1	GENCODE	657	chr12	-	6559576	6560615		CCGGTTTTCGGGCCCCGGCCAGGGTGAAAACAAGGAACATTCCAGAGAAGATCACAAGGA	natural antisense	NM_001242	CD27	CD27 antigen precursor	+	6554050	6560884	96.346	43.6653	6.51485	5.50567	104.663	88.5113	95.8639	53.9242	33.1297	43.942	6.42699	6.73048	6.38709	5.80162	5.09455	5.62085
ASHGA5P022289	0.00778477	0.0300275	2.63357	up	noncoding	ENST00000553961	ACTN1-AS1	GENCODE	599	chr14	+	69446398	69454180		AGGGTCTCAGAGAGAATCACCTCCATCCCACCTACCTCACAGGATGGCTGTGCACATTCA	bidirectional	NM_001102	ACTN1	alpha-actinin-1 isoform b	-	69340839	69446083	960.094	355.025	9.88433	8.48731	881.441	1173.73	825.114	398.684	307.746	358.646	9.60124	10.4369	9.61489	8.56299	8.37164	8.52731
ASHGA5P022289	0.00778477	0.0300275	2.63357	up	noncoding	ENST00000553961	ACTN1-AS1	GENCODE	599	chr14	+	69446398	69454180		AGGGTCTCAGAGAGAATCACCTCCATCCCACCTACCTCACAGGATGGCTGTGCACATTCA	bidirectional	NM_001130004	ACTN1	alpha-actinin-1 isoform a	-	69340839	69446083	960.094	355.025	9.88433	8.48731	881.441	1173.73	825.114	398.684	307.746	358.646	9.60124	10.4369	9.61489	8.56299	8.37164	8.52731
ASHGA5P022289	0.00778477	0.0300275	2.63357	up	noncoding	ENST00000553961	ACTN1-AS1	GENCODE	599	chr14	+	69446398	69454180		AGGGTCTCAGAGAGAATCACCTCCATCCCACCTACCTCACAGGATGGCTGTGCACATTCA	bidirectional	NM_001130005	ACTN1	alpha-actinin-1 isoform c	-	69340839	69446083	960.094	355.025	9.88433	8.48731	881.441	1173.73	825.114	398.684	307.746	358.646	9.60124	10.4369	9.61489	8.56299	8.37164	8.52731
ASHGA5P026636	0.0038785	0.0182677	3.64154	up	noncoding	ENST00000530510	RP11-702H23.6	GENCODE	609	chr11	+	74166392	74167870		CTAGCTGAGATCTGGGATAGTTTCTGAATTCAGAAGTGTTCACCAGCCACATTGCATGTA	natural antisense	NM_005472	KCNE3	potassium voltage-gated channel subfamily E member 3	-	74165885	74178600	84.176	20.5586	6.30631	4.44176	96.7867	72.6341	83.1073	21.1907	14.5734	25.9117	6.30863	6.44603	6.16427	4.53147	3.88343	4.91038
ASHGA5P040270	0.000159207	0.00222715	3.13847	up	noncoding	ENST00000507776	RP11-696F12.1	GENCODE	421	chr4	+	187981252	187982084		GTGATTGTCACGCTTGCCTGATTACTCCTTCCTTTGGGCTCCCATAGCAATTTGTACATT	intergenic							1541.55	497.781	10.5951	8.94504	1724.5	1294.09	1606.07	580.667	388.55	524.124	10.5975	10.5796	10.6081	9.08079	8.70752	9.04681
ASHGA5P047731	0.00010337	0.00176991	3.62894	up	noncoding	ENST00000439517	CASC2	GENCODE	455	chr10	+	119809124	119967332	NR_026939, NR_026940	ATTACAATGAATCCAGCACTTCCCTGGAAGCTGGAAGGGTCAAATTCAACTTCAACTCTG	intergenic							70.2109	16.3739	6.03845	4.17891	79.3251	63.8473	67.4603	16.1588	17.8946	15.0683	6.00642	6.26118	5.84776	4.16439	4.18859	4.18374
ASHGA5P056159	0.000335412	0.00355895	3.29418	up	noncoding	ENST00000452120	MEG3	GENCODE	4489	chr14	+	101292469	101299665		GCTCACAAAGGTAAAGACTTTTCTGTGGCTTAATCCTTGTCATGTTTTCGGCTCATGGAC	intergenic							92.4383	24.5769	6.45554	4.73562	93.4377	89.5984	94.2787	24.9423	26.734	22.0543	6.25818	6.7465	6.36193	4.74682	4.77204	4.688
ASHGA5P000761	0.000598776	0.00515893	3.68217	up	noncoding	NR_027653	KLF6	RefSeq	4525	chr10	-	3818187	3827473		GCCAGGGAAGGAGAAAAGCCTTACAGATGCTCATGGGAAGGGTGTGAGTGGCGTTTTGCA	exon sense-overlapping	NM_001160124	KLF6	Krueppel-like factor 6 isoform B	-	3818187	3827473	10922.9	3017.89	13.3822	11.5017	12771.2	8168.23	11829.3	3570.36	2187.18	3296.13	13.4838	13.1774	13.4855	11.6617	11.1788	11.6644
ASHGA5P000761	0.000598776	0.00515893	3.68217	up	noncoding	NR_027653	KLF6	RefSeq	4525	chr10	-	3818187	3827473		GCCAGGGAAGGAGAAAAGCCTTACAGATGCTCATGGGAAGGGTGTGAGTGGCGTTTTGCA	exon sense-overlapping	NM_001160125	KLF6	Krueppel-like factor 6 isoform C	-	3818187	3827473	10922.9	3017.89	13.3822	11.5017	12771.2	8168.23	11829.3	3570.36	2187.18	3296.13	13.4838	13.1774	13.4855	11.6617	11.1788	11.6644
ASHGA5P000761	0.000598776	0.00515893	3.68217	up	noncoding	NR_027653	KLF6	RefSeq	4525	chr10	-	3818187	3827473		GCCAGGGAAGGAGAAAAGCCTTACAGATGCTCATGGGAAGGGTGTGAGTGGCGTTTTGCA	exon sense-overlapping	NM_001300	KLF6	Krueppel-like factor 6 isoform A	-	3818187	3827473	10922.9	3017.89	13.3822	11.5017	12771.2	8168.23	11829.3	3570.36	2187.18	3296.13	13.4838	13.1774	13.4855	11.6617	11.1788	11.6644
ASHGA5P044180	5.89363e-05	0.0012764	4.25293	up	noncoding	ENST00000523840	RP11-395I14.2	GENCODE	528	chr8	-	25283036	25284096		CTACATGAGGGGAAATTGCCATTCCCAGCTGTAAAATGAACAAATATCCAGTTATTTTTT	intergenic							167.225	34.9973	7.31381	5.22535	193.242	121.47	186.962	37.5055	31.9644	35.5221	7.35633	7.17862	7.40648	5.30321	5.03622	5.33662
ASHGA5P052065	0.000294013	0.00324348	2.48792	up	noncoding	ENST00000508111	RP11-93L9.1	GENCODE	645	chr4	+	124571445	124851561		CTGATTTAATAACCTAGGAGACAGTGTTTGAAGAACACAAACTCTAAAGTCCTTCACTTA	intergenic							118.215	41.6578	6.78634	5.4714	141.867	81.1333	131.644	46.5133	40.3862	38.0741	6.88196	6.60331	6.87374	5.59618	5.3901	5.42791
ASHGA5P057399	0.000521215	0.00470447	5.79709	up	noncoding	TCONS_00016774	XLOC_007703	LincRNAs identified by Cabili et al	271	chr9	-	65764392	65777743		TGGAAGAAGGCTTGGTCCCCTTGGCTTGGTGAGATCATGAAATAAAAACATCAGTAGGAG	intergenic							1290.08	225.513	10.3378	7.80244	1294.49	1344.44	1231.32	266.037	159.154	251.348	10.17	10.63	10.2132	7.98423	7.40144	8.02164
ASHGA5P017294	0.000221239	0.00270187	2.36096	up	noncoding	ENST00000439819	DICER1-AS1	GENCODE	810	chr14	+	95624014	95646262	ENST00000554631, NR_015415	TTAACAGACGAAGAAATGGAATAACTTCCAACAACACAGGTTGGAGCTGAAGGAGTGCCC	intronic antisense	ENST00000526495	DICER1	dicer 1, ribonuclease type III [Source:HGNC Symbol;Acc:17098]	-	95552564	95624347	79.618	28.7382	6.19695	4.95758	99.2071	54.9029	84.7438	28.2953	29.1115	28.8078	6.3441	6.05169	6.19507	4.91759	4.90023	5.05491
ASHGA5P017294	0.000221239	0.00270187	2.36096	up	noncoding	ENST00000439819	DICER1-AS1	GENCODE	810	chr14	+	95624014	95646262	ENST00000554631, NR_015415	TTAACAGACGAAGAAATGGAATAACTTCCAACAACACAGGTTGGAGCTGAAGGAGTGCCC	intronic antisense	ENST00000527865	DICER1	dicer 1, ribonuclease type III [Source:HGNC Symbol;Acc:17098]	-	95599756	95624347	79.618	28.7382	6.19695	4.95758	99.2071	54.9029	84.7438	28.2953	29.1115	28.8078	6.3441	6.05169	6.19507	4.91759	4.90023	5.05491
ASHGA5P026352	1.09137e-05	0.00049812	3.37242	up	noncoding	BF357088		LincRNAs identified by Khalil et al	337	chr5	+	82009427	82009752		GCCTTCTGGTGCAAAATTTCCCATACCCAGAAACCTCTTGAATTGGTCATTATCATAGAA	intergenic							103.54	26.8765	6.61495	4.86116	119.46	86.7883	104.372	28.0841	27.063	25.4824	6.62734	6.7017	6.51581	4.9063	4.7915	4.88569
ASHGA5P051232	0.00483465	0.0213611	2.07689	up	noncoding	ENST00000491562	PI4KAP2	GENCODE	209	chr22	-	21846264	21868512	ENST00000476537	GCTGGCTGCTGCTCACATGGTGTCTGGGCCCTTGGCACTCTGGTGAGGCGCAGGGGAGGG	intergenic							2172.71	1064.17	11.0979	10.0435	2178.73	2398.29	1941.11	1197.77	966.885	1027.86	10.9439	11.4649	10.885	10.1009	10.0279	10.0018
ASHGA5P047265	5.47458e-06	0.000351395	2.24282	up	noncoding	uc001imr.1	AK055017	UCSC_knowngene	5227	chr10	+	13680942	13686169		GCACCTGGATGGGGTTTGCTATATTTAGAACTAAACTAATACTGAATGAAAACAAATTGG	natural antisense	NM_018027	FRMD4A	FERM domain-containing protein 4A	-	13685705	14372866	534.137	231.964	9.04526	7.87995	591.347	456.721	554.342	243.627	213.875	238.39	9.0194	9.07846	9.03793	7.86688	7.83297	7.93999
ASHGA5P034863	0.000151022	0.00216362	5.77749	up	noncoding	NR_033997	RNF144A-AS1	RefSeq	2348	chr2	-	7052406	7058813		GCATGGAAGGTGACTACTCATGACTGCAACTTAGAGAACAAGGGTTATAATAAAAATAAA	intronic antisense	NM_014746	RNF144A	probable E3 ubiquitin-protein ligase RNF144A	+	7057522	7184309	1121.53	184.142	10.087	7.55654	1333.33	729.153	1302.11	201.834	161.571	189.02	10.2139	9.75442	10.2926	7.61349	7.42279	7.63332
ASHGA5P039063	2.70125e-05	0.000789716	3.33611	up	noncoding	ENST00000490153	SLC9A9-AS2	GENCODE	327	chr3	+	143100179	143101003		TCAGATTTTCATCCAGGTCCACGCCAACTCTGTTAAACAAAACCAAAAACTGGTCAATCC	natural antisense	NM_173653	SLC9A9	sodium/hydrogen exchanger 9	-	142984063	143567373	53.6802	13.3126	5.63151	3.89335	62.0052	41.3304	57.7049	11.7286	15.1361	13.073	5.6316	5.65513	5.60781	3.73905	3.93962	4.00137
ASHGA5P044359	0.00184993	0.0109549	2.60513	up	noncoding	TCONS_00002272	XLOC_000647	LincRNAs identified by Cabili et al	1073	chr1	+	247496211	247556671		ACTGTTCACCTTTTGAGGCACAAAACGGGCTGTTTATGCTGCTGCTGCATTTAGCTCAAA	intergenic							993.659	374.387	9.95164	8.57029	998.629	1084.66	897.692	399.09	372.639	351.431	9.7932	10.3168	9.74489	8.56407	8.65146	8.49535
ASHGA5P017619	2.5682e-05	0.00077758	3.14512	up	noncoding	ENST00000443802	RP4-665J23.1	GENCODE	712	chr1	-	91297425	91317207		TTTATTTGAGGAGGATGAGGCTGTCACTACTACAGTTGGGACTGTTTCATACTCCGTGCT	intergenic							82.8634	22.5737	6.27505	4.62194	98.2635	65.3611	84.9656	21.3047	23.3564	23.0601	6.32951	6.29619	6.19946	4.53878	4.57791	4.74913
ASHGA5P019343	0.00100787	0.00718767	2.40355	up	noncoding	NR_038281	LOC100506994	RefSeq	2690	chr3	-	62247493	62304622		TGCCTGACATGCCCAGTTCTGGTGATGATTTCACTTTTGACAGAAGCTGTCCCTCAAAAG	natural antisense	NM_002841	PTPRG	receptor-type tyrosine-protein phosphatase gamma	+	61547242	62280573	146.801	54.8928	7.11654	5.85137	172.722	102.163	165.518	60.658	47.2367	56.7836	7.18698	6.93941	7.22324	5.96257	5.61717	5.97439
ASHGA5P033640	0.000193919	0.00248952	2.21089	up	noncoding	ENST00000562669	CTD-2541J13.1	GENCODE	3176	chr18	-	65149027	65152203		GTGAAAAACTATTAATCATCCTATTTTTTCCTTGTCTTTAATATGAGATAAATTTTATAC	intergenic							2610.94	1184.02	11.3485	10.2039	3024.73	2003.45	2804.64	1250.99	1166.13	1134.94	11.4182	11.2049	11.4224	10.1651	10.3018	10.1448
ASHGA5P005496	4.03154e-06	0.000308162	2.97518	up	noncoding	ENST00000306399	RP11-443P15.2	pseudogene	891	chr3	+	185677827	185697626	ENST00000423298	TGTTTTGTCCAAGGTTTTGGGGAAAGAAGTCCGAGATGCAAAGATTACCCCGGAAGCTTT								357.05	112.658	8.44387	6.8709	401.646	311.965	357.538	117.864	112.647	107.462	8.43757	8.52179	8.37225	6.8717	6.89241	6.84858
ASHGA5P051875	1.21531e-05	0.000538611	12.0874	up	noncoding	uc003ggd.1	C4orf10	UCSC_knowngene	2766	chr4	+	2936625	2943596	ENST00000505731	CGCCGGTCCTGCGGGTCGCTGCTTGGCTGTGGGTTAGCAGCACCCTGAGCGGAGCGGAAG	natural antisense	NM_003703	NOP14	nucleolar protein 14	-	2939663	2965118	1534.65	123.44	10.5776	6.98221	1809.17	1184.79	1609.98	143.123	102.074	125.122	10.6713	10.4505	10.6111	7.13883	6.74885	7.05895
ASHGA5P036095	0.000710955	0.00574072	2.56079	up	noncoding	TCONS_00027712	XLOC_013275	LincRNAs identified by Cabili et al	366	chr19	-	23487808	23493434	TCONS_00027241, TCONS_00027243, TCONS_00027244, TCONS_00027713, TCONS_00027715	GTCACTTCTTCAGTCAACCAAACCAATTACAAAATTGTGTTCCAATGTCACATGTTCAAA	intergenic							295.909	109.405	8.18061	6.82402	302.38	292.792	292.556	123.837	100.768	103.612	8.01876	8.43914	8.08394	6.93929	6.73174	6.80104
ASHGA5P019157	1.26521e-05	0.000549192	2.87641	up	noncoding	NR_073065	NRM	RefSeq	1592	chr6	-	30655823	30658906		TGCAGGTATGAGGCCCTGGCCTTGCAGCTGGTGATGCGGTACTGGGAGCCCATACCCAAA	exon sense-overlapping	NM_001270707	NRM	nurim isoform 2	-	30655823	30658906	540.335	178.875	9.04658	7.52231	646.278	420.734	553.993	192.538	170.051	174.035	9.14851	8.95422	9.037	7.54916	7.49778	7.51999
ASHGA5P019157	1.26521e-05	0.000549192	2.87641	up	noncoding	NR_073065	NRM	RefSeq	1592	chr6	-	30655823	30658906		TGCAGGTATGAGGCCCTGGCCTTGCAGCTGGTGATGCGGTACTGGGAGCCCATACCCAAA	exon sense-overlapping	NM_001270708	NRM	nurim isoform 3	-	30655823	30658906	540.335	178.875	9.04658	7.52231	646.278	420.734	553.993	192.538	170.051	174.035	9.14851	8.95422	9.037	7.54916	7.49778	7.51999
ASHGA5P019157	1.26521e-05	0.000549192	2.87641	up	noncoding	NR_073065	NRM	RefSeq	1592	chr6	-	30655823	30658906		TGCAGGTATGAGGCCCTGGCCTTGCAGCTGGTGATGCGGTACTGGGAGCCCATACCCAAA	exon sense-overlapping	NM_001270709	NRM	nurim isoform 4	-	30655823	30658906	540.335	178.875	9.04658	7.52231	646.278	420.734	553.993	192.538	170.051	174.035	9.14851	8.95422	9.037	7.54916	7.49778	7.51999
ASHGA5P019157	1.26521e-05	0.000549192	2.87641	up	noncoding	NR_073065	NRM	RefSeq	1592	chr6	-	30655823	30658906		TGCAGGTATGAGGCCCTGGCCTTGCAGCTGGTGATGCGGTACTGGGAGCCCATACCCAAA	exon sense-overlapping	NM_001270710	NRM	nurim isoform 5	-	30655823	30658906	540.335	178.875	9.04658	7.52231	646.278	420.734	553.993	192.538	170.051	174.035	9.14851	8.95422	9.037	7.54916	7.49778	7.51999
ASHGA5P019157	1.26521e-05	0.000549192	2.87641	up	noncoding	NR_073065	NRM	RefSeq	1592	chr6	-	30655823	30658906		TGCAGGTATGAGGCCCTGGCCTTGCAGCTGGTGATGCGGTACTGGGAGCCCATACCCAAA	exon sense-overlapping	NM_007243	NRM	nurim isoform 1	-	30655823	30659197	540.335	178.875	9.04658	7.52231	646.278	420.734	553.993	192.538	170.051	174.035	9.14851	8.95422	9.037	7.54916	7.49778	7.51999
ASHGA5P032716	0.000195259	0.00249625	2.65942	up	noncoding	ENST00000582866	RP11-498C9.15	GENCODE	2682	chr17	-	79836300	79838982		GCCTAAGGTAGGCCAGAGTTAATTTTTGTGTTATCTATACACGTTATTGAAGCGAATTAT	intergenic							799.491	294.753	9.63991	8.22879	854.408	758.453	785.611	304.566	304.066	275.626	9.5604	9.81347	9.54586	8.18456	8.35399	8.14783
ASHGA5P025937	0.000162562	0.00225142	2.41304	up	noncoding	NR_046480	ROGDI	RefSeq	1721	chr16	-	4846962	4852951		ACTTCATCCTAGGCAGCTGTGGGATGTGAACCTGAAGATGCCCCGGAACAACCAGCTGCT	exon sense-overlapping	NM_024589	ROGDI	protein rogdi homolog	-	4846962	4852951	84.8919	30.7828	6.31936	5.04851	94.9638	71.4349	88.277	34.7448	30.5968	27.0069	6.2809	6.41985	6.25734	5.20312	4.97618	4.96623
ASHGA5P021047	0.00315909	0.0158733	2.00903	up	noncoding	ENST00000523977	RP11-65D13.1	GENCODE	248	chr8	-	77527426	77528676		ATTTTAAAAGATGTAAAATCTGAGCTGCAACACTGAACAAAAGCTGTACTTGCCAGCCAG	intergenic							62.5689	26.9725	5.87135	4.86485	64.0987	59.7345	63.8734	28.1786	29.1746	23.5644	5.68155	6.17356	5.75895	4.9099	4.90524	4.77941
ASHGA5P044802	0.00182912	0.0108611	2.69063	up	noncoding	ENST00000528139	RP11-1134I14.8	GENCODE	2491	chr8	+	48102394	48104885		CCTTTTGTGATGTAGTGTGGTTCTCATTTTAAACCTTGGAAGGTGAAAATGTACAAACTA	intergenic							202.18	67.7831	7.57465	6.1467	237.527	134.833	234.179	68.5791	57.1235	77.6466	7.65606	7.32542	7.74246	6.13322	5.89891	6.40797
ASHGA5P025871	6.54529e-05	0.00134875	2.46743	up	noncoding	NR_045126	LOC100652739	RefSeq	1209	chr6	+	150184633	150240644		TGGAGCCTTGGATGAACCGTTGTCCACATTCTGTTTTCTGAGTCAAAGAGGAGGAAGATC	intronic antisense	NM_001243325	RAET1E	NKG2D ligand 4 isoform 2 precursor	-	150209600	150212170	231.956	87.1192	7.80553	6.50252	262.835	182.657	250.376	98.0512	78.5279	84.7784	7.80335	7.77209	7.84115	6.61569	6.36714	6.52475
ASHGA5P025871	6.54529e-05	0.00134875	2.46743	up	noncoding	NR_045126	LOC100652739	RefSeq	1209	chr6	+	150184633	150240644		TGGAGCCTTGGATGAACCGTTGTCCACATTCTGTTTTCTGAGTCAAAGAGGAGGAAGATC	intronic antisense	NM_001243327	RAET1E	NKG2D ligand 4 isoform 3 precursor	-	150210231	150212170	231.956	87.1192	7.80553	6.50252	262.835	182.657	250.376	98.0512	78.5279	84.7784	7.80335	7.77209	7.84115	6.61569	6.36714	6.52475
ASHGA5P025871	6.54529e-05	0.00134875	2.46743	up	noncoding	NR_045126	LOC100652739	RefSeq	1209	chr6	+	150184633	150240644		TGGAGCCTTGGATGAACCGTTGTCCACATTCTGTTTTCTGAGTCAAAGAGGAGGAAGATC	intronic antisense	NM_001243328	RAET1E	NKG2D ligand 4 isoform 4 precursor	-	150204510	150217195	231.956	87.1192	7.80553	6.50252	262.835	182.657	250.376	98.0512	78.5279	84.7784	7.80335	7.77209	7.84115	6.61569	6.36714	6.52475
ASHGA5P025871	6.54529e-05	0.00134875	2.46743	up	noncoding	NR_045126	LOC100652739	RefSeq	1209	chr6	+	150184633	150240644		TGGAGCCTTGGATGAACCGTTGTCCACATTCTGTTTTCTGAGTCAAAGAGGAGGAAGATC	intronic antisense	NM_139165	RAET1E	NKG2D ligand 4 isoform 1 precursor	-	150209600	150212170	231.956	87.1192	7.80553	6.50252	262.835	182.657	250.376	98.0512	78.5279	84.7784	7.80335	7.77209	7.84115	6.61569	6.36714	6.52475
ASHGA5P025871	6.54529e-05	0.00134875	2.46743	up	noncoding	NR_045126	LOC100652739	RefSeq	1209	chr6	+	150184633	150240644		TGGAGCCTTGGATGAACCGTTGTCCACATTCTGTTTTCTGAGTCAAAGAGGAGGAAGATC	natural antisense	NM_001001788	RAET1G	retinoic acid early transcript 1G protein precursor	-	150238013	150244214	231.956	87.1192	7.80553	6.50252	262.835	182.657	250.376	98.0512	78.5279	84.7784	7.80335	7.77209	7.84115	6.61569	6.36714	6.52475
ASHGA5P025871	6.54529e-05	0.00134875	2.46743	up	noncoding	NR_045126	LOC100652739	RefSeq	1209	chr6	+	150184633	150240644		TGGAGCCTTGGATGAACCGTTGTCCACATTCTGTTTTCTGAGTCAAAGAGGAGGAAGATC	natural antisense	NM_032832	LRP11	low-density lipoprotein receptor-related protein 11 precursor	-	150139893	150185480	231.956	87.1192	7.80553	6.50252	262.835	182.657	250.376	98.0512	78.5279	84.7784	7.80335	7.77209	7.84115	6.61569	6.36714	6.52475
ASHGA5P019403	6.22285e-05	0.00130518	3.06444	up	noncoding	NR_073066	NRM	RefSeq	1373	chr6	-	30655823	30658906		GGTGGTCCGGCTGGTGATGCGGTACTGGGAGCCCATACCCAAAGGCCCTGTGTTGTGGGA	exon sense-overlapping	NM_001270707	NRM	nurim isoform 2	-	30655823	30658906	726.624	232.34	9.48562	7.87	842.025	584.656	753.192	265.049	194.734	237.238	9.54109	9.43297	9.48279	7.97847	7.69855	7.93297
ASHGA5P019403	6.22285e-05	0.00130518	3.06444	up	noncoding	NR_073066	NRM	RefSeq	1373	chr6	-	30655823	30658906		GGTGGTCCGGCTGGTGATGCGGTACTGGGAGCCCATACCCAAAGGCCCTGTGTTGTGGGA	exon sense-overlapping	NM_001270708	NRM	nurim isoform 3	-	30655823	30658906	726.624	232.34	9.48562	7.87	842.025	584.656	753.192	265.049	194.734	237.238	9.54109	9.43297	9.48279	7.97847	7.69855	7.93297
ASHGA5P019403	6.22285e-05	0.00130518	3.06444	up	noncoding	NR_073066	NRM	RefSeq	1373	chr6	-	30655823	30658906		GGTGGTCCGGCTGGTGATGCGGTACTGGGAGCCCATACCCAAAGGCCCTGTGTTGTGGGA	exon sense-overlapping	NM_001270709	NRM	nurim isoform 4	-	30655823	30658906	726.624	232.34	9.48562	7.87	842.025	584.656	753.192	265.049	194.734	237.238	9.54109	9.43297	9.48279	7.97847	7.69855	7.93297
ASHGA5P019403	6.22285e-05	0.00130518	3.06444	up	noncoding	NR_073066	NRM	RefSeq	1373	chr6	-	30655823	30658906		GGTGGTCCGGCTGGTGATGCGGTACTGGGAGCCCATACCCAAAGGCCCTGTGTTGTGGGA	exon sense-overlapping	NM_001270710	NRM	nurim isoform 5	-	30655823	30658906	726.624	232.34	9.48562	7.87	842.025	584.656	753.192	265.049	194.734	237.238	9.54109	9.43297	9.48279	7.97847	7.69855	7.93297
ASHGA5P019403	6.22285e-05	0.00130518	3.06444	up	noncoding	NR_073066	NRM	RefSeq	1373	chr6	-	30655823	30658906		GGTGGTCCGGCTGGTGATGCGGTACTGGGAGCCCATACCCAAAGGCCCTGTGTTGTGGGA	exon sense-overlapping	NM_007243	NRM	nurim isoform 1	-	30655823	30659197	726.624	232.34	9.48562	7.87	842.025	584.656	753.192	265.049	194.734	237.238	9.54109	9.43297	9.48279	7.97847	7.69855	7.93297
ASHGA5P014921	6.87746e-05	0.00138546	14.3228	up	noncoding	ENST00000414768	RP11-305L7.6	GENCODE	562	chr9	+	93932953	93944999		AATAGGAAAGGCGATTACTTTAAAACATGAAAGAAATTGCACCTTTTCCTTAAGGGCAAG	intergenic							443.083	27.256	8.71203	4.87178	565.115	270.473	493.661	27.1786	32.4862	22.1034	8.9544	8.32122	8.86046	4.86203	5.06286	4.69045
ASHGA5P007323	0.00103543	0.00731592	2.27824	up	noncoding	ENST00000331425	ZNF733P	GENCODE	1506	chr7	-	62751929	62764434		TTAGAGAACTACAGAAACTTGGTCTCCCTGGTTACGCATTCCCATTTCACCCAAGACCTT	intergenic							818.097	356.797	9.67008	8.48216	866.73	748.972	838.588	413.527	281.382	375.481	9.57696	9.79412	9.63915	8.61801	8.2359	8.59256
ASHGA5P013011	0.000133633	0.00201305	2.42318	up	noncoding	ENST00000382488	RP11-689P11.2	GENCODE	3204	chr4	+	8508554	8514337		CAGGTGAAGGCTGATGAAATTCTAGGAGAGTCCATGTCCTAAAGGATAAGAAGCAACTAT	intergenic							79.6573	28.5134	6.21895	4.94205	92.8781	63.2344	82.8593	27.2596	33.4165	24.8642	6.24948	6.24806	6.15932	4.86723	5.10825	4.85067
ASHGA5P023140	0.000290853	0.00321804	2.44082	up	noncoding	ENST00000574271	ALOX12P2	GENCODE	984	chr17	+	6757259	6798801	uc002gdw.3	GAGGGTACTGGTGGGGCTCCTGGAAAGATGGGTTAATCCTGCCTATAGCAGGGAATAGGC	intronic antisense	ENST00000575889	MIR497HG	mir-497-195 cluster host gene (non-protein coding) [Source:HGNC Symbol;Acc:39523]	-	6780106	6915636	151.625	56.4063	7.18505	5.89768	172.537	135.267	147.071	59.8039	52.0696	57.3453	7.18564	7.32935	7.04015	5.94441	5.76078	5.98785
ASHGA5P000103	2.13079e-06	0.000234387	5.62492	up	noncoding	BC064139		NRED	1750	chr1	-	85618179	85619886		ATTGTCACTTTTTGTCTATCACCTGGGCTTCAAGGCTTTATCATTATCTGAAATTATCTC	intergenic							6647.22	1196.32	12.708	10.2161	7001.68	6263.08	6676.9	1308.71	1097.7	1182.54	12.6255	12.8256	12.6728	10.2321	10.2096	10.2068
ASHGA5P015609	0.00796811	0.0305352	2.22542	up	noncoding	ENST00000421889	MBL1P	GENCODE	642	chr10	+	81691466	81710092		AATCACCAGGCAAGAAGAGGATTGGAGGAATGCCTTTGTCCCCCTTCAATCCCGGGGGTC	natural antisense	NM_003019	SFTPD	pulmonary surfactant-associated protein D precursor	-	81697495	81708861	4101.45	1878.79	12.0096	10.8556	3910.06	4781.46	3612.83	1906.65	1998.78	1730.94	11.7973	12.4346	11.797	10.7666	11.0554	10.7447
ASHGA5P019355	0.000231687	0.00277843	4.4385	up	noncoding	NR_028293	PTGER3	RefSeq	1984	chr1	-	71318035	71513491		AAGATCCTTCTTCGAAAGTTTTGCCAGGAGATGGGGCCTGATGGAAGGTGTTTTTGTCAT	exon sense-overlapping	NM_001126044	PTGER3	prostaglandin E2 receptor EP3 subtype isoform 4	-	71418114	71513491	165.105	32.5914	7.27956	5.12949	220.008	126.803	148.503	30.5065	32.1097	35.158	7.54118	7.24262	7.05489	5.02365	5.04294	5.32189
ASHGA5P019355	0.000231687	0.00277843	4.4385	up	noncoding	NR_028293	PTGER3	RefSeq	1984	chr1	-	71318035	71513491		AAGATCCTTCTTCGAAAGTTTTGCCAGGAGATGGGGCCTGATGGAAGGTGTTTTTGTCAT	exon sense-overlapping	NM_198714	PTGER3	prostaglandin E2 receptor EP3 subtype isoform 4	-	71318035	71513491	165.105	32.5914	7.27956	5.12949	220.008	126.803	148.503	30.5065	32.1097	35.158	7.54118	7.24262	7.05489	5.02365	5.04294	5.32189
ASHGA5P019355	0.000231687	0.00277843	4.4385	up	noncoding	NR_028293	PTGER3	RefSeq	1984	chr1	-	71318035	71513491		AAGATCCTTCTTCGAAAGTTTTGCCAGGAGATGGGGCCTGATGGAAGGTGTTTTTGTCAT	exon sense-overlapping	NM_198715	PTGER3	prostaglandin E2 receptor EP3 subtype isoform 5	-	71471536	71513491	165.105	32.5914	7.27956	5.12949	220.008	126.803	148.503	30.5065	32.1097	35.158	7.54118	7.24262	7.05489	5.02365	5.04294	5.32189
ASHGA5P019355	0.000231687	0.00277843	4.4385	up	noncoding	NR_028293	PTGER3	RefSeq	1984	chr1	-	71318035	71513491		AAGATCCTTCTTCGAAAGTTTTGCCAGGAGATGGGGCCTGATGGAAGGTGTTTTTGTCAT	exon sense-overlapping	NM_198716	PTGER3	prostaglandin E2 receptor EP3 subtype isoform 6	-	71318035	71513491	165.105	32.5914	7.27956	5.12949	220.008	126.803	148.503	30.5065	32.1097	35.158	7.54118	7.24262	7.05489	5.02365	5.04294	5.32189
ASHGA5P019355	0.000231687	0.00277843	4.4385	up	noncoding	NR_028293	PTGER3	RefSeq	1984	chr1	-	71318035	71513491		AAGATCCTTCTTCGAAAGTTTTGCCAGGAGATGGGGCCTGATGGAAGGTGTTTTTGTCAT	exon sense-overlapping	NM_198717	PTGER3	prostaglandin E2 receptor EP3 subtype isoform 7	-	71318035	71513491	165.105	32.5914	7.27956	5.12949	220.008	126.803	148.503	30.5065	32.1097	35.158	7.54118	7.24262	7.05489	5.02365	5.04294	5.32189
ASHGA5P019355	0.000231687	0.00277843	4.4385	up	noncoding	NR_028293	PTGER3	RefSeq	1984	chr1	-	71318035	71513491		AAGATCCTTCTTCGAAAGTTTTGCCAGGAGATGGGGCCTGATGGAAGGTGTTTTTGTCAT	exon sense-overlapping	NM_198718	PTGER3	prostaglandin E2 receptor EP3 subtype isoform 8	-	71418114	71513491	165.105	32.5914	7.27956	5.12949	220.008	126.803	148.503	30.5065	32.1097	35.158	7.54118	7.24262	7.05489	5.02365	5.04294	5.32189
ASHGA5P019355	0.000231687	0.00277843	4.4385	up	noncoding	NR_028293	PTGER3	RefSeq	1984	chr1	-	71318035	71513491		AAGATCCTTCTTCGAAAGTTTTGCCAGGAGATGGGGCCTGATGGAAGGTGTTTTTGTCAT	exon sense-overlapping	NM_198719	PTGER3	prostaglandin E2 receptor EP3 subtype isoform 4	-	71436463	71513491	165.105	32.5914	7.27956	5.12949	220.008	126.803	148.503	30.5065	32.1097	35.158	7.54118	7.24262	7.05489	5.02365	5.04294	5.32189
ASHGA5P030797	0.000132833	0.00200495	2.74625	up	noncoding	ENST00000528696	CTD-3076O17.1	GENCODE	572	chr15	+	100510419	100514215		TTTACACTCCACGCACGAGACTTCCAAGGCAACACCTAGGATTTAGAGACTATGTTCTCA	natural antisense	NM_139057	ADAMTS17	A disintegrin and metalloproteinase with thrombospondin motifs 17 preproprotein	-	100511642	100882183	69.8403	21.7531	6.02677	4.5693	83.0702	59.0533	67.3975	22.2551	22.0277	20.9766	6.07669	6.15789	5.84572	4.59284	4.49577	4.61929
ASHGA5P018763	0.0110728	0.039227	2.31903	up	noncoding	ENST00000457383	RP11-70J12.1	GENCODE	635	chr9	-	4070905	4071884		AAAGGGAAAAGATCATTTTGGAATGTTGAAAGTGTTCCTCTGTACCTTGAAAAATCGGGA	intron sense-overlapping	NM_001042413	GLIS3	zinc finger protein GLIS3 isoform a	-	3824127	4300035	45.5315	16.6281	5.37171	4.15819	54.2895	31.2678	51.0372	18.1856	12.4114	19.2872	5.43111	5.26346	5.42057	4.32946	3.63636	4.50875
ASHGA5P018763	0.0110728	0.039227	2.31903	up	noncoding	ENST00000457383	RP11-70J12.1	GENCODE	635	chr9	-	4070905	4071884		AAAGGGAAAAGATCATTTTGGAATGTTGAAAGTGTTCCTCTGTACCTTGAAAAATCGGGA	intron sense-overlapping	NM_152629	GLIS3	zinc finger protein GLIS3 isoform b	-	3824127	4152183	45.5315	16.6281	5.37171	4.15819	54.2895	31.2678	51.0372	18.1856	12.4114	19.2872	5.43111	5.26346	5.42057	4.32946	3.63636	4.50875
ASHGA5P018448	0.000229716	0.00277218	2.00363	up	noncoding	ENST00000453677	RP11-325F22.4	GENCODE	736	chr7	-	104653871	104654768		AGTGCACGGGATGCATTCAACAATCCACCGAAGGTTTGAGGAAGTGTCGGTATTCGGTGG	natural antisense	NM_018682	MLL5	histone-lysine N-methyltransferase MLL5	+	104654636	104754532	98.3262	43.107	6.52308	5.52046	114.345	71.6696	108.964	46.1487	40.5374	42.635	6.55932	6.42629	6.58363	5.58672	5.39468	5.57999
ASHGA5P018448	0.000229716	0.00277218	2.00363	up	noncoding	ENST00000453677	RP11-325F22.4	GENCODE	736	chr7	-	104653871	104654768		AGTGCACGGGATGCATTCAACAATCCACCGAAGGTTTGAGGAAGTGTCGGTATTCGGTGG	natural antisense	NM_182931	MLL5	histone-lysine N-methyltransferase MLL5	+	104654636	104754532	98.3262	43.107	6.52308	5.52046	114.345	71.6696	108.964	46.1487	40.5374	42.635	6.55932	6.42629	6.58363	5.58672	5.39468	5.57999
ASHGA5P023172	0.000471495	0.00439996	2.28277	up	noncoding	ENST00000572301	RP11-1055B8.3	GENCODE	559	chr17	-	79353466	79359021		GAAGCTCATGGCCCCAGCCTCCGCGGGAAGACCCAATTACAGAAGAGAGAAGTATGTGGA	intergenic							270.08	111.575	8.0441	6.85331	289.194	251.59	269.456	117.454	100.489	116.781	7.95173	8.22468	7.95588	6.86697	6.7271	6.96586
ASHGA5P028804	0.00496246	0.0217534	3.24137	up	noncoding	ENST00000523445	TPT1-AS1	GENCODE	856	chr13	+	45918513	45955352	ENST00000412946	GAAAGTAACTTGAGGCAACTGCAGGAGGGCTGCATGGCGGGAAAGAAATTGCTGAAAACA	intergenic							82.9284	22.8924	6.28242	4.58582	91.622	66.213	90.9502	26.5883	15.5976	26.4913	6.22798	6.31592	6.30336	4.83314	3.98643	4.93788
ASHGA5P042623	5.49446e-05	0.00121578	2.41035	up	noncoding	ENST00000435287	RP11-69I8.3	GENCODE	495	chr6	+	132272085	132398533		CAACTTCAATAAGAGTAACTTGGACAACCTGAGGCATTAATTGAGGATCAATATGATGAC	natural antisense	NM_001901	CTGF	connective tissue growth factor precursor	-	132269316	132272518	637.464	255.318	9.2841	8.01486	748.715	480.813	682.864	279.785	233.153	253.016	9.35877	9.15694	9.3366	8.05521	7.9586	8.03077
ASHGA5P054138	0.0433275	0.107545	2.13686	up	noncoding	ENST00000424306	RP11-308D16.4	GENCODE	2222	chrX	+	135991553	136075814		TTTTAGTACCACTAACATTTTTTGGTGCATATTTTGGAAATAAAGAAAAGGTAAACTCTT	intergenic							37.538	14.9758	5.07391	3.97842	43.909	24.791	43.9139	18.4847	9.49396	16.9488	5.10469	4.93994	5.17711	4.35131	3.24083	4.34312
ASHGA5P037716	0.000181069	0.00238676	3.34136	up	noncoding	ENST00000566575	CTA-250D10.23	GENCODE	1078	chr22	-	42318026	42319104		GTAAGTTTCTCTCTCTTTAGAGACTCCACAATAAAGTTTTCAACATGGTAAGGTTTTCCA	intergenic							248.485	69.3264	7.9213	6.18087	271.829	220.741	252.884	74.986	59.4884	73.5047	7.85913	8.04845	7.85633	6.25458	5.95787	6.33016
ASHGA5P056166	0.00751936	0.0293294	5.07585	up	noncoding	ENST00000555354	AL132709.5	GENCODE	469	chr14	+	101405222	101413544		GTGTAGAAACCTATGTAAGTAACAAAGTGATTGCTTTTGCTTTAGTGGTTGTTAAGAGAG	intergenic							109.32	20.1249	6.67178	4.32813	129.543	74.7753	123.641	28.2205	10.7218	21.4324	6.74979	6.48836	6.77721	4.91365	3.42054	4.65021
ASHGA5P022471	0.000171803	0.00231443	3.90371	up	noncoding	ENST00000557532	DIO3OS	GENCODE	712	chr14	-	102023644	102026740		AAGCACAGAGACCCTCCGGTCATCCTCTTCAGCGGTCCTCCCAGAGCTGTCCTCAGCATG	bidirectional	NM_001362	DIO3	type III iodothyronine deiodinase	+	102027687	102029789	2704.37	700.727	11.4224	9.45755	2749.73	2751.91	2611.46	706.676	730.996	664.509	11.281	11.6617	11.3245	9.36379	9.61876	9.39009
ASHGA5P045219	2.16107e-06	0.00023602	2.22845	up	noncoding	uc004aas.1	BC062753	UCSC_knowngene	868	chr9	-	37881889	37882757		AATATTAAATATGTGTTGCCTATTGGCTCCCAAATTGTGTGGGAGTCTCTAAATGTTTCC	intergenic							5445.82	2490.64	12.4113	11.2552	5917.09	4865.29	5555.06	2723.15	2242.79	2505.98	12.3819	12.4516	12.4003	11.2727	11.2168	11.2761
ASHGA5P018454	0.000276014	0.0031245	2.00711	up	noncoding	ENST00000453754	SNHG5	GENCODE	401	chr6	-	86386801	86388291		TTAATTGGGGCGGAGGGAACAATGGCGCTGTCTTCAGTGGCACAGTGGAGCAGCTCTGAA	intergenic							17519.9	8548.9	14.0598	13.0547	18221.4	17500.5	16837.9	8922.76	8515.3	8208.65	13.9901	14.2048	13.9846	13.0146	13.1384	13.0111
ASHGA5P029600	0.0193622	0.0593401	2.53805	up	noncoding	ENST00000568344	RP11-355I22.7	GENCODE	1676	chr14	+	62577592	62579268		TAGCCCCAGTTTGTATAAAATGTCTGCTGCAACTGAATTCATGATAGTTCATGAAAACTG	intergenic							415.22	152.439	8.63653	7.29281	368.992	548.316	328.353	159.999	142.566	154.751	8.3132	9.34273	8.25367	7.28788	7.23802	7.35254
ASHGA5P033267	2.94482e-06	0.000269619	3.11773	up	noncoding	ENST00000580769	RP11-112H10.4	GENCODE	1000	chr17	+	56603029	56621668		GATCCTAATGATGCCTGAATATTTACCCTGTTTTAAAGCTGCTGTTTCTTGGGCTCCCAC	natural antisense	NM_001038704	C17orf47	uncharacterized protein C17orf47	-	56618947	56621733	255.61	75.9335	7.96221	6.32171	284.474	219.964	262.392	77.0798	77.7862	72.9345	7.92817	8.0419	7.91655	6.29301	6.35201	6.32011
ASHGA5P033267	2.94482e-06	0.000269619	3.11773	up	noncoding	ENST00000580769	RP11-112H10.4	GENCODE	1000	chr17	+	56603029	56621668		GATCCTAATGATGCCTGAATATTTACCCTGTTTTAAAGCTGCTGTTTCTTGGGCTCCCAC	natural antisense	NM_001198713	SEPT4	septin-4 isoform 4	-	56597610	56618179	255.61	75.9335	7.96221	6.32171	284.474	219.964	262.392	77.0798	77.7862	72.9345	7.92817	8.0419	7.91655	6.29301	6.35201	6.32011
ASHGA5P033267	2.94482e-06	0.000269619	3.11773	up	noncoding	ENST00000580769	RP11-112H10.4	GENCODE	1000	chr17	+	56603029	56621668		GATCCTAATGATGCCTGAATATTTACCCTGTTTTAAAGCTGCTGTTTCTTGGGCTCCCAC	natural antisense	NM_001256782	SEPT4	septin-4 isoform 5	-	56597610	56618179	255.61	75.9335	7.96221	6.32171	284.474	219.964	262.392	77.0798	77.7862	72.9345	7.92817	8.0419	7.91655	6.29301	6.35201	6.32011
ASHGA5P033267	2.94482e-06	0.000269619	3.11773	up	noncoding	ENST00000580769	RP11-112H10.4	GENCODE	1000	chr17	+	56603029	56621668		GATCCTAATGATGCCTGAATATTTACCCTGTTTTAAAGCTGCTGTTTCTTGGGCTCCCAC	natural antisense	NM_001256822	SEPT4	septin-4 isoform 6	-	56597610	56605408	255.61	75.9335	7.96221	6.32171	284.474	219.964	262.392	77.0798	77.7862	72.9345	7.92817	8.0419	7.91655	6.29301	6.35201	6.32011
ASHGA5P033267	2.94482e-06	0.000269619	3.11773	up	noncoding	ENST00000580769	RP11-112H10.4	GENCODE	1000	chr17	+	56603029	56621668		GATCCTAATGATGCCTGAATATTTACCCTGTTTTAAAGCTGCTGTTTCTTGGGCTCCCAC	natural antisense	NM_004574	SEPT4	septin-4 isoform 1	-	56597610	56606778	255.61	75.9335	7.96221	6.32171	284.474	219.964	262.392	77.0798	77.7862	72.9345	7.92817	8.0419	7.91655	6.29301	6.35201	6.32011
ASHGA5P033267	2.94482e-06	0.000269619	3.11773	up	noncoding	ENST00000580769	RP11-112H10.4	GENCODE	1000	chr17	+	56603029	56621668		GATCCTAATGATGCCTGAATATTTACCCTGTTTTAAAGCTGCTGTTTCTTGGGCTCCCAC	natural antisense	NM_080415	SEPT4	septin-4 isoform 2	-	56597610	56609443	255.61	75.9335	7.96221	6.32171	284.474	219.964	262.392	77.0798	77.7862	72.9345	7.92817	8.0419	7.91655	6.29301	6.35201	6.32011
ASHGA5P033267	2.94482e-06	0.000269619	3.11773	up	noncoding	ENST00000580769	RP11-112H10.4	GENCODE	1000	chr17	+	56603029	56621668		GATCCTAATGATGCCTGAATATTTACCCTGTTTTAAAGCTGCTGTTTCTTGGGCTCCCAC	natural antisense	NM_080416	SEPT4	septin-4 isoform 3	-	56597610	56609443	255.61	75.9335	7.96221	6.32171	284.474	219.964	262.392	77.0798	77.7862	72.9345	7.92817	8.0419	7.91655	6.29301	6.35201	6.32011
ASHGA5P027778	0.00464907	0.0207788	2.27319	up	noncoding	ENST00000441655	RPL13P5	pseudogene	615	chr12	+	6993162	6993777		ATCCACCCATAGTAAGGTGCCCCATGCTGAGGCATCACTACAAAGCACAAGCTGGCAGGG								80.9823	31.7196	6.2501	5.06538	90.2133	68.27	84.4635	38.7744	25.0264	31.358	6.20038	6.35971	6.1902	5.34775	4.67871	5.16969
ASHGA5P035055	0.00213875	0.0120848	2.00579	up	noncoding	NR_036496	LOC339803	RefSeq	2557	chr2	-	61368726	61372110	TCONS_00004269	TGGCTGAACCAAATGTTTCCTCAAAACTCACATTTTTTCCCACCATTTCAGAAGCTGCCT	bidirectional	NM_001143960	C2orf74	uncharacterized protein C2orf74 isoform 2	+	61372242	61391964	120.963	54.5737	6.85343	5.84926	134.207	106.811	121.872	51.0657	65.1132	47.5422	6.80263	7.0024	6.75527	5.72474	6.09068	5.73237
ASHGA5P057962	0.00106764	0.0074438	2.60386	up	noncoding	TCONS_00024435	XLOC_011752	LincRNAs identified by Cabili et al	618	chr16	+	64294312	64295136		TCAAAATAAACCCATCTTGCATCAGCTTTGCCATATTCTTTCCCAGCGCGTCGTAGCAGA	intergenic							1551.16	606.03	10.6048	9.22414	1655.67	1469.53	1528.27	710.014	454.64	653.435	10.5349	10.7516	10.5279	9.37143	8.93285	9.36813
ASHGA5P049383	2.88284e-05	0.000828546	3.21698	up	noncoding	uc010ciy.1	BC160930	UCSC_knowngene	2079	chr16	+	89978911	89981576		TATGTCATGACCTGCAGCTGAGCCTACTTCCAATGACCGTGAGATCTGAAAGACTGTTTT	exon sense-overlapping	ENST00000555427	RP11-566K11.2	tubulin beta-3 chain isoform 1 [Source:RefSeq peptide;Acc:NP_006077]	+	89979825	89987381	126.821	35.0703	6.92063	5.23492	141.666	111.367	127.431	37.3839	35.0417	32.7854	6.88005	7.05932	6.82251	5.29767	5.17872	5.22836
ASHGA5P056521	1.39581e-05	0.000578372	5.41611	up	noncoding	TCONS_00005259	XLOC_002368	LincRNAs identified by Cabili et al	3742	chr2	-	160781252	160792473		ACACCATGAATATACAGAGCTTGGTAGGAGCTGGAAACCCGACTCACAGATTTAGGAAAC	intergenic							140.334	22.8249	7.06198	4.62472	163.746	110.851	146.405	23.5532	26.5228	18.3985	7.10164	7.05238	7.03192	4.66604	4.7614	4.44672
ASHGA5P040015	0.0336715	0.0890516	2.242	up	noncoding	uc003hrz.1	FAM13A-AS1	UCSC_knowngene	3870	chr4	+	89642865	89651254		GTATATATAGCCTTGGTGAGCTGACCCAGTCAGGGATGACTCTGATGTACTTTTGTCTTA	natural antisense	NM_001015045	FAM13A	protein FAM13A isoform b	-	89647104	89744512	56.0184	22.3744	5.70758	4.54279	56.9582	56.1366	54.9603	29.0638	14.9778	23.0816	5.50578	6.08547	5.53148	4.95305	3.92527	4.75005
ASHGA5P040015	0.0336715	0.0890516	2.242	up	noncoding	uc003hrz.1	FAM13A-AS1	UCSC_knowngene	3870	chr4	+	89642865	89651254		GTATATATAGCCTTGGTGAGCTGACCCAGTCAGGGATGACTCTGATGTACTTTTGTCTTA	natural antisense	NM_001265578	FAM13A	protein FAM13A isoform c	-	89647104	89744512	56.0184	22.3744	5.70758	4.54279	56.9582	56.1366	54.9603	29.0638	14.9778	23.0816	5.50578	6.08547	5.53148	4.95305	3.92527	4.75005
ASHGA5P040015	0.0336715	0.0890516	2.242	up	noncoding	uc003hrz.1	FAM13A-AS1	UCSC_knowngene	3870	chr4	+	89642865	89651254		GTATATATAGCCTTGGTGAGCTGACCCAGTCAGGGATGACTCTGATGTACTTTTGTCTTA	natural antisense	NM_001265579	FAM13A	protein FAM13A isoform d	-	89647104	89744512	56.0184	22.3744	5.70758	4.54279	56.9582	56.1366	54.9603	29.0638	14.9778	23.0816	5.50578	6.08547	5.53148	4.95305	3.92527	4.75005
ASHGA5P040015	0.0336715	0.0890516	2.242	up	noncoding	uc003hrz.1	FAM13A-AS1	UCSC_knowngene	3870	chr4	+	89642865	89651254		GTATATATAGCCTTGGTGAGCTGACCCAGTCAGGGATGACTCTGATGTACTTTTGTCTTA	natural antisense	NM_001265580	FAM13A	protein FAM13A isoform e	-	89647104	89744512	56.0184	22.3744	5.70758	4.54279	56.9582	56.1366	54.9603	29.0638	14.9778	23.0816	5.50578	6.08547	5.53148	4.95305	3.92527	4.75005
ASHGA5P040015	0.0336715	0.0890516	2.242	up	noncoding	uc003hrz.1	FAM13A-AS1	UCSC_knowngene	3870	chr4	+	89642865	89651254		GTATATATAGCCTTGGTGAGCTGACCCAGTCAGGGATGACTCTGATGTACTTTTGTCTTA	natural antisense	NM_014883	FAM13A	protein FAM13A isoform a	-	89647104	89978346	56.0184	22.3744	5.70758	4.54279	56.9582	56.1366	54.9603	29.0638	14.9778	23.0816	5.50578	6.08547	5.53148	4.95305	3.92527	4.75005
ASHGA5P002846	0.00116185	0.00788142	3.37007	up	noncoding	ENST00000262870	FER1L4	GENCODE	2923	chr20	-	34146506	34166852	NR_024377	AGTTCCGGCAGCCTGCAGTGCTGGTCCTGCAGGATCCCTGGAGTTGCAGCTACCAGACAT	intergenic							134.291	36.0388	6.99122	5.23844	159.747	100.879	142.246	45.8564	28.2949	33.9651	7.06495	6.92248	6.98623	5.57709	4.86088	5.27736
ASHGA5P025359	3.29515e-05	0.000901708	31.2602	up	noncoding	NR_002785	GNAS-AS1	RefSeq	1158	chr20	-	57393972	57425958		TTGGAAACGAATTGGTCCCTGTCTGCTTCCAAGGGTCCCTGGAACCTTCTGCAGCTGTGC	intronic antisense	NM_016592	GNAS	protein ALEX NESP55	+	57414794	57486250	21238.9	638.703	14.2917	9.32546	19397.4	26713.3	17606	659.837	659.377	596.895	14.0685	14.75	14.0566	9.26368	9.47605	9.23665
ASHGA5P039174	0.000354452	0.00368177	2.44679	up	noncoding	TCONS_00023647	XLOC_011447	LincRNAs identified by Cabili et al	1087	chr15	-	41455314	41456708		TTCTCCACATTTGAGACAGCTGTTTGCAGTTGTTTCGTTTGAGCGTTCCGATTTTCCAGG	intergenic							123.648	45.6843	6.88631	5.59542	135.404	108.283	127.258	52.3954	41.8588	42.7988	6.81754	7.0212	6.8202	5.76128	5.4407	5.5843
ASHGA5P018118	0.00232002	0.0127785	2.39041	up	noncoding	ENST00000449648	RP11-5N23.2	GENCODE	421	chr10	+	6625640	6626260		GACCTAGTTGAAGTCACAGCTTGGAGGAAACCAGTTTGCACTATTTGATGAGGAATTTGG	intergenic							87.7266	32.3072	6.3741	5.11684	90.002	84.5197	88.6581	28.8612	32.9584	35.1021	6.19631	6.66333	6.26267	4.94416	5.08677	5.3196
ASHGA5P039928	0.011617	0.040609	3.0732	up	noncoding	ENST00000444958	DANCR	GENCODE	709	chr4	+	53578990	53586518		AAACCTTTTGTGCCAGTCAAAAATTCTTGCTCTTGATATGTCATCACCGGAAACTACTTT	intergenic							61.5128	17.7254	5.82531	4.20557	77.989	47.5772	58.9723	22.6561	11.323	19.1972	5.98229	5.85337	5.64028	4.61455	3.50133	4.50083
ASHGA5P058047	6.05942e-05	0.00129074	3.21505	up	noncoding	TCONS_00025724	XLOC_012542	LincRNAs identified by Cabili et al	463	chr17	-	59470826	59476780		GCGGGAGCTGGTGCCCTGGCAGGAGGGACTGGCTTATGCCACCCTGTGCAGGATCGTCTT	intergenic							4805.4	1526.82	12.2396	10.5548	5069.73	4633.86	4712.63	1722.16	1280.62	1577.7	12.1649	12.3845	12.1695	10.6204	10.4305	10.6135
ASHGA5P028998	0.00464879	0.0207788	2.74289	up	noncoding	ENST00000556197	RP11-219E7.3	GENCODE	549	chr14	-	21338436	21341529		GAATAATCCAGTGACAAAACTGGATACTATTACTTTCATTCCTTCCCCCGATGCCAGGAG	intergenic							1528.84	559.385	10.5833	9.12764	1516.05	1661.81	1408.67	519.364	663.87	494.922	10.4003	10.945	10.4047	8.92725	9.4861	8.96957
ASHGA5P039161	1.43804e-05	0.000589479	6.86957	up	noncoding	ENST00000423466	RP11-114M1.1	GENCODE	571	chr3	+	177401414	177409022		GAACTGCATGCAGTTAAGCCGTATAACCTCTCTGATTTTTAGTTTCTCCATCTATTTTAT	intergenic							321.215	43.0972	8.29434	5.51412	354.967	279.592	329.088	47.2198	38.276	43.7958	8.25564	8.37096	8.25641	5.61772	5.30859	5.61604
ASHGA5P048550	0.00107791	0.0074857	5.85535	up	noncoding	ENST00000412518	AL928742.12	GENCODE	357	chr14	-	106064223	106066376		GGTCCCCCAGAGCTGGACGTGTGCGTGGAGGAGGCCGAGGGCGAGGCGCCGTGGACGTGG	intergenic							590.493	94.4451	9.1719	6.62214	529.363	738.47	503.645	99.3222	89.2035	94.8098	8.84994	9.7713	8.89446	6.63258	6.55725	6.6766
ASHGA5P015335	0.00204707	0.0117447	2.32379	up	noncoding	ENST00000419400	RP11-383C5.4	GENCODE	446	chr10	-	127389005	127396118		GAACACAAAGGAGAGATGAGAGGAAGTTAGAGGGGCTAGAAGAACCAGGAGACCTGTTGA	intergenic							92.4042	35.4534	6.451	5.23452	98.6388	86.7535	91.8202	41.4296	31.8373	33.0934	6.33606	6.70129	6.31566	5.43235	5.03114	5.24009
ASHGA5P026655	0.00303333	0.0154595	2.46496	up	noncoding	ENST00000566747	RP11-21L23.2	GENCODE	4192	chr11	+	76511407	76515599		TAGGGCCTTTTATTCACATATATGCTGCCTTCTCCACCAACTGATGTGATATCCTTTTAT	intergenic							869.365	354.454	9.75232	8.45075	985.57	683.843	938.683	411.941	250.327	401.095	9.77448	9.66335	9.81912	8.61167	8.05786	8.68273
ASHGA5P015632	0.000266522	0.00305522	4.39296	up	noncoding	ENST00000422108	RP11-443P15.2	GENCODE	571	chr3	+	185677750	185692987	ENST00000445507	CCTGAATGATAAAGCATCGGTGGACAGTGCCTTAAAAGGGGAAGCTGGTGGCAGACTCCG	intergenic							175.691	36.6501	7.41111	5.27592	187.815	163.805	175.453	42.5424	30.9284	36.4794	7.31321	7.60721	7.31292	5.46909	4.98856	5.37012
ASHGA5P050966	0.0113596	0.0399651	2.31304	up	noncoding	ENST00000452272	FER1L4	GENCODE	260	chr20	-	34164151	34164508		TGCCTTTTAGATCTACAACAGGTCCCTGAAGGAAGAATTTAACCACTTTGAAGACTGGCT	intergenic							32.7081	11.5323	4.85776	3.64797	38.5885	19.9092	39.6265	13.5795	14.3295	6.68801	4.91088	4.64514	5.01725	3.93654	3.85558	3.15178
ASHGA5P026048	6.12891e-05	0.00129515	2.57327	up	noncoding	NR_033839	FLJ39051	RefSeq	753	chr11	-	126211611	126225482		TGTGGCCAAGAAATGTATTCTCTCACTTTGGACTTAGGAGTCCAAAGAGAAGCCCAGAAA	intronic antisense	NM_014026	DCPS	m7GpppX diphosphatase	+	126173646	126215644	801.184	301.522	9.61954	8.25594	914.425	607.434	881.692	325.135	272.099	307.334	9.65423	9.48865	9.71574	8.27242	8.18428	8.31111
ASHGA5P044145	0.000212329	0.00264159	2.94011	up	noncoding	ENST00000521016	RP11-618M23.4	GENCODE	362	chr8	-	19111750	19114844		GCCCTCCGCCTTAGACTTTGCATTATCTACCACTGCATAATAAAGTACTCCAAAATATAA	intergenic							1160.87	389.673	10.1848	8.62893	1187.38	1115.53	1179.7	392.116	410.446	366.456	10.0452	10.3579	10.1513	8.53983	8.78674	8.56021
ASHGA5P017761	0.00273722	0.0144019	12.2982	up	noncoding	ENST00000445452	RP4-613B23.1	GENCODE	473	chr3	-	42653781	42695880		TGACCTGGGGGAAATGTTCTCATGACTCAAAAATCAGTGGAAAAAGGTACAGGATGAGAA	intronic antisense	NM_005385	NKTR	NK-tumor recognition protein	+	42642146	42690233	179.057	13.2228	7.36459	3.74422	223.926	102.741	210.505	16.794	6.65893	16.2155	7.57037	6.947	7.5764	4.22045	2.7296	4.28261
ASHGA5P017761	0.00273722	0.0144019	12.2982	up	noncoding	ENST00000445452	RP4-613B23.1	GENCODE	473	chr3	-	42653781	42695880		TGACCTGGGGGAAATGTTCTCATGACTCAAAAATCAGTGGAAAAAGGTACAGGATGAGAA	intronic antisense	NM_145166	ZBTB47	zinc finger and BTB domain-containing protein 47	+	42695175	42709072	179.057	13.2228	7.36459	3.74422	223.926	102.741	210.505	16.794	6.65893	16.2155	7.57037	6.947	7.5764	4.22045	2.7296	4.28261
ASHGA5P022317	3.69747e-05	0.000969713	7.36125	up	noncoding	ENST00000554441	DIO3OS	GENCODE	1068	chr14	-	102023640	102026712	ENST00000555882, ENST00000557661	CCGGGCCGAGGCCCAGCCCAATAGGAAGCACCTGATCCACACTCTTTCTAGCCCCAGGGA	bidirectional	NM_001362	DIO3	type III iodothyronine deiodinase	+	102027687	102029789	628.18	81.0032	9.2689	6.38895	723.147	492.107	669.286	94.2577	66.3409	82.4111	9.30908	9.18854	9.30908	6.56555	6.11612	6.48517
ASHGA5P054738	6.901e-05	0.00138648	7.30902	up	noncoding	uc009vjc.1	WASH7P	UCSC_knowngene	717	chr1	-	16857	17751	uc009vir.3, uc009vit.3, uc009viu.3, uc009viw.2, uc009vje.2	GCCTCTGTAGGTAGAAGAAGTATGTCTTCCTGGACCCCCTGGCTGGTGCTGTAACAAAGA	intergenic							16781.2	2279.97	13.9991	11.1294	15981.2	19294	15068.3	2447.31	2061.02	2331.59	13.8178	14.3322	13.8473	11.1201	11.099	11.1692
ASHGA5P029964	0.0019774	0.0114752	3.13194	up	noncoding	ENST00000567089	RP11-265N6.2	GENCODE	562	chr15	-	42861495	42862192	ENST00000561902	TATAAACAACTACTTATCATTGTTGAAGTCTTCTTGTGTTAAGGAGTACAATGAGGCCAG	natural antisense	NM_001130447	HAUS2	HAUS augmin-like complex subunit 2 isoform 2	+	42841010	42862190	61.1487	16.4148	5.83162	4.18456	62.4752	64.5291	56.4417	17.1809	16.7596	15.3041	5.64271	6.27801	5.57413	4.25312	4.09493	4.20564
ASHGA5P029964	0.0019774	0.0114752	3.13194	up	noncoding	ENST00000567089	RP11-265N6.2	GENCODE	562	chr15	-	42861495	42862192	ENST00000561902	TATAAACAACTACTTATCATTGTTGAAGTCTTCTTGTGTTAAGGAGTACAATGAGGCCAG	natural antisense	NM_018097	HAUS2	HAUS augmin-like complex subunit 2 isoform 1	+	42841010	42862190	61.1487	16.4148	5.83162	4.18456	62.4752	64.5291	56.4417	17.1809	16.7596	15.3041	5.64271	6.27801	5.57413	4.25312	4.09493	4.20564
ASHGA5P053696	2.27199e-05	0.00072222	3.52027	up	noncoding	uc022bhk.1	FAM27E3	UCSC_knowngene	1340	chr9	+	44998117	44999457		TCTCATCCCATGCACCGACGGTGCCTGGCCTGGCTCCAAACTCCCGAAAGGAACTATTTT	intergenic							484.232	131.221	8.90244	7.08675	515.867	451.066	485.764	135.08	129.25	129.332	8.81342	9.05968	8.8342	7.05617	7.0979	7.10617
ASHGA5P022981	0.000183228	0.00240064	2.33229	up	noncoding	ENST00000567053	RP11-578F21.10	pseudogene	138	chr15	+	29033747	29037148		AATATAAACATGTATGCAAACGAGCTTGTCAGAGAGCAATTGAAAAGCTGCAGGCGGGTG								136.937	53.0073	7.02881	5.80707	149.284	108.551	152.976	60.7013	49.2796	49.041	6.96221	7.02491	7.09932	5.96367	5.68289	5.77465
ASHGA5P029781	4.60382e-06	0.000323764	3.01214	up	noncoding	ENST00000554485	AL132709.5	GENCODE	541	chr14	+	101405264	101411497		TTTGTACTGCATTTAATTTAAGATTTATTCACTAATAAAATCTATGGCTGCACTGTTCAA	intergenic							158.841	47.5318	7.25385	5.66306	173.111	130.004	173.41	46.392	49.9542	46.2493	7.19027	7.27822	7.29306	5.5942	5.70263	5.69235
ASHGA5P042210	4.61713e-05	0.00110586	2.07459	up	noncoding	uc003mtv.3	AK091028	UCSC_knowngene	2587	chr6	+	2452644	2484263		ATGCCCAGGTCTATAACAAAGTTTTTATATGCCTATGGGGAAAAACAATTATGAGGCAAA	intergenic							102.692	43.9323	6.59962	5.54679	118.928	82.6046	106.543	44.6883	42.6014	44.5073	6.62053	6.62853	6.54979	5.53961	5.46439	5.63637
ASHGA5P033295	0.000157276	0.00221025	2.20342	up	noncoding	ENST00000451795	RP5-827C21.4	GENCODE	575	chr1	-	234508552	234509339		CAGCAAGGTATTTTTAAAAGGGATGAAGAGAGTTGCTTCAAATGTTTTGAGACGTTGTTA	natural antisense	NM_001206641	C1orf31	uncharacterized protein C1orf31 isoform 2	+	234509213	234519795	135.012	55.3628	7.01197	5.87223	147.946	114.382	142.708	57.667	51.4793	56.942	6.94575	7.09742	6.99273	5.89552	5.74284	5.97832
ASHGA5P022989	0.00830337	0.0314261	2.59412	up	noncoding	ENST00000567207	RP11-356C4.2	GENCODE	1302	chr16	+	90160430	90162566	ENST00000290377, NM_177987	TTCATTTCCCGTCAGTGTGGGGCCGGAAACAACTGGGCCAAGGGACGCTACACCGAAGGC	intergenic							69.4901	23.4445	6.00541	4.63017	83.9769	50.4488	74.0445	23.0858	17.3004	29.9473	6.09404	5.93577	5.98643	4.64098	4.14103	5.10849
ASHGA5P036590	0.0297284	0.0810245	3.88736	up	noncoding	ENST00000451070	AC093642.3	GENCODE	599	chr2	+	242914188	242916680		TCATTATAATCCATTATTTAATACATTTTTCTTCCATTTGATCATATTACTTGCTGATAG	intergenic							44.3665	10.8291	5.33839	3.3796	40.6443	52.2691	40.186	13.398	14.0893	5	4.9913	5.98624	5.03763	3.91766	3.83158	2.38956
ASHGA5P035692	0.000906252	0.00672753	2.51442	up	noncoding	ENST00000444416	AC073479.1	GENCODE	2695	chr2	+	6122109	6125029		CTTTCCTTCCCCCCATCCCTTGAACAAACATGATTTTTAAATTCCCCTCATCATTTTTAG	intergenic							46087.9	16629.1	15.3761	14.0459	43011.8	53644.7	41607.1	17065.4	16726.9	16095	15.1851	15.6652	15.278	13.9944	14.106	14.0372
ASHGA5P039552	0.000334955	0.00355658	2.01112	up	noncoding	ENST00000505632	RP11-148B6.2	GENCODE	740	chr4	-	113614202	113627966		TTCATGAGGCCATAATGCATTGTTTTGTGCTCAAATTTTGCATTGTATTTAAAGCATTCA	intergenic							127.849	57.2291	6.9314	5.9234	145.351	112.506	125.69	59.9778	60.1796	51.5298	6.91738	7.07419	6.80263	5.94775	5.97701	5.84545
ASHGA5P014769	0.000920407	0.00678218	2.90852	up	noncoding	ENST00000413227	AC016995.3	GENCODE	428	chr2	-	38685787	38696583		TCCCAAGGTGGAAGGTGATATATCCCACCTCATGAAATCAGGCTTCACCACAAGATTGCT	intergenic							62.6961	18.5671	5.87379	4.3335	67.9899	56.9017	63.1966	22.2567	18.5004	14.9441	5.77215	6.10567	5.74354	4.59297	4.23396	4.17358
ASHGA5P046819	0.00559252	0.0236214	3.58101	up	noncoding	ENST00000450309	MXRA5P1	GENCODE	665	chrY	+	14093472	14100009	NM_015419	AACGGTACCTTAGTGATAAGGAAGTTTCAAGTGCAAGATCGAGGCCAGTATATGTGCACC	intergenic							123.589	29.4505	6.79618	4.95581	163.971	66.1181	140.677	36.2432	21.9996	30.1086	7.10431	6.31314	6.97108	5.25765	4.49299	5.11679
ASHGA5P010614	0.0158567	0.0512251	4.77615	up	noncoding	ENST00000366314	LINC00311	GENCODE	1566	chr16	+	85316563	85319569	NR_038859	GCAGCTGCCGGCAAAACCATCAACGGATGCTGACATCAGCGAGCAAAAGTGTGATGAAGA	intergenic							73.2736	14.7673	6.09138	3.83553	85.5526	55.4173	78.8511	23.4419	6.87873	13.9812	6.12166	6.06655	6.08592	4.65845	2.76397	4.08418
ASHGA5P035721	0.000222345	0.00271105	2.07234	up	noncoding	ENST00000417473	LINC00570	GENCODE	1330	chr2	+	11534106	11543203		AGCTGACATAAAATTTCTGCCACCTAGCAGAATGGAGGCTCCATTTGGAAATTAAATTAT	intergenic							96.9627	41.5441	6.52124	5.46998	106.953	84.7335	99.2014	44.7215	40.9558	38.9551	6.45808	6.66759	6.43805	5.54108	5.40901	5.45986
ASHGA5P031970	0.0111275	0.0393567	2.01127	up	noncoding	ENST00000574293	CTC-786C10.1	GENCODE	777	chr16	+	85204881	85218969		CCAGCTGCACACAGGTTTTCTCTACTCCAACAGTCGCTTTGGGGCCATGGGTCTGAGAGA	intergenic							96.2328	43.2158	6.50933	5.50122	109.266	86.6146	92.8179	47.9075	33.3863	48.3536	6.49204	6.69853	6.33742	5.63936	5.10677	5.75754
ASHGA5P022354	2.45719e-05	0.000755944	4.94794	up	noncoding	ENST00000555107	RP11-964E11.2	GENCODE	2613	chr14	-	37116287	37128006		GGGTCTACAGGGATGAAGGTCAGAGTGTCAAATTGCAGATTTTGGATCCTCAATAATGGG	intronic antisense	NM_006194	PAX9	paired box protein Pax-9	+	37126772	37147011	82.5254	14.0896	6.28066	3.97383	91.9372	72.6654	82.9738	12.8125	16.2913	13.1649	6.23294	6.447	6.16203	3.85825	4.05393	4.00931
ASHGA5P017001	0.000387396	0.00387396	7.4198	up	noncoding	ENST00000436447	AFG3L1P	GENCODE	3003	chr16	+	90039000	90063031		TGAATTTAAGGGAGCCATGCTCACTGGTCCTCCTGGTACCGGCAAGACCCTTCTTGCCAA	natural antisense	NM_145039	CENPBD1	CENPB DNA-binding domain-containing protein 1	-	90036182	90039240	1277.56	165.965	10.3067	7.41533	1189.81	1545.99	1096.87	178.332	155.409	164.153	10.0471	10.8297	10.0433	7.44334	7.36524	7.43743
ASHGA5P047730	0.00129365	0.00849291	2.56125	up	noncoding	ENST00000454857	CASC2	GENCODE	720	chr10	+	119806534	119966501		AGTTTTAGGGCAAGGATTACAAAGCCCTTCCATGCAGATATCCACAGAGAAAGACCCAGA	bidirectional	NM_014904	RAB11FIP2	rab11 family-interacting protein 2	-	119764426	119806114	72.2137	23.7297	6.03701	4.68016	85.69	44.4078	86.5434	27.1244	23.1307	20.9339	6.12423	5.75915	6.22764	4.85896	4.56423	4.61729
ASHGA5P041146	0.000681622	0.00556952	2.3148	up	noncoding	TCONS_00020579	XLOC_009895	LincRNAs identified by Cabili et al	357	chr12	+	116716128	116716619		ACAATCAGCTGTTTCAGGTAGATTAAGCTAAAAGAGGAAGAGTGGATGGCTGGCACAGTG	intergenic							73.5697	27.133	6.0812	4.87032	90.3898	50.4322	79.887	30.4501	25.0468	25.9022	6.20457	5.93518	6.10384	5.02101	4.68074	4.90919
ASHGA5P023326	0.00104829	0.00737612	2.02348	up	noncoding	ENST00000578380	C17orf76-AS1	GENCODE	324	chr17	+	16342369	16343019		CTGCGGCCCGGGCCACATCTGCCAGAGCCTGGAGTCTGCGAAGGCCGGGACCCGGTTCCC	intergenic							1656.59	837.242	10.7039	9.68706	1807.1	1528.57	1634.09	979.197	658.654	873.874	10.6692	10.8094	10.6331	9.8146	9.47496	9.77161
ASHGA5P030534	0.0311048	0.0838492	2.31536	up	noncoding	ENST00000558593	CTD-3110H11.2	GENCODE	507	chr15	+	50648667	50659636	NR_024490, uc001zyi.3	TGGAATGGGACTAGAGAAGCAATTAGCTTTAATAAGGGTATTATGGAAGACTTTCTAGAT	intergenic							50.8987	19.7217	5.56418	4.35294	56.2276	44.3389	52.1297	25.0858	12.4152	21.664	5.48632	5.75603	5.45018	4.75691	3.63713	4.66478
ASHGA5P028126	0.0269597	0.0753416	3.33927	up	noncoding	ENST00000544710	RP11-611O2.1	GENCODE	374	chr12	+	69221897	69222333		GTGATGTATGGAGATAAAGTTCTGAAAGAAGAATAGAAAGCTTTTTAAAAATAGTATTCT	intron sense-overlapping	NM_002392	MDM2	E3 ubiquitin-protein ligase Mdm2 isoform MDM2	+	69201970	69239320	109.143	32.2917	6.69751	4.95798	119.344	91.6121	116.474	45.8643	15.2504	35.7604	6.62543	6.77981	6.6873	5.57727	3.95136	5.3453
ASHGA5P041506	9.4861e-07	0.000171447	16.5592	up	noncoding	ENST00000499583	RP11-175K6.1	GENCODE	2664	chr5	+	158527689	158544486		GGCTTCCATTCACAAATCTGATTGTTTAAATAAATCTGTCTCCAGTAAATATGTTGGCAC	bidirectional	NM_024007	EBF1	transcription factor COE1	-	158122922	158526788	1054.18	60.2153	10.0461	5.99653	1124.83	990.309	1047.39	58.9258	63.5171	58.2029	9.97339	10.1874	9.97744	5.92246	6.05555	6.01158
ASHGA5P038044	0.000181858	0.00239089	2.33158	up	noncoding	ENST00000549666	CITF22-92A6.1	GENCODE	1207	chr22	+	46409485	46411378		GCTGAAACCTGCTGTGAGTGAAAAATGAGAAGCTGTTGTTTTAATTTTACTTTCTCTGAT	intergenic							900.231	383.083	9.80968	8.58837	1000.73	747.119	952.842	433.184	315.88	400.186	9.79785	9.79125	9.83993	8.6777	8.408	8.67939
ASHGA5P058243	0.0199656	0.0605103	2.12134	up	noncoding	TCONS_00028472	XLOC_013845	LincRNAs identified by Cabili et al	1340	chr20	-	62110072	62111644		AAAGCCTACTGGACATCTGGCCAAGCAAGGCCCTGGTTGACATGCACCTTCCTTGGGCTA	intergenic							158.257	70.6936	7.24202	6.15705	186.348	124.601	163.823	85.9005	46.0704	80.1099	7.30202	7.21716	7.20689	6.44212	5.58138	6.44763
ASHGA5P056057	0.0197157	0.0600166	2.04239	up	noncoding	ENST00000553825	RP11-718G2.4	GENCODE	596	chr14	+	70833570	70839810		GGAGGAAGGACTAACCCTTTTCCTGGGATTAGTAACTAAATTTAATGATTACAGCAAATA	intronic antisense	NM_001202548	SYNJ2BP-COX16	SYNJ2BP-COX16 protein isoform 2	-	70791797	70883807	394.423	182.86	8.58495	7.5547	382.417	471.085	329.767	196.703	175.631	176.247	8.36701	9.12832	8.25952	7.5802	7.54465	7.53924
ASHGA5P056057	0.0197157	0.0600166	2.04239	up	noncoding	ENST00000553825	RP11-718G2.4	GENCODE	596	chr14	+	70833570	70839810		GGAGGAAGGACTAACCCTTTTCCTGGGATTAGTAACTAAATTTAATGATTACAGCAAATA	intronic antisense	NM_001202549	SYNJ2BP-COX16	SYNJ2BP-COX16 protein isoform 3	-	70791797	70883807	394.423	182.86	8.58495	7.5547	382.417	471.085	329.767	196.703	175.631	176.247	8.36701	9.12832	8.25952	7.5802	7.54465	7.53924
ASHGA5P056057	0.0197157	0.0600166	2.04239	up	noncoding	ENST00000553825	RP11-718G2.4	GENCODE	596	chr14	+	70833570	70839810		GGAGGAAGGACTAACCCTTTTCCTGGGATTAGTAACTAAATTTAATGATTACAGCAAATA	natural antisense	NM_001202547	SYNJ2BP-COX16	SYNJ2BP-COX16 protein isoform 1	-	70791797	70883807	394.423	182.86	8.58495	7.5547	382.417	471.085	329.767	196.703	175.631	176.247	8.36701	9.12832	8.25952	7.5802	7.54465	7.53924
ASHGA5P056057	0.0197157	0.0600166	2.04239	up	noncoding	ENST00000553825	RP11-718G2.4	GENCODE	596	chr14	+	70833570	70839810		GGAGGAAGGACTAACCCTTTTCCTGGGATTAGTAACTAAATTTAATGATTACAGCAAATA	natural antisense	NM_018373	SYNJ2BP	synaptojanin-2-binding protein	-	70833212	70883807	394.423	182.86	8.58495	7.5547	382.417	471.085	329.767	196.703	175.631	176.247	8.36701	9.12832	8.25952	7.5802	7.54465	7.53924
ASHGA5P045245	1.48824e-06	0.000209897	5.09388	up	noncoding	ENST00000452477	RP11-292F9.2	GENCODE	528	chr9	-	46359241	46380257		GTCAGCACTTTGCCGAAAACCTCAAATAAAGACTTTTTTAAAAATGTGCGATGGAAAACT	intergenic							115.44	19.5149	6.76995	4.42119	133.763	88.6714	123.887	18.9432	20.1902	19.4112	6.79773	6.73231	6.77981	4.38393	4.36189	4.51774
ASHGA5P022597	0.00219522	0.0123083	2.23439	up	noncoding	ENST00000559366	RP11-752G15.6	GENCODE	674	chr15	+	83419335	83425958		GAACATGGCCTTGAGATGTTTTCTTCTAAATAAATGAGAAAGATGTTTCAACAAAGGCTC	natural antisense	ENST00000334574	FSD2	fibronectin type III and SPRY domain containing 2 [Source:HGNC Symbol;Acc:18024]	-	83424113	83474821	145.395	59.5867	7.1244	5.96452	156.778	126.909	152.497	57.4496	73.3344	47.9762	7.03503	7.24489	7.09328	5.88897	6.25999	5.74459
ASHGA5P058516	0.00314539	0.0158201	2.3215	up	noncoding	uc009viy.2	WASH7P	UCSC_knowngene	1134	chr1	-	16606	29370		ATCTTCAGCAGGTCAGATTATCCTTGTAGAGGCCCCCTGGATGGCACCAAGATCGGCCCT	intergenic							695.095	294.915	9.43339	8.21833	701.025	727.871	656.387	290.403	260.229	334.114	9.26527	9.75159	9.2833	8.11162	8.11303	8.43034
ASHGA5P017466	4.8909e-05	0.00113577	2.27478	up	noncoding	ENST00000442010	HMGB3P22	GENCODE	597	chr5	+	179106032	179121650		AAGAGTCCGGAATTTTCCAAGAAGTGCTCTGAAAGGTGGAAGACAATGTCCGGGAAAGAG	natural antisense	NM_001164444	CBY3	protein chibby homolog 3	-	179105558	179107975	623.328	266.342	9.25739	8.07166	707.343	490.777	671.864	293.728	235.029	270.268	9.27492	9.18359	9.31366	8.12575	7.97043	8.11881
ASHGA5P020663	0.00098016	0.00706798	2.95637	up	noncoding	NR_024360	ZFHX4-AS1	RefSeq	1724	chr8	-	77523113	77595510		GGCACTCCTCAATAGAATTCAAATGCTATTTTAAAAGAGTCCATTTCTAAGAAGATGTGG	intronic antisense	NM_024721	ZFHX4	zinc finger homeobox protein 4	+	77593514	77779521	122.516	37.4275	6.87395	5.31012	131.182	108.677	127.689	36.0644	47.249	28.9692	6.76877	7.02644	6.82663	5.25056	5.61738	5.06242
ASHGA5P018548	0.000101856	0.00175437	2.81783	up	noncoding	ENST00000454861	BX571672.1	GENCODE	1230	chr1	+	143119060	143158077	uc003jaj.2	GGGTGTTTCCAAGAGCAACAAGAAACGAATAAATCTCTGGTGACTTTTTGAAAAAATAGT	intergenic							627.287	218.082	9.2818	7.78721	685.088	559.295	637.479	235.772	184.897	233.577	9.23548	9.36832	9.2416	7.82616	7.62202	7.91346
ASHGA5P055110	0.00505585	0.022014	2.0887	up	noncoding	TCONS_00016144	XLOC_007542	LincRNAs identified by Cabili et al	231	chr9	+	121713384	121742624		TCATCTTATTTCTCATCTGCTGGTCCCATCAACCCTAACTTTGTATCTGCTAAAACTCAG	intergenic							269.037	123.96	8.03603	6.97342	297.094	230.027	279.989	137.306	92.425	142.149	7.99173	8.1006	8.01575	7.07989	6.60874	7.23164
ASHGA5P038732	0.000283738	0.00317828	2.77053	up	noncoding	ENST00000561507	RP11-1024P17.1	GENCODE	1916	chr3	+	30739152	30741068		CTGACACAATGTAGGAGCAATCCATGGTACTCAAAGAATATTATGGAATTTAACAACAAG	intergenic							71.1247	22.1608	6.05979	4.58963	78.3848	63.0898	71.8994	24.7543	21.5162	20.2118	5.98914	6.24564	5.94459	4.73581	4.45992	4.57315
ASHGA5P034876	5.53866e-06	0.000351395	3.04533	up	noncoding	ENST00000569008	RP11-434B12.1	GENCODE	1553	chr2	-	8861263	8862816		CTTGCCCTTTCATATGTCTCTTGTCACTATTCTGTGTAAGATTATAATCCCAAATACCAC	intergenic							745.033	238.498	9.52572	7.91912	835.293	608.801	791.005	251.583	215.393	248.518	9.52887	9.49234	9.55595	7.91114	7.84313	8.0031
ASHGA5P030635	3.77797e-05	0.000982943	2.62734	up	noncoding	ENST00000566291	RP11-1006G14.4	GENCODE	2155	chr15	+	72882031	72884186		AATTGCTGGTCTTCCTGGTATGAACAAAGATGTTTGCTTGTTAATAAATTCCTACCACAT	intergenic							2146.86	830.281	11.0875	9.69392	2294.83	2026.52	2119.22	904.014	755.334	831.493	11.0205	11.2256	11.0164	9.70688	9.66996	9.70492
ASHGA5P022616	0.0409833	0.102871	2.16496	up	noncoding	ENST00000559730	RP11-64K12.8	GENCODE	729	chr15	-	40756391	40758925		AGTGGGTGAGGCCACACTGTTCTGGTCCTGATGTCGCGATGCAAACACTTCATTCTGCAA	natural antisense	NM_014952	BAHD1	bromo adjacent homology domain-containing 1 protein	+	40733410	40760441	53.0602	21.4461	5.58514	4.4708	64.4662	34.2021	60.5123	23.4741	13.5817	27.2825	5.68833	5.38929	5.67779	4.66089	3.77135	4.98016
ASHGA5P047418	0.000284253	0.00317939	3.25164	up	noncoding	ENST00000449695	RP11-564C4.6	GENCODE	2762	chr10	+	52415726	52420028		AATGTATTTGGAACGTGTTTCAAAATTTACCATAGCTATCTATAGATATCTCTGTCTATC	intergenic							328.311	95.7291	8.3251	6.62393	362.942	280.947	341.045	109.086	77.3861	100.715	8.28966	8.37877	8.30687	6.7639	6.34364	6.76426
ASHGA5P047171	9.98399e-05	0.00173275	2.02331	up	noncoding	uc001lku.1	AK125699	UCSC_knowngene	2683	chr10	-	133781186	133783869		GCTGTAACACAGTCTCCTGTGAATCACAAGATACATTAACTACTGATAATTTTTCTGTGA	exon sense-overlapping	NM_004052	BNIP3	BCL2/adenovirus E1B 19 kDa protein-interacting protein 3	-	133781203	133795435	1994.75	993.217	10.9626	9.94589	2266.89	1556.53	2160.82	1048.38	941.473	989.802	11.0024	10.8422	11.0432	9.90747	9.98587	9.94433
ASHGA5P046449	7.25006e-05	0.0014212	2.07509	up	noncoding	ENST00000434674	GS1-526D21.5	GENCODE	412	chrX	+	13785518	13785984		TGAATGTTCCTTGGACTCTTGGTTAATTCAAGTCCAAAGCACAGGACACTTGCCAATTAA	intron sense-overlapping	NM_003611	OFD1	oral-facial-digital syndrome 1 protein	+	13752831	13787480	231.617	103.129	7.79795	6.74477	266.656	173.614	254.581	113.422	98.0966	97.8671	7.82787	7.69868	7.86728	6.8148	6.69406	6.72545
ASHGA5P035598	0.00057899	0.00505572	2.33508	up	noncoding	ENST00000396588	AC097662.2	GENCODE	2214	chr2	-	228110425	228189902		CAGGCTGACTGATATGAAGACTTATCAAATGAGATGTGGATATTTCAAATAAAGCAAACG	natural antisense	NM_000091	COL4A3	collagen alpha-3(IV) chain precursor	+	228029280	228179508	209.992	83.1223	7.65238	6.42891	245.028	158.313	226.635	96.525	70.8397	82.0022	7.70508	7.55879	7.69327	6.59623	6.21108	6.47942
ASHGA5P045441	0.000119585	0.00192058	2.3587	up	noncoding	ENST00000567068	RP11-244O19.1	GENCODE	3779	chr9	-	124577952	124581731		CTTCATAAAACGCAATAATAAAACGAAGCTGAGTGTTGCTAAACACAGGCTCATTGTATA	intergenic							1320.11	560.285	10.3728	9.13479	1386.11	1243.82	1330.4	586.857	550.191	543.807	10.2722	10.5208	10.3253	9.0983	9.20491	9.10116
ASHGA5P026849	0.00249567	0.0134599	2.71243	up	noncoding	ENST00000578216	RP11-334E6.12	GENCODE	632	chr11	+	119288660	119289824		TTTGGGCAAATGTGTCTCGTTAGGGTCATTCTGAAAAGAAGCCCAGTGTGCAGTCATTAG	natural antisense	NM_006288	THY1	thy-1 membrane glycoprotein preproprotein	-	119288654	119294246	137.54	46.5638	7.04464	5.60505	149.464	129.787	133.369	56.5542	37.2526	45.8845	6.96421	7.27662	6.89307	5.86821	5.26749	5.67946
ASHGA5P016837	0.00294544	0.0151483	753.863	up	noncoding	ENST00000434839	XIST	GENCODE	720	chrX	-	73040485	73046290		CTTTGAGCTTAGTTTCTGGCATCACTACCACTACTGATTAAACAAGAATAAGAGAACATT	intergenic							31217	72.612	14.8574	5.29925	33491.3	29031.3	31128.2	116.466	5	96.3699	14.8466	14.8661	14.8595	6.85381	2.34455	6.69941
ASHGA5P043821	0.0499688	0.119922	2.07939	up	noncoding	TCONS_00018558	XLOC_008875	LincRNAs identified by Cabili et al	253	chr10	-	83633134	83634234		CCCCTGGGGTTTGGTGCCTACCAGAGTACTTTGCACAGACAAGGTTAATAAATTATTTTT	intergenic							31.1297	12.8626	4.81986	3.76369	34.1804	24.9052	34.3036	17.0647	8.23689	13.2863	4.72474	4.94583	4.78901	4.24469	3.02573	4.02066
ASHGA5P022328	0.000127726	0.00196078	5.06229	up	noncoding	ENST00000554694	DIO3OS	GENCODE	866	chr14	-	102023644	102026740	ENST00000555174, ENST00000557532	GACGCGTCAAGCCCAGCCCAATAGGAAGCACCTGATCCACACTCTTTCTAGCCCCAGGGA	bidirectional	NM_001362	DIO3	type III iodothyronine deiodinase	+	102027687	102029789	690.065	129.273	9.39757	7.05778	811.885	510.241	748.069	122.788	152.406	112.623	9.48413	9.23548	9.47311	6.92655	7.3339	6.91291
ASHGA5P017571	0.000361171	0.00371922	5.91075	up	noncoding	ENST00000443252	AL132709.5	GENCODE	480	chr14	+	101424598	101426536	ENST00000556637	GTGTGTTCTTATAATGGACATCATGATTGGGATTGTCTTTATTAAACTTTGTCAGGAGAG	intergenic							390.59	62.7695	8.58076	6.01742	402.995	360.005	408.77	74.7802	46.3856	67.1426	8.44194	8.72833	8.57199	6.25177	5.59164	6.20884
ASHGA5P031379	0.000142335	0.00208535	3.32138	up	noncoding	ENST00000563280	RP11-463O9.5	GENCODE	319	chr16	-	86598750	86601367		ACTAGAAGGCAATGGGGCGTGCCACTTATTTCCAATAAAAGAACAGAAGACGAAAATGTA	natural antisense	NM_005251	FOXC2	forkhead box protein C2	+	86600856	86602537	1291.53	384.608	10.3406	8.6088	1309.92	1292.97	1271.71	414.531	352.407	386.887	10.1843	10.5773	10.2602	8.62163	8.57168	8.63309
ASHGA5P057847	0.00149415	0.00942085	2.14637	up	noncoding	TCONS_00022632	XLOC_010933	LincRNAs identified by Cabili et al	446	chr14	+	101402074	101402816		AGATACTAATCCTGAGAGAATATGGAAGACACTGTCAGTGTTGGAAGATGGTGGTTTTAT	intergenic							59.1963	23.8163	5.78895	4.68705	64.0965	53.7806	59.7118	24.4199	27.2608	19.7683	5.68139	6.02739	5.65807	4.71419	4.80513	4.54184
ASHGA5P054359	0.000423474	0.00410325	2.7164	up	noncoding	ENST00000397264	RP11-536K7.3	GENCODE	640	chr10	-	5979078	5987863		AAATGAAACTGAAAAAGAGCAAGGGTCCCGTAGGATTGAACACAGTTGGTGAAACTTGGG	natural antisense	NM_001258452	FBXO18	F-box only protein 18 isoform 3	+	5931534	5979558	157.642	52.0574	7.22333	5.78164	185.802	110.11	177.014	57.5743	46.1601	52.4379	7.29809	7.04448	7.32743	5.89217	5.58312	5.86963
ASHGA5P054359	0.000423474	0.00410325	2.7164	up	noncoding	ENST00000397264	RP11-536K7.3	GENCODE	640	chr10	-	5979078	5987863		AAATGAAACTGAAAAAGAGCAAGGGTCCCGTAGGATTGAACACAGTTGGTGAAACTTGGG	natural antisense	NM_001258453	FBXO18	F-box only protein 18 isoform 4	+	5932165	5979558	157.642	52.0574	7.22333	5.78164	185.802	110.11	177.014	57.5743	46.1601	52.4379	7.29809	7.04448	7.32743	5.89217	5.58312	5.86963
ASHGA5P054359	0.000423474	0.00410325	2.7164	up	noncoding	ENST00000397264	RP11-536K7.3	GENCODE	640	chr10	-	5979078	5987863		AAATGAAACTGAAAAAGAGCAAGGGTCCCGTAGGATTGAACACAGTTGGTGAAACTTGGG	natural antisense	NM_032807	FBXO18	F-box only protein 18 isoform 1	+	5936348	5979558	157.642	52.0574	7.22333	5.78164	185.802	110.11	177.014	57.5743	46.1601	52.4379	7.29809	7.04448	7.32743	5.89217	5.58312	5.86963
ASHGA5P054359	0.000423474	0.00410325	2.7164	up	noncoding	ENST00000397264	RP11-536K7.3	GENCODE	640	chr10	-	5979078	5987863		AAATGAAACTGAAAAAGAGCAAGGGTCCCGTAGGATTGAACACAGTTGGTGAAACTTGGG	natural antisense	NM_178150	FBXO18	F-box only protein 18 isoform 2	+	5932165	5979558	157.642	52.0574	7.22333	5.78164	185.802	110.11	177.014	57.5743	46.1601	52.4379	7.29809	7.04448	7.32743	5.89217	5.58312	5.86963
ASHGA5P019236	0.00146092	0.00926099	3.70204	up	noncoding	NR_038282	LOC100506994	RefSeq	2676	chr3	-	62247493	62304622	ENST00000475371, ENST00000479588, ENST00000495542, uc010hno.3	TATTTATCAGGCCCAGTTCTGGTGATGATTTCACTTTTGACAGAAGCTGTCCCTCAAAAG	natural antisense	NM_002841	PTPRG	receptor-type tyrosine-protein phosphatase gamma	+	61547242	62280573	229.182	57.5564	7.77796	5.88964	279.879	170.051	237.616	65.9141	41.5303	65.2249	7.90606	7.6655	7.76233	6.07389	5.42883	6.1662
ASHGA5P030829	0.00155601	0.00970285	2.07977	up	noncoding	TCONS_00008434	XLOC_003881	LincRNAs identified by Cabili et al	444	chr4	-	9686324	9692319	ENST00000528514, NR_040091, NR_040092, TCONS_00006099	GGTTATTGCTGTGCTTTTAGACAGAATCAACGGTTTCTGGGTCTGAGATATTGCATATAC	intergenic							449.975	210.914	8.78417	7.72775	502.729	373.821	473.373	240.99	165.147	226.605	8.77297	8.78502	8.79452	7.85483	7.4527	7.87571
ASHGA5P041200	0.000123661	0.00193926	2.6431	up	noncoding	ENST00000512859	CTD-2249K22.1	GENCODE	601	chr5	+	81147419	81148020		TCCACGAGTATTTAATCGAGCCAACAAGCAAACAAACAAACCCAAATAAACCTGCCCGTG	intergenic							137.26	46.6996	7.03417	5.63194	152.499	110.977	148.304	46.227	53.882	39.9898	6.99494	7.05441	7.05317	5.58907	5.8104	5.49635
ASHGA5P036662	0.00158543	0.00983816	2.73316	up	noncoding	ENST00000420044	RP5-1077I2.3	GENCODE	446	chr20	-	13224710	13226016		GAGAGGATAGCAAAGTACCTTGTTTGGATTTGTCTATAAATGTGACCTTCCTAAACTGGC	intronic antisense	NM_080826	ISM1	isthmin-1 precursor	+	13202417	13281297	39.742	11.413	5.12606	3.67549	50.858	22.0638	46.3041	10.4816	14.1827	9.57456	5.3296	4.78629	5.26228	3.58172	3.84135	3.6034
ASHGA5P053278	0.00243572	0.0132393	2.24378	up	noncoding	ENST00000439070	AC002066.1	GENCODE	699	chr7	-	116056170	116105330		CCCTAGAGACTGAAAAAGGTTTGACTGTCAGGAAACTTTTCTTGTGTTTATTCTTCAATT	intergenic							45.9747	17.3876	5.41097	4.24504	47.2837	39.1074	51.5331	19.1778	20.1642	12.8207	5.21713	5.5807	5.43507	4.39885	4.36003	3.97623
ASHGA5P031962	0.000379284	0.00382392	3.77404	up	noncoding	uc002fih.3	AK057887	UCSC_knowngene	3734	chr16	+	84696933	84700667		TTTAACATGAACAGAATGTGTGGTTCTGAAGGTGTGTGGGGGTCTCAAGAAATTGTCCTT	intergenic							2343.64	636.234	11.1992	9.28311	2707.66	1880.4	2442.87	768.039	459.562	681.101	11.2583	11.114	11.2253	9.47775	8.94951	9.42206
ASHGA5P014167	0.000242012	0.00285742	3.04916	up	noncoding	ENST00000434828	FER1L4	GENCODE	1964	chr20	-	34146506	34152457	ENST00000400465, ENST00000411519	ATCTCTGCCAATGACTTCCTTGGATCCCTGGAGTTGCAGCTACCAGACATGGTGCGTGGG	intergenic							487.994	151.757	8.88818	7.27977	592.647	350.482	520.853	171.745	131.626	151.901	9.02373	8.68942	8.9514	7.38814	7.12259	7.32858
ASHGA5P049519	0.00222084	0.0124065	2.02999	up	noncoding	ENST00000484836	C17orf76-AS1	GENCODE	821	chr17	+	16342658	16345056	ENST00000477249, ENST00000497774, ENST00000578757, NR_045022, NR_045029	ATTCACCTAGGTTGCAAATTCGTGAAGAATCAGCATCATGTTTGGCAGCTGAGTATTGGA	intergenic							13065.4	6395.22	13.6425	12.621	15044.8	10050.8	14100.7	7383.56	5083.99	6718.12	13.7224	13.4612	13.7439	12.7452	12.3916	12.7263
ASHGA5P048593	1.25442e-05	0.000549192	2.44128	up	noncoding	uc001zcp.1	BC043570	UCSC_knowngene	2525	chr15	+	29967193	29971367		GCTAATGAGTTTTGATATGTGAACATTTCTTCTCCTTCATAGGTAATGTGTTGATTTGGC	intergenic							281.508	108.388	8.1052	6.81756	315.715	238.649	290.16	112.785	112.838	99.5395	8.09134	8.15146	8.07278	6.80863	6.89602	6.74803
ASHGA5P023130	0.00163253	0.010057	4.66925	up	noncoding	ENST00000570677	CTD-2270P14.3	GENCODE	677	chr16	-	2799786	2802519		AGGAAGCGACTGTGGTGGACGGTGGTGCCCCAAAACTTCACAACCACCTAGACATTCGGA	natural antisense	NM_016333	SRRM2	serine/arginine repetitive matrix protein 2	+	2802329	2821413	179.582	35.1851	7.44035	5.21716	172.133	201.801	164.812	39.9359	28.8104	36.8089	7.18077	7.92411	7.21616	5.38547	4.88467	5.38133
ASHGA5P018671	0.000507064	0.00463696	2.14938	up	noncoding	ENST00000456352	TRAF3IP2-AS1	GENCODE	484	chr6	+	111804814	111897956		CTAACTTATGTATTCCCACGAGCATTCTGCTGAGATGAACAATCAGATGACCTCGTGTGA	intronic antisense	NM_001164281	TRAF3IP2	adapter protein CIKS isoform 3	-	111876580	111927477	130.508	54.8413	6.95461	5.85068	142.807	100.929	147.789	64.3389	51.2209	48.9642	6.89307	6.92358	7.04716	6.04278	5.73636	5.77291
ASHGA5P018671	0.000507064	0.00463696	2.14938	up	noncoding	ENST00000456352	TRAF3IP2-AS1	GENCODE	484	chr6	+	111804814	111897956		CTAACTTATGTATTCCCACGAGCATTCTGCTGAGATGAACAATCAGATGACCTCGTGTGA	intronic antisense	NM_001164283	TRAF3IP2	adapter protein CIKS isoform 5	-	111876580	111888563	130.508	54.8413	6.95461	5.85068	142.807	100.929	147.789	64.3389	51.2209	48.9642	6.89307	6.92358	7.04716	6.04278	5.73636	5.77291
ASHGA5P018671	0.000507064	0.00463696	2.14938	up	noncoding	ENST00000456352	TRAF3IP2-AS1	GENCODE	484	chr6	+	111804814	111897956		CTAACTTATGTATTCCCACGAGCATTCTGCTGAGATGAACAATCAGATGACCTCGTGTGA	intronic antisense	NM_147686	TRAF3IP2	adapter protein CIKS isoform 2	-	111876580	111927477	130.508	54.8413	6.95461	5.85068	142.807	100.929	147.789	64.3389	51.2209	48.9642	6.89307	6.92358	7.04716	6.04278	5.73636	5.77291
ASHGA5P050783	0.000169532	0.00229596	5.19235	up	noncoding	ENST00000448588	IDH1-AS1	GENCODE	489	chr2	+	209120123	209120892		AACAATCTAGAGCACCACAGAGTGTTTCCAGGTCGGCACAAAAGCGAACGGGACAGGGCG	natural antisense	ENST00000417583	IDH1	isocitrate dehydrogenase 1 (NADP+), soluble [Source:HGNC Symbol;Acc:5382]	-	209113285	209120522	190.243	33.1769	7.53094	5.15456	196.477	192.611	181.641	36.0015	35.3843	28.1451	7.37782	7.85336	7.36165	5.2482	5.19182	5.02365
ASHGA5P050783	0.000169532	0.00229596	5.19235	up	noncoding	ENST00000448588	IDH1-AS1	GENCODE	489	chr2	+	209120123	209120892		AACAATCTAGAGCACCACAGAGTGTTTCCAGGTCGGCACAAAAGCGAACGGGACAGGGCG	natural antisense	ENST00000451391	IDH1	isocitrate dehydrogenase 1 (NADP+), soluble [Source:HGNC Symbol;Acc:5382]	-	209113320	209130798	190.243	33.1769	7.53094	5.15456	196.477	192.611	181.641	36.0015	35.3843	28.1451	7.37782	7.85336	7.36165	5.2482	5.19182	5.02365
ASHGA5P022409	0.000121129	0.00192831	5.75752	up	noncoding	ENST00000556266	DIO3OS	GENCODE	401	chr14	-	102023640	102025113		TGAATGGCAGTCATCCTCTTCAGCGGTCCTCCCAGAGCTGTCCTCAGCATGGCAGCCTCC	intergenic							2228.23	384.949	11.1258	8.60034	2568.22	1732.79	2383.67	373.668	449.93	331.248	11.1876	11.0008	11.1889	8.46656	8.9165	8.41794
ASHGA5P030539	0.00013121	0.00199226	3.76137	up	noncoding	ENST00000559909	RP11-108K3.1	GENCODE	561	chr15	+	51329684	51586109		GCAAATATCAAGGTTACCTGGGTCTGCTGGTCACTTCTAGTTTTTGGACTCTTGAAGATG	intronic antisense	NM_000103	CYP19A1	cytochrome P450 19A1	-	51500253	51630795	245.002	60.2785	7.90014	5.98889	274.805	212.204	247.996	55.9478	71.952	52.9357	7.87488	7.99747	7.82808	5.85108	6.23146	5.88412
ASHGA5P030539	0.00013121	0.00199226	3.76137	up	noncoding	ENST00000559909	RP11-108K3.1	GENCODE	561	chr15	+	51329684	51586109		GCAAATATCAAGGTTACCTGGGTCTGCTGGTCACTTCTAGTTTTTGGACTCTTGAAGATG	intronic antisense	NM_031226	CYP19A1	cytochrome P450 19A1	-	51500253	51630795	245.002	60.2785	7.90014	5.98889	274.805	212.204	247.996	55.9478	71.952	52.9357	7.87488	7.99747	7.82808	5.85108	6.23146	5.88412
ASHGA5P030539	0.00013121	0.00199226	3.76137	up	noncoding	ENST00000559909	RP11-108K3.1	GENCODE	561	chr15	+	51329684	51586109		GCAAATATCAAGGTTACCTGGGTCTGCTGGTCACTTCTAGTTTTTGGACTCTTGAAGATG	intronic antisense	NM_207381	TNFAIP8L3	tumor necrosis factor alpha-induced protein 8-like protein 3	-	51348798	51397473	245.002	60.2785	7.90014	5.98889	274.805	212.204	247.996	55.9478	71.952	52.9357	7.87488	7.99747	7.82808	5.85108	6.23146	5.88412
ASHGA5P030419	0.00876066	0.0328149	3.76789	up	noncoding	uc001zgs.1	BC037839	UCSC_knowngene	1279	chr15	+	32828914	32872810		AATCACCGTGTGTTACTGGCACAGATGCATCGGCTAGTGAAGAAAGAAGACATTCAAACT	intergenic							745.951	210.28	9.5324	7.61864	832.427	643.558	761.867	273.396	107.185	250.261	9.522	9.57696	9.49824	8.02164	6.81967	8.01463
ASHGA5P021201	0.000453035	0.0042993	3.28065	up	noncoding	ENST00000527483	RP11-383C5.4	GENCODE	764	chr10	-	127389004	127408029		CTTCTGTGAGGTATCATTCTGATCATTGTTGTTACAGGAGAGATGAGAGGAAGTTAGAGG	bidirectional	NM_001202438	C10orf137	erythroid differentiation-related factor 1 isoform 1	+	127408083	127452712	134.391	36.9504	7.00888	5.2949	143.055	125.957	134.16	40.6774	32.4167	37.7571	6.89498	7.23164	6.90002	5.40933	5.05931	5.41605
ASHGA5P021201	0.000453035	0.0042993	3.28065	up	noncoding	ENST00000527483	RP11-383C5.4	GENCODE	764	chr10	-	127389004	127408029		CTTCTGTGAGGTATCATTCTGATCATTGTTGTTACAGGAGAGATGAGAGGAAGTTAGAGG	bidirectional	NM_015608	C10orf137	erythroid differentiation-related factor 1 isoform 2	+	127408083	127452712	134.391	36.9504	7.00888	5.2949	143.055	125.957	134.16	40.6774	32.4167	37.7571	6.89498	7.23164	6.90002	5.40933	5.05931	5.41605
ASHGA5P053545	0.000258712	0.00299221	13.4306	up	noncoding	ENST00000574086	RP11-760H22.2	GENCODE	522	chr8	+	121066918	121068440		ATATTTTCTGAAGATCTTTTGCCTGGAAAACAAATAGTGCATTAAAAAGCTTTTTTGGTA	intergenic							230.004	15.5679	7.81105	4.0636	240.428	222.263	227.319	18.6238	11.323	16.7569	7.67806	8.05724	7.69786	4.36072	3.50144	4.32864
ASHGA5P030254	4.66963e-06	0.000324539	8.45608	up	noncoding	uc002bow.3	AK055981	UCSC_knowngene	2023	chr15	-	90617746	90619769		AATTTCTCCCAGATCTTAACGTCAGGGCTGTCTGGCCCTTTCATGAGTATGTGGGTTATA	intronic antisense	NM_198526	ZNF710	zinc finger protein 710	+	90544751	90625432	946.696	107.761	9.88619	6.8062	1055.93	821.194	962.965	110.918	118.611	93.7536	9.87914	9.92174	9.85769	6.78586	6.97067	6.66208
ASHGA5P046582	0.00165592	0.0101642	5.15457	up	noncoding	NR_003255	TSIX	RefSeq	37027	chrX	+	73012039	73049066		TCAGCTCTCTGCACTGCTTGTAGGAAGTATAATGATTTGGCAGATAGGAACAATGAAGAG	intergenic							121.987	20.744	6.81874	4.45289	149.326	77.6961	138.938	24.3562	14.6354	23.2406	6.96281	6.54293	6.95048	4.70996	3.89009	4.75862
ASHGA5P019270	0.000481382	0.00447981	2.06912	up	noncoding	NR_027170	C17orf76-AS1	RefSeq	993	chr17	+	16342300	16345340	ENST00000477249, ENST00000480811, ENST00000484836, ENST00000497774, NR_027159, NR_027160, NR_027162, NR_027163, NR_027164, NR_027166, NR_027168, NR_027667, NR_045021, NR_045022, NR_045029	CCAAGAGAAGGTTATATTCCCAGAGGATGTCAGTCCCAAGGACCAGTAGCTGCCATCAGT	natural antisense	NM_001113567	FAM211A	leucine-rich repeat-containing protein FAM211A isoform 1	-	16345318	16395505	33398.6	15232	14.9471	13.8981	36346.6	30222.8	33626.3	17421.8	12743.9	15530.4	14.9613	14.9159	14.9642	14.0284	13.7025	13.9634
ASHGA5P019270	0.000481382	0.00447981	2.06912	up	noncoding	NR_027170	C17orf76-AS1	RefSeq	993	chr17	+	16342300	16345340	ENST00000477249, ENST00000480811, ENST00000484836, ENST00000497774, NR_027159, NR_027160, NR_027162, NR_027163, NR_027164, NR_027166, NR_027168, NR_027667, NR_045021, NR_045022, NR_045029	CCAAGAGAAGGTTATATTCCCAGAGGATGTCAGTCCCAAGGACCAGTAGCTGCCATCAGT	natural antisense	NM_207387	FAM211A	leucine-rich repeat-containing protein FAM211A isoform 2	-	16345318	16395505	33398.6	15232	14.9471	13.8981	36346.6	30222.8	33626.3	17421.8	12743.9	15530.4	14.9613	14.9159	14.9642	14.0284	13.7025	13.9634
ASHGA5P025867	0.00061835	0.00524772	2.16202	up	noncoding	NR_045025	C17orf76-AS1	RefSeq	547	chr17	+	16342300	16373962		TGTTATGGAGGTTGCAAATTCGTGAAGAATCAGCATCATGTTTGGCAGCTGAGTATTGGA	intronic antisense	NM_001113567	FAM211A	leucine-rich repeat-containing protein FAM211A isoform 1	-	16345318	16395505	13831.4	6392.58	13.7354	12.623	15579.1	11202.5	14712.7	7210.32	5227.23	6740.2	13.7795	13.6156	13.8111	12.7097	12.4302	12.7292
ASHGA5P025867	0.00061835	0.00524772	2.16202	up	noncoding	NR_045025	C17orf76-AS1	RefSeq	547	chr17	+	16342300	16373962		TGTTATGGAGGTTGCAAATTCGTGAAGAATCAGCATCATGTTTGGCAGCTGAGTATTGGA	intronic antisense	NM_207387	FAM211A	leucine-rich repeat-containing protein FAM211A isoform 2	-	16345318	16395505	13831.4	6392.58	13.7354	12.623	15579.1	11202.5	14712.7	7210.32	5227.23	6740.2	13.7795	13.6156	13.8111	12.7097	12.4302	12.7292
ASHGA5P014603	5.42155e-05	0.00120839	2.46261	up	noncoding	ENST00000426408	AL583842.3	GENCODE	738	chr1	+	142619122	142665640	ENST00000411746, ENST00000424068, ENST00000432361, ENST00000443766, ENST00000446205, uc001ejd.1, uc011mfm.2	GAAAAAAGGTCACAGCTATGTTTCCAGTGTCCTCTGGGTGTTTCCAAGAGCAACAGGAAA	intergenic							1399.51	569.294	10.4524	9.15219	1522.45	1246.21	1429.86	639.521	485.801	582.559	10.4058	10.5231	10.4283	9.22244	9.02864	9.20549
ASHGA5P053437	0.00777083	0.0299889	6.72137	up	noncoding	uc003xve.3	BX537900	UCSC_knowngene	2212	chr8	+	65290517	65295842		TTCTGTTTTTCAGGGGCGCATTCTGGGGTCTCTGCGCAAGACCAGCTCTCAGCTCTCTCT	intergenic							251.438	37.8111	7.90559	5.15684	304.875	172.102	277.337	52.9098	16.5117	44.0118	8.03378	7.68299	8.00001	5.77518	4.07208	5.62326
ASHGA5P033273	0.00676402	0.0271235	2.0207	up	noncoding	ENST00000558027	RP11-15E18.1	GENCODE	553	chr17	+	58603659	58628159	ENST00000559739	TTCCGAGTCACTCGGGGCCATCGGTTACTTCAGCAGGTTCTCTGCATCACGGACCCTTTT	bidirectional	NM_006380	APPBP2	amyloid protein-binding protein 2	-	58520519	58603580	80.7842	35.2608	6.23116	5.21631	93.8883	58.4242	90.0401	39.357	27.8154	38.6098	6.26351	6.14307	6.28689	5.36698	4.83486	5.44708
ASHGA5P043141	2.6882e-05	0.000788917	2.67106	up	noncoding	uc010lcl.3	DQ571357	UCSC_knowngene	4269	chr7	-	74800784	74805053		CTTATTTTCTTGTTGAAGAAACACAAAACCCTCGAGATTCATGTACTGTATGTTGGAGAA	intergenic							8913.3	3393.75	13.1185	11.7011	9323.44	8501.75	8914.71	3760.87	2963.49	3456.88	13.0428	13.2234	13.0892	11.736	11.6276	11.7396
ASHGA5P051081	0.000613712	0.00522767	2.82794	up	noncoding	ENST00000453910	LINC00478	GENCODE	559	chr21	+	17791837	17979423	ENST00000435697	TGGTTTGTGAAAGAATATCTGTGTGCTTAGGGAGGAAACTTTTTGATCTGCAGAAAAGCC	intergenic							78.8076	23.7935	6.17847	4.67872	92.8239	51.6264	91.9724	27.17	25.3029	18.9075	6.24837	5.96904	6.318	4.86154	4.69427	4.48034
ASHGA5P027005	0.00438836	0.0200012	2.93196	up	noncoding	ENST00000455744	RP1-120G22.11	GENCODE	378	chr1	-	6264899	6265840		TACAAAGTCAAGCCCAGAGCCTGACCCACAGTAGTGCTCAATAAAGGCTTAGAAAAAGCT	bidirectional	NM_207396	RNF207	RING finger protein 207	+	6266188	6281359	240.894	77.6003	7.872	6.32014	246.971	253.105	222.605	83.7462	58.9528	90.1019	7.71632	8.23313	7.66656	6.40732	5.94418	6.60892
ASHGA5P029347	4.61613e-06	0.000323764	2.74381	up	noncoding	ENST00000557661	DIO3OS	GENCODE	1937	chr14	-	102023640	102026768	ENST00000555174	TTCTGATCCCAAGCCCATCCTCCTGGGGCAGTCTTCCCTTGAAAGGGAGGGTTTGGTGAA	bidirectional	NM_001362	DIO3	type III iodothyronine deiodinase	+	102027687	102029789	597.376	210.056	9.2052	7.74901	661.216	516.372	614.541	217.372	212.109	200.686	9.18359	9.25185	9.18015	7.71399	7.82167	7.71138
ASHGA5P029252	0.00686822	0.0274621	5.03081	up	noncoding	TCONS_00008368	XLOC_003823	LincRNAs identified by Cabili et al	382	chr4	+	187980347	187980856		CAGAAGGAAAACAAGGGTCTTCTTATACAAATACCATGTATTTAATTCTGGCACTCATGA	intergenic							122.535	23.0998	6.85599	4.5252	148.302	94.5435	124.761	32.1411	12.3776	24.7807	6.95015	6.82801	6.7898	5.09737	3.63228	4.84595
ASHGA5P051695	0.00290612	0.0149965	2.02185	up	noncoding	NR_033289	GK5	RefSeq	10938	chr3	-	141876368	141944449		CCATTGAGCCAGTATTCTATCATGGAAGTACTTTATAACCTTTTCTGACTTGCTTGTATA	exon sense-overlapping	NM_001039547	GK5	putative glycerol kinase 5	-	141876368	141944449	266.05	125.423	8.01386	6.99818	308.308	202.087	287.756	143.451	98.4003	134.417	8.05471	7.92681	8.06006	7.14209	6.69765	7.15481
ASHGA5P030224	0.000366976	0.0037482	3.55442	up	noncoding	ENST00000558015	RP11-561C5.6	GENCODE	470	chr15	-	85857897	85858747		CTCACTACCCAGAGAGAAGCAATGTTGACATATTTCTCTTCCTCAATGCATATTTATATA	intergenic							874.944	245.051	9.76332	7.93371	983.919	697.213	943.701	285.204	184.069	265.879	9.7708	9.69158	9.82758	8.08527	7.61556	8.10029
ASHGA5P057937	0.0477432	0.11578	2.04345	up	noncoding	TCONS_00024001	XLOC_011341	LincRNAs identified by Cabili et al	202	chr15	+	86623085	86668723		AAGCTAGTGGGCTACAGGTCCTGCTGCACACGCTTCAGCTGCGTTGAGAACTCCCATTCT	intergenic							33.5294	13.9956	4.89623	3.86523	41.8077	20.8386	37.942	9.15545	22.9876	9.84359	5.03199	4.70853	4.94817	3.4014	4.55645	3.63782
ASHGA5P045514	0.00353167	0.0172014	2.63541	up	noncoding	ENST00000415423	RP11-334J6.6	GENCODE	473	chr9	-	134391944	134397616		GCATCGGTTCCCTGTGAAAACATCTGTGACTTTATGTACGAATAAAACTTATGTAACTTT	natural antisense	NM_001077365	POMT1	protein O-mannosyl-transferase 1 isoform b	+	134378288	134399193	118.673	41.2486	6.82589	5.42786	127.972	107.332	120.713	48.5643	31.4603	43.7212	6.72993	7.00795	6.73981	5.65739	5.01261	5.61358
ASHGA5P045514	0.00353167	0.0172014	2.63541	up	noncoding	ENST00000415423	RP11-334J6.6	GENCODE	473	chr9	-	134391944	134397616		GCATCGGTTCCCTGTGAAAACATCTGTGACTTTATGTACGAATAAAACTTATGTAACTTT	natural antisense	NM_001077366	POMT1	protein O-mannosyl-transferase 1 isoform c	+	134378288	134399193	118.673	41.2486	6.82589	5.42786	127.972	107.332	120.713	48.5643	31.4603	43.7212	6.72993	7.00795	6.73981	5.65739	5.01261	5.61358
ASHGA5P045514	0.00353167	0.0172014	2.63541	up	noncoding	ENST00000415423	RP11-334J6.6	GENCODE	473	chr9	-	134391944	134397616		GCATCGGTTCCCTGTGAAAACATCTGTGACTTTATGTACGAATAAAACTTATGTAACTTT	natural antisense	NM_001136113	POMT1	protein O-mannosyl-transferase 1 isoform b	+	134378288	134399193	118.673	41.2486	6.82589	5.42786	127.972	107.332	120.713	48.5643	31.4603	43.7212	6.72993	7.00795	6.73981	5.65739	5.01261	5.61358
ASHGA5P045514	0.00353167	0.0172014	2.63541	up	noncoding	ENST00000415423	RP11-334J6.6	GENCODE	473	chr9	-	134391944	134397616		GCATCGGTTCCCTGTGAAAACATCTGTGACTTTATGTACGAATAAAACTTATGTAACTTT	natural antisense	NM_001136114	POMT1	protein O-mannosyl-transferase 1 isoform d	+	134378288	134399193	118.673	41.2486	6.82589	5.42786	127.972	107.332	120.713	48.5643	31.4603	43.7212	6.72993	7.00795	6.73981	5.65739	5.01261	5.61358
ASHGA5P045514	0.00353167	0.0172014	2.63541	up	noncoding	ENST00000415423	RP11-334J6.6	GENCODE	473	chr9	-	134391944	134397616		GCATCGGTTCCCTGTGAAAACATCTGTGACTTTATGTACGAATAAAACTTATGTAACTTT	natural antisense	NM_007171	POMT1	protein O-mannosyl-transferase 1 isoform a	+	134378288	134399193	118.673	41.2486	6.82589	5.42786	127.972	107.332	120.713	48.5643	31.4603	43.7212	6.72993	7.00795	6.73981	5.65739	5.01261	5.61358
ASHGA5P027063	0.00630767	0.025781	2.44322	up	noncoding	ENST00000539009	RP11-277P12.10	GENCODE	649	chr12	-	10485459	10490891		CCACTTTGCAGTCCTGTTGGATCTATATCTTGAGAAATAAATTAAAGAGCTTTTCCCTCC	intergenic							47.2181	16.3276	5.43051	4.14173	52.4476	33.8361	55.3706	18.3653	12.6224	17.995	5.3781	5.37167	5.54176	4.34357	3.66517	4.41645
ASHGA5P039488	0.0195073	0.0596772	2.27305	up	noncoding	ENST00000506274	RP11-476C8.3	GENCODE	1924	chr4	-	88140675	88161466		CTTGGCAGTGTTTAATCGGGTGACTTTTCATAGAAAACGTTCAGTATTTTCATCTGTGTT	exon sense-overlapping	NM_020803	KLHL8	kelch-like protein 8	-	88082213	88141674	43.8939	16.7842	5.34111	4.15648	47.896	37.1151	46.6706	19.5473	11.7218	19.0836	5.23882	5.50789	5.27662	4.42309	3.5533	4.49306
ASHGA5P018619	3.82638e-05	0.000989939	3.76539	up	noncoding	ENST00000455680	RP4-665J23.1	GENCODE	2986	chr1	-	91295103	91301718		AAGCCCTGAGGCTTCTAATGTGAGGAAAAACACGGAATGACAAGTGTGGGAAAGAGCAAG	intergenic							363.822	89.3939	8.45292	6.54012	417.547	267.551	406.368	100.229	82.5848	85.3675	8.49118	8.30605	8.56151	6.64616	6.44118	6.533
ASHGA5P031474	0.00557317	0.0235593	4.07354	up	noncoding	ENST00000561847	RP11-715J22.6	GENCODE	504	chr16	+	2526558	2527062		GTTTGCCTTTAGATGGTTTCTGGTTTAAAGTACATAAGGACAATGAAGCAGGTTACAAAA	intron sense-overlapping	NM_001199107	TBC1D24	TBC1 domain family member 24 isoform 1	+	2525146	2555734	77.1758	16.9218	6.16409	4.13781	93.4226	57.3009	80.8038	21.9261	10.5834	18.2558	6.25806	6.11564	6.11857	4.57643	3.4022	4.43479
ASHGA5P031474	0.00557317	0.0235593	4.07354	up	noncoding	ENST00000561847	RP11-715J22.6	GENCODE	504	chr16	+	2526558	2527062		GTTTGCCTTTAGATGGTTTCTGGTTTAAAGTACATAAGGACAATGAAGCAGGTTACAAAA	intron sense-overlapping	NM_020705	TBC1D24	TBC1 domain family member 24 isoform 2	+	2525146	2555734	77.1758	16.9218	6.16409	4.13781	93.4226	57.3009	80.8038	21.9261	10.5834	18.2558	6.25806	6.11564	6.11857	4.57643	3.4022	4.43479
ASHGA5P031216	0.00115425	0.00784726	3.4004	up	noncoding	uc002eok.1	AK021537	UCSC_knowngene	2105	chr16	-	65015025	65017130		GAGGTTAGGTATGTGATCTAATCAATCCCCTCAACTTAATCGATGTATAAATTGCTAGTC	exon sense-overlapping	NM_001797	CDH11	cadherin-11 preproprotein	-	64980682	65155919	212.973	58.2874	7.68146	5.91576	243.55	169.833	225.536	62.5131	44.0113	68.338	7.69551	7.66244	7.68644	5.99949	5.51272	6.23506
ASHGA5P048880	0.000741357	0.00589167	3.44779	up	noncoding	TCONS_00025081	XLOC_012044	LincRNAs identified by Cabili et al	693	chr16	-	86254428	86256666	TCONS_00024760	AGGGAGAGATGAAGTTTTTTCCTTGAGGATGAAAAGCTCTTAACCTTGCACGTTTGGCTT	intergenic							508.975	141.1	8.97264	7.18697	507.7	550.912	468.313	141.515	143.291	138.494	8.78784	9.34941	8.78067	7.11988	7.24406	7.19696
ASHGA5P010610	7.72424e-06	0.000411511	11.3179	up	noncoding	ENST00000366209	AC009499.1	GENCODE	779	chr2	+	33931952	34522820		CTCCAGAAATGTATAATGAAGAATCTTGAGGTCCTCCTGGATTACCAAAGTGGGCCCTAA	intergenic							576.145	47.5755	9.16233	5.66179	604.742	545.359	578.333	43.7611	49.8355	49.1299	9.05645	9.33518	9.09537	5.50867	5.69963	5.77707
ASHGA5P043714	0.00181898	0.0108135	6.26962	up	noncoding	NR_046213	LINC00260	RefSeq	1277	chr1	+	203699704	203700979		AAGGATGGTAGAGTTGATTGAGGCCCTAGATCAGGACCATTGTCAGAAAATGAATGGCAT	intron sense-overlapping	NM_001001396	ATP2B4	plasma membrane calcium-transporting ATPase 4 isoform 4a	+	203595914	203713209	397.849	60.8597	8.57795	5.92957	482.326	273.283	437.938	74.7527	36.8525	70.9739	8.71449	8.33712	8.68223	6.25128	5.25155	6.28587
ASHGA5P043714	0.00181898	0.0108135	6.26962	up	noncoding	NR_046213	LINC00260	RefSeq	1277	chr1	+	203699704	203700979		AAGGATGGTAGAGTTGATTGAGGCCCTAGATCAGGACCATTGTCAGAAAATGAATGGCAT	intron sense-overlapping	NM_001684	ATP2B4	plasma membrane calcium-transporting ATPase 4 isoform 4b	+	203595914	203713209	397.849	60.8597	8.57795	5.92957	482.326	273.283	437.938	74.7527	36.8525	70.9739	8.71449	8.33712	8.68223	6.25128	5.25155	6.28587
ASHGA5P045681	0.0269633	0.0753416	2.57779	up	noncoding	ENST00000566968	RP11-384P7.7	GENCODE	3528	chr9	+	33697456	33700984		GGGTACTGAGAAGGACATACTGTATTAATCATGCCTTCTTATTGTCTGTATTTTCTAATG	intergenic							41.4879	14.1397	5.25431	3.88817	44.2528	35.1122	45.0987	15.7672	8.79581	17.856	5.11698	5.42733	5.21861	4.13317	3.1248	4.40655
ASHGA5P022638	0.00170664	0.010355	2.22826	up	noncoding	ENST00000560197	RP11-624L4.1	GENCODE	1378	chr15	-	39157522	39410914		GCCTTTTATGACATCTTCTGTAACCAGAAGCACTCCAAGAACAACACTTTCATTCATGGA	intergenic							78.7616	30.9825	6.21314	5.05722	83.6204	72.9625	79.7018	29.4392	36.8594	26.6488	6.08611	6.45241	6.10089	4.97245	5.25202	4.9472
ASHGA5P039055	0.00577277	0.0241559	2.30611	up	noncoding	uc001bqo.3	SNHG12	UCSC_knowngene	1904	chr1	-	28905049	28908383		AAGTGACTAAGCGACCTTCAGGAAGTAACTTAATCGGTCTAAACCTCTTACCTGTAATAG	natural antisense	NM_017846	TRNAU1AP	tRNA selenocysteine 1-associated protein 1	+	28879528	28905057	32.0508	11.5018	4.86061	3.65515	33.8537	24.84	37.4587	11.1543	15.8999	7.45133	4.71094	4.94259	4.92829	3.66386	4.01653	3.28505
ASHGA5P037123	0.000166229	0.00227541	3.4046	up	noncoding	ENST00000442780	RP11-560A15.4	GENCODE	377	chr20	+	55680796	55682184		AGATGGTTCAAGGGTTGTGTGTGTTTCCTCTGCCTGCTGTAATAAATTACTACAAACTAA	intergenic							3086.05	924.618	11.6121	9.84463	3190.77	3138.31	2929.05	962.403	900.059	911.392	11.4939	11.8583	11.4841	9.78717	9.92083	9.82589
ASHGA5P030834	0.00567695	0.0238521	2.01827	up	noncoding	ENST00000565879	LA16c-366D1.3	GENCODE	476	chr16	-	597184	603847		TCCTGAGATTCTGGCTCAAGCGTCCTCTGTCGGGGTCTCCCTCATAAAGTGCGTGTGGGG	natural antisense	NM_005632	SOLH	calpain-15	+	577855	604636	1620.29	809.184	10.6641	9.651	1836.2	1333.62	1691.06	773.647	962.949	690.957	10.6923	10.6178	10.6823	9.48818	10.0221	9.44272
ASHGA5P016039	9.64421e-05	0.00170081	2.27055	up	noncoding	ENST00000426122	AC017076.4	GENCODE	579	chr2	-	7053757	7058798		GGAGGCTGGGGACACAGAGGAATCTGGGGGATATTATGGTTCTGGGAATGTGGAATGTAA	intronic antisense	NM_014746	RNF144A	probable E3 ubiquitin-protein ligase RNF144A	+	7057522	7184309	53.9333	19.8215	5.62521	4.44217	62.0416	37.6432	62.115	20.324	22.2245	16.916	5.63229	5.52626	5.71709	4.47662	4.50879	4.34111
ASHGA5P058497	1.62894e-05	0.000634956	3.81603	up	noncoding	uc004azn.1	DQ673923	UCSC_knowngene	1652	chr9	-	102117621	102137510		CACTGGAAAGACTGTGGGTTCTCTCAACAGGGTGAACATGAAAAATAGAAGCCTCCAGTT	intergenic							80.1795	17.6919	6.21708	4.285	98.0041	58.0507	84.4838	16.9543	20.5946	15.5269	6.32619	6.13414	6.1909	4.23527	4.39332	4.22642
ASHGA5P056098	0.0023783	0.0129965	2.23832	up	noncoding	TCONS_00027241	XLOC_013275	LincRNAs identified by Cabili et al	384	chr19	-	23487808	23493434	TCONS_00027243, TCONS_00027244, TCONS_00027715	CAATTTACAGACCTTGGCTTTTCTACCCCAATTCAAGAAGTCACTTCTTCAGTCAACCAA	intergenic							346.115	148.352	8.40584	7.24343	358.564	347.478	332.303	173.925	125.352	145.777	8.27031	8.67586	8.27135	7.40816	7.05441	7.26772
ASHGA5P044577	0.000141054	0.00207976	4.62826	up	noncoding	ENST00000530600	RP11-661A12.5	GENCODE	498	chr8	-	144624142	144631899		ATGTGCAGTGCGCTGCCCTTCCGAACACCGGTGTGCACAGCAGGCGGTTTAGGTGACTCT	intergenic							94.6902	17.6754	6.48673	4.27626	103.387	84.029	96.6547	19.2515	15.8868	17.8878	6.40732	6.65474	6.39813	4.4035	4.01539	4.40988
ASHGA5P048268	1.47105e-05	0.000595035	5.112	up	noncoding	ENST00000562276	RP11-554A11.4	GENCODE	1284	chr11	-	68768232	68769516		AAACAACAGGGCACAGTTCACAAAATCAAAACTCATGGAAAACTCTGCGCGGGTGAGTCA	intergenic							4783.36	952.217	12.2297	9.87578	5007.03	4565.5	4777.56	1080.85	794.139	981.664	12.1429	12.3564	12.1897	9.95359	9.74188	9.93187
ASHGA5P033241	0.000290118	0.00321746	4.54871	up	noncoding	ENST00000565472	CTC-462L7.1	GENCODE	4810	chr17	+	53246183	53250993		AAAGCTGTGTCAGCAATGAGATTTGTTTCATTGTTTTGCCTTGTTTTGTCATTGAGTTGT	intergenic							954.77	203.921	9.89116	7.7057	928.387	1042.68	893.244	218.668	195.966	197.13	9.67813	10.2578	9.73752	7.72161	7.70757	7.68793
ASHGA5P044288	0.0015861	0.00983831	4.5782	up	noncoding	ENST00000506428	RP11-163N6.2	GENCODE	2444	chr8	-	61315770	61326377		CCACGTGGAAATGGATTACAGATTATTCTAATTGGACACTCTAAACGTGCAATTTAACCA	intergenic							156.004	30.9387	7.20846	5.01368	182.788	110.567	174.656	33.0844	21.8952	37.8365	7.2707	7.0496	7.30507	5.13624	4.48562	5.41916
ASHGA5P014130	0.000333483	0.00354586	2.82886	up	noncoding	uc010ubi.2	ULK4P1	UCSC_knowngene	970	chr15	+	30865171	30892911	NM_139320	CCAGCATTTTCAGTTCCAATTGCTAATCCAGCATTTGTGGATAGCTGCAAACTGTGATAT	intergenic							135.813	43.0844	7.01007	5.50985	160.026	102.766	144.646	46.9718	36.9876	45.294	7.06779	6.9475	7.01493	5.61054	5.25856	5.66045
ASHGA5P018968	0.000167934	0.00228647	2.33147	up	noncoding	ENST00000462717	RP11-245J9.4	GENCODE	441	chr3	+	63997639	64001922		AAACCTTGGGATACCAGCCTTCCATTTTGTGCATATAATAAACGAGTAAAAGGCCGGGCG	intronic antisense	NM_014814	PSMD6	26S proteasome non-ATPase regulatory subunit 6	-	63996230	64009120	1129.29	486.509	10.1395	8.91823	1247.79	994.282	1145.79	552.786	400.242	506.499	10.1173	10.193	10.1081	9.00678	8.7473	9.00061
ASHGA5P036880	0.000232814	0.00278757	4.24785	up	noncoding	ENST00000435412	C20orf90	GENCODE	332	chr20	-	61326375	61331832		TTGGAGTTGGAGCAGGAAGCTGAGGGTCTTGTCATGCCCGCCCTTCCTTCCACGTGGCTC	intergenic							1971.1	464.682	10.9617	8.87492	2010.02	2052.85	1850.42	477.109	492.193	424.742	10.8243	11.2445	10.8162	8.81008	9.04852	8.76617
ASHGA5P016011	0.00044328	0.00423875	2.04477	up	noncoding	NR_037875	LOC728730	RefSeq	2517	chr2	+	39664556	39828484	ENST00000425775	TGACATAACAAGTGGTTGATCATACTGTAAAACTCAAATGTGAAGGGAAGGCTGGAACCT	bidirectional	NM_001270425	MAP4K3	mitogen-activated protein kinase kinase kinase kinase 3 isoform 2	-	39476406	39664453	673.542	323.115	9.38619	8.35425	714.713	628.774	677.14	347.22	283.602	338.524	9.29124	9.54109	9.32626	8.36785	8.24832	8.44659
ASHGA5P016011	0.00044328	0.00423875	2.04477	up	noncoding	NR_037875	LOC728730	RefSeq	2517	chr2	+	39664556	39828484	ENST00000425775	TGACATAACAAGTGGTTGATCATACTGTAAAACTCAAATGTGAAGGGAAGGCTGGAACCT	bidirectional	NM_003618	MAP4K3	mitogen-activated protein kinase kinase kinase kinase 3 isoform 1	-	39476406	39664453	673.542	323.115	9.38619	8.35425	714.713	628.774	677.14	347.22	283.602	338.524	9.29124	9.54109	9.32626	8.36785	8.24832	8.44659
ASHGA5P023179	0.000148368	0.00214322	3.25712	up	noncoding	NR_027941	COX11	RefSeq	1138	chr17	-	53029258	53046064	NR_027942	TAGAAGAAAGATTAGAAAAATTTCAACTGTAGGTGCCTTTGCAACCTATCCTGGGAGACC	exon sense-overlapping	NM_001162861	COX11	cytochrome c oxidase assembly protein COX11, mitochondrial isoform 2	-	53038566	53046064	1038.64	314.205	10.0257	8.32211	1062.93	1039.68	1013.31	329.532	313.61	299.474	9.88865	10.2538	9.9347	8.29522	8.39838	8.27273
ASHGA5P023179	0.000148368	0.00214322	3.25712	up	noncoding	NR_027941	COX11	RefSeq	1138	chr17	-	53029258	53046064	NR_027942	TAGAAGAAAGATTAGAAAAATTTCAACTGTAGGTGCCTTTGCAACCTATCCTGGGAGACC	exon sense-overlapping	NM_001162862	COX11	cytochrome c oxidase assembly protein COX11, mitochondrial isoform 3	-	53038566	53046064	1038.64	314.205	10.0257	8.32211	1062.93	1039.68	1013.31	329.532	313.61	299.474	9.88865	10.2538	9.9347	8.29522	8.39838	8.27273
ASHGA5P023179	0.000148368	0.00214322	3.25712	up	noncoding	NR_027941	COX11	RefSeq	1138	chr17	-	53029258	53046064	NR_027942	TAGAAGAAAGATTAGAAAAATTTCAACTGTAGGTGCCTTTGCAACCTATCCTGGGAGACC	exon sense-overlapping	NM_004375	COX11	cytochrome c oxidase assembly protein COX11, mitochondrial isoform 1	-	53038566	53046064	1038.64	314.205	10.0257	8.32211	1062.93	1039.68	1013.31	329.532	313.61	299.474	9.88865	10.2538	9.9347	8.29522	8.39838	8.27273
ASHGA5P023179	0.000148368	0.00214322	3.25712	up	noncoding	NR_027941	COX11	RefSeq	1138	chr17	-	53029258	53046064	NR_027942	TAGAAGAAAGATTAGAAAAATTTCAACTGTAGGTGCCTTTGCAACCTATCCTGGGAGACC	natural antisense	NM_005486	TOM1L1	TOM1-like protein 1	+	52978051	53039328	1038.64	314.205	10.0257	8.32211	1062.93	1039.68	1013.31	329.532	313.61	299.474	9.88865	10.2538	9.9347	8.29522	8.39838	8.27273
ASHGA5P022540	1.9439e-05	0.000682457	2.70357	up	noncoding	ENST00000561384	CTD-2008A1.2	GENCODE	1045	chr15	-	45119397	45176892	ENST00000558556, NM_003104	CTAAAACCAGGTGATCGTGTTGCCATCGAATCTGGTGCTCCCCGAGAAAATGATGAATTC	intergenic							867.751	312.536	9.74462	8.30975	1012.45	667.961	922.841	343.142	293.363	301.101	9.81146	9.63047	9.79192	8.35007	8.29943	8.27974
ASHGA5P026751	0.000148575	0.00214322	3.15719	up	noncoding	ENST00000528717	RP11-315O6.1	GENCODE	692	chr11	+	102323649	102332739		CCTGGGTTGGGCTACTACTGCCTATGGAGATTCTGAGGGTATTAACCTTAATAATGGCAT	natural antisense	NM_052932	TMEM123	porimin precursor	-	102267055	102323775	543.858	167.179	9.0694	7.41076	613.589	454.362	563.623	194.858	137.157	169.523	9.07529	9.07167	9.06125	7.5679	7.17991	7.48447
ASHGA5P042979	4.54105e-06	0.000323764	2.4879	up	noncoding	uc003tbj.2	LOC401320	UCSC_knowngene	2829	chr7	-	30606019	30634419		ATACATCAAATTCTCTCCAAGGACACTGTACCCTTGGCTGAAAATTCCCTCCTTAGTCTA	natural antisense	NM_002047	GARS	glycine--tRNA ligase precursor	+	30634180	30673648	880.415	348.691	9.77932	8.46439	961.259	766.541	913.445	378.588	315.776	351.709	9.73547	9.82656	9.77593	8.48986	8.40742	8.49588
ASHGA5P043264	3.20809e-06	0.000278991	2.87887	up	noncoding	uc003vcp.1	AF520793	UCSC_knowngene	487	chr7	-	104748533	104749020		GGTGAAATAAATCATCTTGAGATTTTTCTGAAACCATGCTGCTTACAAGGATTTCCCATA	intronic antisense	NM_018682	MLL5	histone-lysine N-methyltransferase MLL5	+	104654636	104754532	671.621	227.051	9.37507	7.84957	751.285	575.001	688.578	241.321	206.668	233.163	9.36549	9.40933	9.3504	7.85617	7.78187	7.91067
ASHGA5P043264	3.20809e-06	0.000278991	2.87887	up	noncoding	uc003vcp.1	AF520793	UCSC_knowngene	487	chr7	-	104748533	104749020		GGTGAAATAAATCATCTTGAGATTTTTCTGAAACCATGCTGCTTACAAGGATTTCCCATA	intronic antisense	NM_182931	MLL5	histone-lysine N-methyltransferase MLL5	+	104654636	104754532	671.621	227.051	9.37507	7.84957	751.285	575.001	688.578	241.321	206.668	233.163	9.36549	9.40933	9.3504	7.85617	7.78187	7.91067
ASHGA5P021180	6.05032e-05	0.00129074	7.12944	up	noncoding	ENST00000527092	CTD-3074O7.5	GENCODE	828	chr11	-	66240960	66247702		ACAGTATGTCTGTGTGTGCCTTGATCGCATCACCCCCTGGACCTCCAGTGACCGAGATCT	natural antisense	NM_001098510	PELI3	E3 ubiquitin-protein ligase pellino homolog 3 isoform 2	+	66234335	66244808	4514.54	633.975	12.1465	9.31275	4449.37	4927.43	4166.83	682.803	585.97	633.153	11.9792	12.4673	11.9931	9.31411	9.30235	9.32178
ASHGA5P021180	6.05032e-05	0.00129074	7.12944	up	noncoding	ENST00000527092	CTD-3074O7.5	GENCODE	828	chr11	-	66240960	66247702		ACAGTATGTCTGTGTGTGCCTTGATCGCATCACCCCCTGGACCTCCAGTGACCGAGATCT	natural antisense	NM_001243135	PELI3	E3 ubiquitin-protein ligase pellino homolog 3 isoform 3	+	66233797	66244808	4514.54	633.975	12.1465	9.31275	4449.37	4927.43	4166.83	682.803	585.97	633.153	11.9792	12.4673	11.9931	9.31411	9.30235	9.32178
ASHGA5P021180	6.05032e-05	0.00129074	7.12944	up	noncoding	ENST00000527092	CTD-3074O7.5	GENCODE	828	chr11	-	66240960	66247702		ACAGTATGTCTGTGTGTGCCTTGATCGCATCACCCCCTGGACCTCCAGTGACCGAGATCT	natural antisense	NM_001243136	PELI3	E3 ubiquitin-protein ligase pellino homolog 3 isoform 4	+	66234335	66244808	4514.54	633.975	12.1465	9.31275	4449.37	4927.43	4166.83	682.803	585.97	633.153	11.9792	12.4673	11.9931	9.31411	9.30235	9.32178
ASHGA5P021180	6.05032e-05	0.00129074	7.12944	up	noncoding	ENST00000527092	CTD-3074O7.5	GENCODE	828	chr11	-	66240960	66247702		ACAGTATGTCTGTGTGTGCCTTGATCGCATCACCCCCTGGACCTCCAGTGACCGAGATCT	natural antisense	NM_001256670	DPP3	dipeptidyl peptidase 3 isoform 2	+	66247483	66277130	4514.54	633.975	12.1465	9.31275	4449.37	4927.43	4166.83	682.803	585.97	633.153	11.9792	12.4673	11.9931	9.31411	9.30235	9.32178
ASHGA5P021180	6.05032e-05	0.00129074	7.12944	up	noncoding	ENST00000527092	CTD-3074O7.5	GENCODE	828	chr11	-	66240960	66247702		ACAGTATGTCTGTGTGTGCCTTGATCGCATCACCCCCTGGACCTCCAGTGACCGAGATCT	natural antisense	NM_005700	DPP3	dipeptidyl peptidase 3 isoform 1	+	66247483	66277130	4514.54	633.975	12.1465	9.31275	4449.37	4927.43	4166.83	682.803	585.97	633.153	11.9792	12.4673	11.9931	9.31411	9.30235	9.32178
ASHGA5P021180	6.05032e-05	0.00129074	7.12944	up	noncoding	ENST00000527092	CTD-3074O7.5	GENCODE	828	chr11	-	66240960	66247702		ACAGTATGTCTGTGTGTGCCTTGATCGCATCACCCCCTGGACCTCCAGTGACCGAGATCT	natural antisense	NM_130443	DPP3	dipeptidyl peptidase 3 isoform 1	+	66247483	66277130	4514.54	633.975	12.1465	9.31275	4449.37	4927.43	4166.83	682.803	585.97	633.153	11.9792	12.4673	11.9931	9.31411	9.30235	9.32178
ASHGA5P021180	6.05032e-05	0.00129074	7.12944	up	noncoding	ENST00000527092	CTD-3074O7.5	GENCODE	828	chr11	-	66240960	66247702		ACAGTATGTCTGTGTGTGCCTTGATCGCATCACCCCCTGGACCTCCAGTGACCGAGATCT	natural antisense	NM_145065	PELI3	E3 ubiquitin-protein ligase pellino homolog 3 isoform 1	+	66234335	66244808	4514.54	633.975	12.1465	9.31275	4449.37	4927.43	4166.83	682.803	585.97	633.153	11.9792	12.4673	11.9931	9.31411	9.30235	9.32178
ASHGA5P038523	0.00433889	0.0198817	2.03536	up	noncoding	ENST00000473352	RP11-392A22.2	GENCODE	566	chr3	-	156470851	156534851		AGAAGCACATGTTGGGACTGAAAAAGGACTGCACTAATGAATTCTGTCACAGATGTGTTT	intergenic							91.5864	40.351	6.43126	5.40598	100.589	74.5535	99.617	45.5242	32.4534	43.0753	6.36457	6.4849	6.44431	5.56489	5.06119	5.59187
ASHGA5P037188	0.000413617	0.00404359	2.7029	up	noncoding	ENST00000416067	MAFIPL	GENCODE	1599	chr21	-	9907193	9968585	NR_037872, NR_046441	TGGTAGGATCCTTTCATGGCGTCTTCCCAGGACCTCCTGCCAGCTCCCATTGGGAGTTTT	intergenic							1736.65	645.313	10.7693	9.33475	1889.92	1526.14	1793.87	649.442	718.112	568.383	10.7351	10.807	10.7657	9.24299	9.59299	9.16828
ASHGA5P031966	0.000411672	0.00403233	6.64552	up	noncoding	TCONS_00029597	XLOC_014246	LincRNAs identified by Cabili et al	229	chr22	+	39673784	39674133		AAGAAGAGTTTGCAACCACCCTGAAGAGAGGATGTCCCCAAGGTCCTCCTGGGATCCCAC	intergenic							747.115	106.935	9.52791	6.79553	721.785	861.74	657.819	105.818	120.527	94.4603	9.30598	9.99093	9.28682	6.72055	6.99328	6.67275
ASHGA5P029113	0.00914081	0.0339066	2.43027	up	noncoding	DB297942		LincRNAs identified by Khalil et al	541	chr10	-	27248588	27249127		TAAATTGGAAGCATAGGACTGCAGCTTCCTTTGTCCACAAACGTTTGTCAGGAGGAACCT	intergenic							101.164	38.1976	6.57728	5.29617	112.829	80.6904	109.975	50.6388	27.0428	36.911	6.53736	6.59612	6.59837	5.71373	4.78969	5.38508
ASHGA5P029787	0.00332738	0.016486	2.6936	up	noncoding	ENST00000442197	AL132709.8	GENCODE	625	chr14	+	101427363	101433377		GAGTGTTACTGGGTTTTGTGAATCACGGGCCTTGAAAGTATTATTAATGAATAAATGACA	intergenic							246.354	87.7481	7.90888	6.47935	273.321	208.957	256.785	101.226	62.4406	99.5782	7.86653	7.97675	7.88337	6.65909	6.03054	6.74841
ASHGA5P050297	3.42674e-05	0.000915833	5.03481	up	noncoding	ENST00000576494	LINC00085	GENCODE	495	chr19	+	52197769	52207459	uc002pxm.1	AGACCAGCGCCCCCTGGCCCGGCTCTACTTCTTTCTTAACGGTGGGGCGGGGCGCGGCCG	intergenic							2666.33	538.2	11.4008	9.06886	2858.85	2590.64	2549.5	619.335	453.765	541.5	11.3427	11.5735	11.2862	9.17993	8.93037	9.09629
ASHGA5P028338	4.60942e-06	0.000323764	4.12947	up	noncoding	ENST00000535337	AC156455.1	GENCODE	436	chr12	+	122505931	122506464	ENST00000538790	TATGATGCTAGAATAACTGGACATCTGTGTGCAAAAATATTAAACCTATACCTTGCACCT	intergenic							73.4394	14.9228	6.09457	4.04861	87.0517	56.3757	76.8906	16.0366	15.9157	12.8162	6.14571	6.09166	6.04633	4.15258	4.018	3.97525
ASHGA5P034495	0.000463079	0.00435186	2.32839	up	noncoding	uc001amm.3	C1orf211	UCSC_knowngene	1260	chr1	+	6297870	6299502		CACTGTGCACCCAGCCCTCCATGCTTGGGGACAACACACCTACAAAAATATAAGAAAAAA	intergenic							237.965	95.6765	7.84768	6.62835	261.89	188.957	263.048	109.358	80.9307	96.7407	7.79942	7.8229	7.92073	6.76711	6.41138	6.70656
ASHGA5P041268	0.00399816	0.0186776	2.31239	up	noncoding	uc021ybu.1	HM358988	UCSC_knowngene	310	chr5	+	97674677	97674987		AATCATAAGATGACCCAGATCACGTTCGAGACCTTCAGCAATACCCCAGCCATATACATG	intergenic							45472.7	18758	15.3954	14.186	47837.9	43471.9	45108.2	22107.6	13435.9	20730.3	15.382	15.382	15.422	14.3777	13.7807	14.3996
ASHGA5P054835	0.04119	0.103245	2.68541	up	noncoding	TCONS_00008552	XLOC_004049	LincRNAs identified by Cabili et al	491	chr4	-	115255957	115286113	TCONS_00008550, TCONS_00008553	AACATCTTCAGCTTTGTGATATTCCAGGCATATTGTGCTGAACTTCTGACTTACAGAACT	intergenic							220.47	71.5886	7.65396	6.22882	170.616	328.042	162.752	79.9743	62.7866	72.0048	7.16911	8.5943	7.19847	6.34526	6.03749	6.30371
ASHGA5P043722	0.00576796	0.0241424	2.1906	up	noncoding	ENST00000567474	RP11-731K22.1	GENCODE	474	chr7	+	73402303	73403096	ENST00000567919	ATGGGCTTGGGTGGGAGATCAGGCAATAATAAATAATAAAAACAACAAATTTCACACTTG	intergenic							107.471	44.506	6.68013	5.5488	114.144	101.246	107.023	49.2195	35.8831	48.4153	6.55699	6.92758	6.55582	5.67586	5.21211	5.75844
ASHGA5P032192	0.000252331	0.00292949	7.25275	up	noncoding	ENST00000584017	RP11-849N15.2	GENCODE	3970	chr17	-	15143743	15147713		TCAGTTGGAAGCTTGGAGATTTGGGGTTCAACAGAGATAAGGAAGTGTAAGCCTTCATCC	intron sense-overlapping	NM_000304	PMP22	peripheral myelin protein 22	-	15133096	15168644	1949.62	266.786	10.9096	8.05103	2323.52	1327.93	2197.4	314.297	193.982	292.079	11.0428	10.612	11.0739	8.22251	7.69371	8.23686
ASHGA5P032192	0.000252331	0.00292949	7.25275	up	noncoding	ENST00000584017	RP11-849N15.2	GENCODE	3970	chr17	-	15143743	15147713		TCAGTTGGAAGCTTGGAGATTTGGGGTTCAACAGAGATAAGGAAGTGTAAGCCTTCATCC	intron sense-overlapping	NM_153321	PMP22	peripheral myelin protein 22	-	15133095	15165889	1949.62	266.786	10.9096	8.05103	2323.52	1327.93	2197.4	314.297	193.982	292.079	11.0428	10.612	11.0739	8.22251	7.69371	8.23686
ASHGA5P032192	0.000252331	0.00292949	7.25275	up	noncoding	ENST00000584017	RP11-849N15.2	GENCODE	3970	chr17	-	15143743	15147713		TCAGTTGGAAGCTTGGAGATTTGGGGTTCAACAGAGATAAGGAAGTGTAAGCCTTCATCC	intron sense-overlapping	NM_153322	PMP22	peripheral myelin protein 22	-	15133096	15164093	1949.62	266.786	10.9096	8.05103	2323.52	1327.93	2197.4	314.297	193.982	292.079	11.0428	10.612	11.0739	8.22251	7.69371	8.23686
ASHGA5P058359	0.00176405	0.0105898	2.04762	up	noncoding	uc001vdo.1	DLEU2	UCSC_knowngene	3068	chr13	-	50556687	50699677		TAAGTATTTAGGCCTACTCTAGGTGCGGTACTTCACTATAGTTTATAAAAGATGGTCCCT	intronic antisense	NM_173605	KCNRG	potassium channel regulatory protein isoform 1	+	50589389	50595058	62.868	25.835	5.83635	4.8024	76.6934	39.7144	72.1961	26.6019	29.3762	21.5269	5.95381	5.6031	5.95212	4.83406	4.916	4.65712
ASHGA5P058359	0.00176405	0.0105898	2.04762	up	noncoding	uc001vdo.1	DLEU2	UCSC_knowngene	3068	chr13	-	50556687	50699677		TAAGTATTTAGGCCTACTCTAGGTGCGGTACTTCACTATAGTTTATAAAAGATGGTCCCT	intronic antisense	NM_199464	KCNRG	potassium channel regulatory protein isoform 2	+	50589389	50595058	62.868	25.835	5.83635	4.8024	76.6934	39.7144	72.1961	26.6019	29.3762	21.5269	5.95381	5.6031	5.95212	4.83406	4.916	4.65712
ASHGA5P058359	0.00176405	0.0105898	2.04762	up	noncoding	uc001vdo.1	DLEU2	UCSC_knowngene	3068	chr13	-	50556687	50699677		TAAGTATTTAGGCCTACTCTAGGTGCGGTACTTCACTATAGTTTATAAAAGATGGTCCCT	natural antisense	NM_001007278	TRIM13	E3 ubiquitin-protein ligase TRIM13 isoform 2	+	50571142	50592603	62.868	25.835	5.83635	4.8024	76.6934	39.7144	72.1961	26.6019	29.3762	21.5269	5.95381	5.6031	5.95212	4.83406	4.916	4.65712
ASHGA5P058359	0.00176405	0.0105898	2.04762	up	noncoding	uc001vdo.1	DLEU2	UCSC_knowngene	3068	chr13	-	50556687	50699677		TAAGTATTTAGGCCTACTCTAGGTGCGGTACTTCACTATAGTTTATAAAAGATGGTCCCT	natural antisense	NM_005798	TRIM13	E3 ubiquitin-protein ligase TRIM13 isoform 1	+	50571142	50592603	62.868	25.835	5.83635	4.8024	76.6934	39.7144	72.1961	26.6019	29.3762	21.5269	5.95381	5.6031	5.95212	4.83406	4.916	4.65712
ASHGA5P058359	0.00176405	0.0105898	2.04762	up	noncoding	uc001vdo.1	DLEU2	UCSC_knowngene	3068	chr13	-	50556687	50699677		TAAGTATTTAGGCCTACTCTAGGTGCGGTACTTCACTATAGTTTATAAAAGATGGTCCCT	natural antisense	NM_052811	TRIM13	E3 ubiquitin-protein ligase TRIM13 isoform 1	+	50571142	50592603	62.868	25.835	5.83635	4.8024	76.6934	39.7144	72.1961	26.6019	29.3762	21.5269	5.95381	5.6031	5.95212	4.83406	4.916	4.65712
ASHGA5P058359	0.00176405	0.0105898	2.04762	up	noncoding	uc001vdo.1	DLEU2	UCSC_knowngene	3068	chr13	-	50556687	50699677		TAAGTATTTAGGCCTACTCTAGGTGCGGTACTTCACTATAGTTTATAAAAGATGGTCCCT	natural antisense	NM_213590	TRIM13	E3 ubiquitin-protein ligase TRIM13 isoform 1	+	50571142	50592603	62.868	25.835	5.83635	4.8024	76.6934	39.7144	72.1961	26.6019	29.3762	21.5269	5.95381	5.6031	5.95212	4.83406	4.916	4.65712
ASHGA5P039209	0.00349502	0.0170677	2.50404	up	noncoding	NR_038990	EHHADH-AS1	RefSeq	1416	chr3	+	184880688	184909743		GATCAATACTATGTGTGTGACATTGAAAGGAGTCAAAATGAATGTATGACTTAGCTGCAT	natural antisense	NM_001166415	EHHADH	peroxisomal bifunctional enzyme isoform 2	-	184908411	184971886	178.11	66.6395	7.43337	6.10912	191.112	166.203	177.015	78.2166	50.9359	70.7661	7.3415	7.63098	7.32765	6.31601	5.72896	6.28239
ASHGA5P039209	0.00349502	0.0170677	2.50404	up	noncoding	NR_038990	EHHADH-AS1	RefSeq	1416	chr3	+	184880688	184909743		GATCAATACTATGTGTGTGACATTGAAAGGAGTCAAAATGAATGTATGACTTAGCTGCAT	natural antisense	NM_001966	EHHADH	peroxisomal bifunctional enzyme isoform 1	-	184908411	184971886	178.11	66.6395	7.43337	6.10912	191.112	166.203	177.015	78.2166	50.9359	70.7661	7.3415	7.63098	7.32765	6.31601	5.72896	6.28239
ASHGA5P039790	0.00232944	0.0128111	2.03127	up	noncoding	NR_037888	LOC100507266	RefSeq	2481	chr4	+	4543857	4712664		CTGCATCTTTTTTGTTCTTTCTGCTGTGAAAATAATTTTGTCGGAAAATGTAACCAGTGC	natural antisense	ENST00000507908	STX18	syntaxin 18 [Source:HGNC Symbol;Acc:15942]	-	4426899	4544073	209.181	96.6422	7.67293	6.65055	221.949	204.039	201.555	106.574	87.39	95.9621	7.55659	7.94156	7.52064	6.72993	6.52758	6.69415
ASHGA5P037521	0.00652376	0.0263954	4.03349	up	noncoding	ENST00000423045	AL133492.3	GENCODE	749	chr21	+	47170541	47172900		TTCATGATGGTGGGATGATGACGTAGTTTACGATATTTTGCAGTTACACCCAGTGCAGTG	intron sense-overlapping	ENST00000400314	PCBP3	poly(rC) binding protein 3 [Source:HGNC Symbol;Acc:8651]	+	47063607	47362368	205.507	47.3839	7.58625	5.57422	253.814	127.19	235.516	57.4506	28.6747	56.0265	7.75881	7.24871	7.75123	5.88919	4.87862	5.95485
ASHGA5P020141	0.00189423	0.0111653	8.06172	up	noncoding	ENST00000508664	RP11-164P12.4	GENCODE	304	chr4	+	152588375	152591654		ACAGAACACTGTCAAGATTTTGATTTACTAATTTATAATCTTATTTCCAAGCAAAACAAG	intergenic							178.264	20.9992	7.42706	4.41597	192.36	151.985	190.446	26.5577	12.0396	24.4002	7.34993	7.49585	7.4354	4.83061	3.59282	4.82449
ASHGA5P035840	0.000380106	0.00382403	2.00802	up	noncoding	TCONS_00004186	XLOC_002030	LincRNAs identified by Cabili et al	496	chr2	-	27957839	27958477		AAACTCATCCATCCAAACATCAGATAAACCTAAACTGAGAGACATTTCACAAAACTACAC	intergenic							195.748	90.2104	7.5679	6.56213	210.879	172.493	203.871	87.9787	98.0697	84.5829	7.48265	7.68673	7.53431	6.47299	6.69384	6.51955
ASHGA5P029560	0.00493697	0.021679	2.47267	up	noncoding	ENST00000554458	RP11-813I20.2	GENCODE	459	chr14	+	56214925	56239921		CTCCCAGTTCCTCCTTTTCTCAATTAAGCTATAATTAGCAGAATAGTTGTTCTTAGATAC	intergenic							412.645	164.16	8.66335	7.35728	438.692	373.277	425.967	197.658	113.729	181.095	8.56752	8.78319	8.63935	7.587	6.90994	7.57491
ASHGA5P032245	0.000669801	0.00549719	2.2761	up	noncoding	ENST00000578214	RP11-815I9.4	GENCODE	1833	chr17	-	18570941	18572774	NM_001455, NM_201559, NR_026718	TGATTTATGATGAGAACTATCCGAGGCCACACTTGGCCTCTAAATAAGCTGCTCTAGGGA	intron sense-overlapping	NM_001145045	ZNF286B	putative zinc finger protein 286B	-	18561741	18585572	2746.52	1236.05	11.4319	10.2454	3120.46	2271.05	2848.04	1421.17	950.056	1336.94	11.4664	11.3901	11.4393	10.3516	10.0018	10.3828
ASHGA5P049393	9.12903e-05	0.00164409	2.18807	up	noncoding	ENST00000563927	RP11-356C4.2	GENCODE	1523	chr16	+	90160430	90162597	ENST00000503395	TTCATTTCCCGTGAGCTGCGGGCGAGGACTGGGGTGCGGCTCCTTAGCCAGGGCAGCTCA	intergenic							104.31	42.352	6.62791	5.49825	116.902	87.6667	108.361	40.1358	44.5144	42.4059	6.59123	6.71721	6.57527	5.39091	5.53087	5.57297
ASHGA5P038136	0.000677429	0.00554577	2.16683	up	noncoding	ENST00000436123	AC098971.2	GENCODE	2964	chr3	-	24137759	24144714		CCATGTTTTAATCACCTTTGGGTCTCCTTGGCTGCTCAATAAATATTTGAATGAATCAAA	intergenic							4432.22	2094.34	12.1239	11.0083	4730.06	4124.34	4442.24	2079.38	2245.47	1958.16	12.0595	12.2234	12.0887	10.8846	11.2185	10.9218
ASHGA5P050797	0.00367836	0.0176792	2.07815	up	noncoding	ENST00000432162	RP11-86H7.1	GENCODE	646	chr1	-	95138452	95197901		GCCTTTGTCCCATGCTTTGAAATTTACCACATGAAAAATAAAATTAAATACTGATCATCA	intergenic							122.464	53.7428	6.86981	5.81451	134.195	103.934	129.264	56.2749	43.7453	61.2081	6.80214	6.96183	6.84544	5.86072	5.50559	6.07721
ASHGA5P042183	0.00756066	0.0294229	2.21054	up	noncoding	uc003qvx.1	AK127120	UCSC_knowngene	4518	chr6	-	168067523	168079903		CTATGGTTTGTGCTGTGCTGTGCACACGTCTGGCTGATAGAAATCTATGTCTATAAACAG	intergenic							103.81	42.7893	6.61601	5.47162	115.465	82.3143	113.651	51.4046	31.5469	45.4163	6.57453	6.62423	6.64928	5.73337	5.01646	5.66502
ASHGA5P015828	0.000579467	0.00505572	2.68783	up	noncoding	ENST00000423921	RP11-293F5.1	GENCODE	605	chr1	+	21742814	21743867	ENST00000422345, ENST00000455718	GAATATTAAAATTATCTACGGAGAAATAGACAAGTGATGCACGACAGATACATGTGTCAG	intergenic							55.609	17.1502	5.66278	4.23634	67.7975	37.1979	61.8316	14.9404	17.8186	18.6916	5.76836	5.51019	5.70979	4.05815	4.18444	4.46643
ASHGA5P036799	0.000764856	0.00603128	3.17771	up	noncoding	TCONS_00016402	XLOC_007773	LincRNAs identified by Cabili et al	1881	chr9	-	93736513	93747020		GTTGTTTCCTGGCTTCCTGATGGTCCTGTTTTTTACCTTCTGCTGCTTTTTACGGATTTA	intergenic							1630.96	515.975	10.6863	9.01828	1676.16	1633.45	1583.27	497.761	582.075	468.09	10.5511	10.9218	10.5859	8.87018	9.29124	8.89342
ASHGA5P047651	0.00419262	0.0193788	2.88151	up	noncoding	ENST00000437697	RP11-190J1.7	GENCODE	306	chr10	+	103570751	103571371		GTTTTGCCATCTCTGAACAGCTGGAATTCCTAACTAAATAAACCTACACATAACTACTTT	intronic antisense	NM_001142434	MGEA5	bifunctional protein NCOAT isoform b	-	103544199	103578222	79.7242	24.4678	6.22291	4.69609	91.5384	64.5342	83.1001	25.5585	18.2176	29.6274	6.22645	6.27831	6.16399	4.78145	4.21312	5.0937
ASHGA5P047651	0.00419262	0.0193788	2.88151	up	noncoding	ENST00000437697	RP11-190J1.7	GENCODE	306	chr10	+	103570751	103571371		GTTTTGCCATCTCTGAACAGCTGGAATTCCTAACTAAATAAACCTACACATAACTACTTT	intronic antisense	NM_012215	MGEA5	bifunctional protein NCOAT isoform a	-	103544199	103578222	79.7242	24.4678	6.22291	4.69609	91.5384	64.5342	83.1001	25.5585	18.2176	29.6274	6.22645	6.27831	6.16399	4.78145	4.21312	5.0937
ASHGA5P030309	1.68869e-05	0.000644027	2.54009	up	noncoding	ENST00000560221	RP11-35O15.1	GENCODE	334	chr15	-	99190179	99190600		CGCCCTTAATGTGGTCCGGTTTCATGACTCAGGCTAATTGATGCCAGTAATAAATTTTTT	intergenic							487.725	185.028	8.90641	7.56154	554.568	404.189	504.417	207.172	165.696	182.217	8.92231	8.89982	8.89711	7.64328	7.4578	7.58352
ASHGA5P031058	0.00108925	0.00753604	2.15614	up	noncoding	NR_046290	LOC100289092	RefSeq	535	chr16	-	28890277	28891242	NR_046287, NR_046288, NR_046289	GAATCAGGCCACCTTGAGGTTCATCAAGTTCATCCCATTAAAACCTCCCAAAACTCTGGA	natural antisense	NM_004320	ATP2A1	sarcoplasmic/endoplasmic reticulum calcium ATPase 1 isoform a	+	28889808	28915830	1614.18	760.323	10.669	9.56059	1679.83	1586.97	1575.75	873.016	624.405	783.546	10.5564	10.8738	10.5769	9.66055	9.39685	9.62437
ASHGA5P031058	0.00108925	0.00753604	2.15614	up	noncoding	NR_046290	LOC100289092	RefSeq	535	chr16	-	28890277	28891242	NR_046287, NR_046288, NR_046289	GAATCAGGCCACCTTGAGGTTCATCAAGTTCATCCCATTAAAACCTCCCAAAACTCTGGA	natural antisense	NM_173201	ATP2A1	sarcoplasmic/endoplasmic reticulum calcium ATPase 1 isoform b	+	28889808	28915830	1614.18	760.323	10.669	9.56059	1679.83	1586.97	1575.75	873.016	624.405	783.546	10.5564	10.8738	10.5769	9.66055	9.39685	9.62437
ASHGA5P015898	0.00455657	0.0205032	2.00993	up	noncoding	ENST00000424523	AC002454.1	GENCODE	406	chr7	+	92484222	92546465		CCACAGCACACACTGCAAGCTATTTGGCATATGAAGGTCTTGACCTGAGAAAACCATCTT	intergenic							111.183	49.6877	6.72841	5.72126	115.449	111.114	106.987	52.8081	46.5275	49.7274	6.57377	7.05617	6.55529	5.77322	5.59733	5.79325
ASHGA5P016744	0.000220459	0.0026967	2.26996	up	noncoding	ENST00000445014	C11orf95	GENCODE	1298	chr11	-	63531615	63533734	ENST00000433688	TCCCCACCAGGCGATGACCTCGCCCCCCAGGACCTGACCGGAAAGAGCCGGGACTCGGCC	exon sense-overlapping	NM_001144936	C11orf95	uncharacterized protein C11orf95	-	63527363	63536113	959.151	418.092	9.90858	8.72592	1034.98	911.694	930.776	438.944	415.628	399.705	9.84635	10.0747	9.80469	8.69475	8.80552	8.67749
ASHGA5P028435	0.000116182	0.00188981	3.41454	up	noncoding	uc010tdg.1	AK054988	UCSC_knowngene	2088	chr13	-	25498811	25501871	ENST00000434100	TATGATGGCATAAAGAATTGTATCAGAACGGGTAATCTGGCATTAAAACCCCTGTGCCAC	intergenic							119.214	30.102	6.79332	5.02163	140.654	79.4843	137.502	29.0321	31.5924	29.6816	6.86915	6.57503	6.93578	4.95066	5.01931	5.09491
ASHGA5P056248	0.0069618	0.0277203	3.92258	up	noncoding	TCONS_00001416	XLOC_000734	LincRNAs identified by Cabili et al	1381	chr1	-	23608314	23610576		TGATTTTATGATTTCGTGACTGATGCTGAAATGGAAGCCAACCACTGCAGAAATTTGGGG	intergenic							145.212	33.9077	7.07602	5.10422	180.409	90.4448	164.781	42.591	20.6814	38.4509	7.25224	6.76005	7.21578	5.47072	4.39968	5.44225
ASHGA5P044486	7.61255e-06	0.000410406	19.122	up	noncoding	uc022baa.1	AL832163	UCSC_knowngene	2799	chr8	-	117947898	117950697		ACAGGCAAAGCAAATTGAAGAATTGGAGCACTGAATATAACATCCACAGACATTTGAATT	natural antisense	NM_001025357	AARD	alanine and arginine-rich domain-containing protein	+	117950463	117956239	530.548	25.3546	9.03081	4.77365	605.802	435.359	550.482	23.6027	23.6419	28.8192	9.05735	9.00712	9.02796	4.66992	4.59581	5.05522
ASHGA5P020717	0.00293033	0.0150909	2.05828	up	noncoding	ENST00000518922	RP11-3G20.1	GENCODE	414	chr8	-	122684012	122696802		GTGGGAAAAGGAAGGCAAATATTTATTCACCCATCCATAAACTCATAAAAATTGCCAACT	intergenic							57.1677	23.9436	5.73869	4.69726	60.9753	52.0641	58.4636	25.1991	21.9622	24.6696	5.60721	5.9805	5.62836	4.76189	4.49032	4.83956
ASHGA5P042878	0.00569642	0.0238953	4.56854	up	noncoding	ENST00000412266	AC006028.9	GENCODE	3288	chr7	-	2757466	2762622		CAGTCTCGAATCTCAAAAAATTACCTTTTGACCTGTCAGGCAAATTGGTTTAAAACATTC	intergenic							585.74	133.177	9.17619	6.98446	642.51	494.685	620.025	173.545	68.8723	157.114	9.13902	9.19556	9.194	7.40434	6.17356	7.37547
ASHGA5P035813	2.23506e-05	0.000715929	5.8099	up	noncoding	ENST00000419425	AC006369.2	GENCODE	548	chr2	+	37827278	37873841		GTTAACAGTGATTTCTGGCTCAGTGAAATGTGATAATGACTTCATATTTGTGAAGAGCTA	natural antisense	NM_001270436	CDC42EP3	cdc42 effector protein 3	-	37869024	37899678	676.709	111.405	9.39481	6.8563	721.815	644.803	663.51	115.428	118.708	100.079	9.30613	9.57993	9.29838	6.84133	6.97181	6.75576
ASHGA5P035813	2.23506e-05	0.000715929	5.8099	up	noncoding	ENST00000419425	AC006369.2	GENCODE	548	chr2	+	37827278	37873841		GTTAACAGTGATTTCTGGCTCAGTGAAATGTGATAATGACTTCATATTTGTGAAGAGCTA	natural antisense	NM_001270437	CDC42EP3	cdc42 effector protein 3	-	37869024	37899342	676.709	111.405	9.39481	6.8563	721.815	644.803	663.51	115.428	118.708	100.079	9.30613	9.57993	9.29838	6.84133	6.97181	6.75576
ASHGA5P035813	2.23506e-05	0.000715929	5.8099	up	noncoding	ENST00000419425	AC006369.2	GENCODE	548	chr2	+	37827278	37873841		GTTAACAGTGATTTCTGGCTCAGTGAAATGTGATAATGACTTCATATTTGTGAAGAGCTA	natural antisense	NM_001270438	CDC42EP3	cdc42 effector protein 3	-	37869024	37899342	676.709	111.405	9.39481	6.8563	721.815	644.803	663.51	115.428	118.708	100.079	9.30613	9.57993	9.29838	6.84133	6.97181	6.75576
ASHGA5P035813	2.23506e-05	0.000715929	5.8099	up	noncoding	ENST00000419425	AC006369.2	GENCODE	548	chr2	+	37827278	37873841		GTTAACAGTGATTTCTGGCTCAGTGAAATGTGATAATGACTTCATATTTGTGAAGAGCTA	natural antisense	NM_006449	CDC42EP3	cdc42 effector protein 3	-	37869024	37899342	676.709	111.405	9.39481	6.8563	721.815	644.803	663.51	115.428	118.708	100.079	9.30613	9.57993	9.29838	6.84133	6.97181	6.75576
ASHGA5P031067	2.43143e-05	0.000755365	14.8012	up	noncoding	TCONS_00007046	XLOC_002932	LincRNAs identified by Cabili et al	394	chr3	+	177483364	177484684		ATTTCCTTATGACACCTGAAACTCTGATGCCTTCTGGGTCCATGAAAGCAGTGAGATGAG	intergenic							657.929	41.571	9.34011	5.45246	751.824	538.173	683.791	41.0971	52.3152	31.3006	9.36651	9.31434	9.33947	5.42212	5.7685	5.16677
ASHGA5P023416	0.000213852	0.00265104	5.14578	up	noncoding	ENST00000580511	BVES-AS1	GENCODE	853	chr6	+	105584182	105616776		TCTTCAAGCTTTATACAGGACTCCATCATAGGACTGGAGAGAGATTGGATGTCAGAGTGA	intronic antisense	NM_001199563	BVES	blood vessel epicardial substance	-	105544698	105585049	95.5578	15.9785	6.48696	4.12357	106.334	72.5332	107.806	18.9844	13.6597	15.2912	6.44884	6.44352	6.56851	4.38676	3.77956	4.20439
ASHGA5P023416	0.000213852	0.00265104	5.14578	up	noncoding	ENST00000580511	BVES-AS1	GENCODE	853	chr6	+	105584182	105616776		TCTTCAAGCTTTATACAGGACTCCATCATAGGACTGGAGAGAGATTGGATGTCAGAGTGA	intronic antisense	NM_022361	POPDC3	popeye domain-containing protein 3	-	105605774	105627858	95.5578	15.9785	6.48696	4.12357	106.334	72.5332	107.806	18.9844	13.6597	15.2912	6.44884	6.44352	6.56851	4.38676	3.77956	4.20439
ASHGA5P023416	0.000213852	0.00265104	5.14578	up	noncoding	ENST00000580511	BVES-AS1	GENCODE	853	chr6	+	105584182	105616776		TCTTCAAGCTTTATACAGGACTCCATCATAGGACTGGAGAGAGATTGGATGTCAGAGTGA	natural antisense	NM_007073	BVES	blood vessel epicardial substance	-	105544698	105584543	95.5578	15.9785	6.48696	4.12357	106.334	72.5332	107.806	18.9844	13.6597	15.2912	6.44884	6.44352	6.56851	4.38676	3.77956	4.20439
ASHGA5P023416	0.000213852	0.00265104	5.14578	up	noncoding	ENST00000580511	BVES-AS1	GENCODE	853	chr6	+	105584182	105616776		TCTTCAAGCTTTATACAGGACTCCATCATAGGACTGGAGAGAGATTGGATGTCAGAGTGA	natural antisense	NM_147147	BVES	blood vessel epicardial substance	-	105544698	105584221	95.5578	15.9785	6.48696	4.12357	106.334	72.5332	107.806	18.9844	13.6597	15.2912	6.44884	6.44352	6.56851	4.38676	3.77956	4.20439
ASHGA5P019659	0.000652105	0.00541364	2.87159	up	noncoding	uc001mro.3	BDNF-AS1	UCSC_knowngene	1608	chr11	+	27528398	27699350	ENST00000530686, NR_002832, NR_033312, NR_033313, NR_033314, NR_033315, uc001mrp.3, uc009yik.3, uc009yin.3, uc009yiv.3, uc009yix.3, uc009yja.3	TGGGTCCGCACACCTGGAGATACTCTATTATAGCAAAGAAGAAAGATAATTTCATTGAGC	natural antisense	NM_001143805	BDNF	brain-derived neurotrophic factor isoform a preproprotein	-	27676441	27742326	108.179	33.4489	6.67462	5.15277	124.566	83.2086	116.763	36.7823	27.9151	35.6491	6.69181	6.64022	6.69181	5.27521	4.84074	5.34235
ASHGA5P019659	0.000652105	0.00541364	2.87159	up	noncoding	uc001mro.3	BDNF-AS1	UCSC_knowngene	1608	chr11	+	27528398	27699350	ENST00000530686, NR_002832, NR_033312, NR_033313, NR_033314, NR_033315, uc001mrp.3, uc009yik.3, uc009yin.3, uc009yiv.3, uc009yix.3, uc009yja.3	TGGGTCCGCACACCTGGAGATACTCTATTATAGCAAAGAAGAAAGATAATTTCATTGAGC	natural antisense	NM_001143806	BDNF	brain-derived neurotrophic factor isoform a preproprotein	-	27676441	27742326	108.179	33.4489	6.67462	5.15277	124.566	83.2086	116.763	36.7823	27.9151	35.6491	6.69181	6.64022	6.69181	5.27521	4.84074	5.34235
ASHGA5P019659	0.000652105	0.00541364	2.87159	up	noncoding	uc001mro.3	BDNF-AS1	UCSC_knowngene	1608	chr11	+	27528398	27699350	ENST00000530686, NR_002832, NR_033312, NR_033313, NR_033314, NR_033315, uc001mrp.3, uc009yik.3, uc009yin.3, uc009yiv.3, uc009yix.3, uc009yja.3	TGGGTCCGCACACCTGGAGATACTCTATTATAGCAAAGAAGAAAGATAATTTCATTGAGC	natural antisense	NM_001143807	BDNF	brain-derived neurotrophic factor isoform a preproprotein	-	27676441	27741294	108.179	33.4489	6.67462	5.15277	124.566	83.2086	116.763	36.7823	27.9151	35.6491	6.69181	6.64022	6.69181	5.27521	4.84074	5.34235
ASHGA5P019659	0.000652105	0.00541364	2.87159	up	noncoding	uc001mro.3	BDNF-AS1	UCSC_knowngene	1608	chr11	+	27528398	27699350	ENST00000530686, NR_002832, NR_033312, NR_033313, NR_033314, NR_033315, uc001mrp.3, uc009yik.3, uc009yin.3, uc009yiv.3, uc009yix.3, uc009yja.3	TGGGTCCGCACACCTGGAGATACTCTATTATAGCAAAGAAGAAAGATAATTTCATTGAGC	natural antisense	NM_001143808	BDNF	brain-derived neurotrophic factor isoform a preproprotein	-	27676441	27722600	108.179	33.4489	6.67462	5.15277	124.566	83.2086	116.763	36.7823	27.9151	35.6491	6.69181	6.64022	6.69181	5.27521	4.84074	5.34235
ASHGA5P019659	0.000652105	0.00541364	2.87159	up	noncoding	uc001mro.3	BDNF-AS1	UCSC_knowngene	1608	chr11	+	27528398	27699350	ENST00000530686, NR_002832, NR_033312, NR_033313, NR_033314, NR_033315, uc001mrp.3, uc009yik.3, uc009yin.3, uc009yiv.3, uc009yix.3, uc009yja.3	TGGGTCCGCACACCTGGAGATACTCTATTATAGCAAAGAAGAAAGATAATTTCATTGAGC	natural antisense	NM_001143809	BDNF	brain-derived neurotrophic factor isoform d preproprotein	-	27676441	27722600	108.179	33.4489	6.67462	5.15277	124.566	83.2086	116.763	36.7823	27.9151	35.6491	6.69181	6.64022	6.69181	5.27521	4.84074	5.34235
ASHGA5P019659	0.000652105	0.00541364	2.87159	up	noncoding	uc001mro.3	BDNF-AS1	UCSC_knowngene	1608	chr11	+	27528398	27699350	ENST00000530686, NR_002832, NR_033312, NR_033313, NR_033314, NR_033315, uc001mrp.3, uc009yik.3, uc009yin.3, uc009yiv.3, uc009yix.3, uc009yja.3	TGGGTCCGCACACCTGGAGATACTCTATTATAGCAAAGAAGAAAGATAATTTCATTGAGC	natural antisense	NM_001143810	BDNF	brain-derived neurotrophic factor isoform e	-	27676441	27722600	108.179	33.4489	6.67462	5.15277	124.566	83.2086	116.763	36.7823	27.9151	35.6491	6.69181	6.64022	6.69181	5.27521	4.84074	5.34235
ASHGA5P019659	0.000652105	0.00541364	2.87159	up	noncoding	uc001mro.3	BDNF-AS1	UCSC_knowngene	1608	chr11	+	27528398	27699350	ENST00000530686, NR_002832, NR_033312, NR_033313, NR_033314, NR_033315, uc001mrp.3, uc009yik.3, uc009yin.3, uc009yiv.3, uc009yix.3, uc009yja.3	TGGGTCCGCACACCTGGAGATACTCTATTATAGCAAAGAAGAAAGATAATTTCATTGAGC	natural antisense	NM_001143811	BDNF	brain-derived neurotrophic factor isoform a preproprotein	-	27676441	27722600	108.179	33.4489	6.67462	5.15277	124.566	83.2086	116.763	36.7823	27.9151	35.6491	6.69181	6.64022	6.69181	5.27521	4.84074	5.34235
ASHGA5P019659	0.000652105	0.00541364	2.87159	up	noncoding	uc001mro.3	BDNF-AS1	UCSC_knowngene	1608	chr11	+	27528398	27699350	ENST00000530686, NR_002832, NR_033312, NR_033313, NR_033314, NR_033315, uc001mrp.3, uc009yik.3, uc009yin.3, uc009yiv.3, uc009yix.3, uc009yja.3	TGGGTCCGCACACCTGGAGATACTCTATTATAGCAAAGAAGAAAGATAATTTCATTGAGC	natural antisense	NM_001143812	BDNF	brain-derived neurotrophic factor isoform a preproprotein	-	27676441	27722447	108.179	33.4489	6.67462	5.15277	124.566	83.2086	116.763	36.7823	27.9151	35.6491	6.69181	6.64022	6.69181	5.27521	4.84074	5.34235
ASHGA5P019659	0.000652105	0.00541364	2.87159	up	noncoding	uc001mro.3	BDNF-AS1	UCSC_knowngene	1608	chr11	+	27528398	27699350	ENST00000530686, NR_002832, NR_033312, NR_033313, NR_033314, NR_033315, uc001mrp.3, uc009yik.3, uc009yin.3, uc009yiv.3, uc009yix.3, uc009yja.3	TGGGTCCGCACACCTGGAGATACTCTATTATAGCAAAGAAGAAAGATAATTTCATTGAGC	natural antisense	NM_001143813	BDNF	brain-derived neurotrophic factor isoform a preproprotein	-	27676441	27722035	108.179	33.4489	6.67462	5.15277	124.566	83.2086	116.763	36.7823	27.9151	35.6491	6.69181	6.64022	6.69181	5.27521	4.84074	5.34235
ASHGA5P019659	0.000652105	0.00541364	2.87159	up	noncoding	uc001mro.3	BDNF-AS1	UCSC_knowngene	1608	chr11	+	27528398	27699350	ENST00000530686, NR_002832, NR_033312, NR_033313, NR_033314, NR_033315, uc001mrp.3, uc009yik.3, uc009yin.3, uc009yiv.3, uc009yix.3, uc009yja.3	TGGGTCCGCACACCTGGAGATACTCTATTATAGCAAAGAAGAAAGATAATTTCATTGAGC	natural antisense	NM_001143814	BDNF	brain-derived neurotrophic factor isoform a preproprotein	-	27676441	27722035	108.179	33.4489	6.67462	5.15277	124.566	83.2086	116.763	36.7823	27.9151	35.6491	6.69181	6.64022	6.69181	5.27521	4.84074	5.34235
ASHGA5P019659	0.000652105	0.00541364	2.87159	up	noncoding	uc001mro.3	BDNF-AS1	UCSC_knowngene	1608	chr11	+	27528398	27699350	ENST00000530686, NR_002832, NR_033312, NR_033313, NR_033314, NR_033315, uc001mrp.3, uc009yik.3, uc009yin.3, uc009yiv.3, uc009yix.3, uc009yja.3	TGGGTCCGCACACCTGGAGATACTCTATTATAGCAAAGAAGAAAGATAATTTCATTGAGC	natural antisense	NM_001143816	BDNF	brain-derived neurotrophic factor isoform a preproprotein	-	27676441	27681196	108.179	33.4489	6.67462	5.15277	124.566	83.2086	116.763	36.7823	27.9151	35.6491	6.69181	6.64022	6.69181	5.27521	4.84074	5.34235
ASHGA5P019659	0.000652105	0.00541364	2.87159	up	noncoding	uc001mro.3	BDNF-AS1	UCSC_knowngene	1608	chr11	+	27528398	27699350	ENST00000530686, NR_002832, NR_033312, NR_033313, NR_033314, NR_033315, uc001mrp.3, uc009yik.3, uc009yin.3, uc009yiv.3, uc009yix.3, uc009yja.3	TGGGTCCGCACACCTGGAGATACTCTATTATAGCAAAGAAGAAAGATAATTTCATTGAGC	natural antisense	NM_001709	BDNF	brain-derived neurotrophic factor isoform a preproprotein	-	27676441	27722035	108.179	33.4489	6.67462	5.15277	124.566	83.2086	116.763	36.7823	27.9151	35.6491	6.69181	6.64022	6.69181	5.27521	4.84074	5.34235
ASHGA5P019659	0.000652105	0.00541364	2.87159	up	noncoding	uc001mro.3	BDNF-AS1	UCSC_knowngene	1608	chr11	+	27528398	27699350	ENST00000530686, NR_002832, NR_033312, NR_033313, NR_033314, NR_033315, uc001mrp.3, uc009yik.3, uc009yin.3, uc009yiv.3, uc009yix.3, uc009yja.3	TGGGTCCGCACACCTGGAGATACTCTATTATAGCAAAGAAGAAAGATAATTTCATTGAGC	natural antisense	NM_170731	BDNF	brain-derived neurotrophic factor isoform b preproprotein	-	27676441	27743605	108.179	33.4489	6.67462	5.15277	124.566	83.2086	116.763	36.7823	27.9151	35.6491	6.69181	6.64022	6.69181	5.27521	4.84074	5.34235
ASHGA5P019659	0.000652105	0.00541364	2.87159	up	noncoding	uc001mro.3	BDNF-AS1	UCSC_knowngene	1608	chr11	+	27528398	27699350	ENST00000530686, NR_002832, NR_033312, NR_033313, NR_033314, NR_033315, uc001mrp.3, uc009yik.3, uc009yin.3, uc009yiv.3, uc009yix.3, uc009yja.3	TGGGTCCGCACACCTGGAGATACTCTATTATAGCAAAGAAGAAAGATAATTTCATTGAGC	natural antisense	NM_170732	BDNF	brain-derived neurotrophic factor isoform a preproprotein	-	27676441	27742326	108.179	33.4489	6.67462	5.15277	124.566	83.2086	116.763	36.7823	27.9151	35.6491	6.69181	6.64022	6.69181	5.27521	4.84074	5.34235
ASHGA5P019659	0.000652105	0.00541364	2.87159	up	noncoding	uc001mro.3	BDNF-AS1	UCSC_knowngene	1608	chr11	+	27528398	27699350	ENST00000530686, NR_002832, NR_033312, NR_033313, NR_033314, NR_033315, uc001mrp.3, uc009yik.3, uc009yin.3, uc009yiv.3, uc009yix.3, uc009yja.3	TGGGTCCGCACACCTGGAGATACTCTATTATAGCAAAGAAGAAAGATAATTTCATTGAGC	natural antisense	NM_170733	BDNF	brain-derived neurotrophic factor isoform a preproprotein	-	27676441	27723180	108.179	33.4489	6.67462	5.15277	124.566	83.2086	116.763	36.7823	27.9151	35.6491	6.69181	6.64022	6.69181	5.27521	4.84074	5.34235
ASHGA5P019659	0.000652105	0.00541364	2.87159	up	noncoding	uc001mro.3	BDNF-AS1	UCSC_knowngene	1608	chr11	+	27528398	27699350	ENST00000530686, NR_002832, NR_033312, NR_033313, NR_033314, NR_033315, uc001mrp.3, uc009yik.3, uc009yin.3, uc009yiv.3, uc009yix.3, uc009yja.3	TGGGTCCGCACACCTGGAGATACTCTATTATAGCAAAGAAGAAAGATAATTTCATTGAGC	natural antisense	NM_170734	BDNF	brain-derived neurotrophic factor isoform c preproprotein	-	27676441	27721214	108.179	33.4489	6.67462	5.15277	124.566	83.2086	116.763	36.7823	27.9151	35.6491	6.69181	6.64022	6.69181	5.27521	4.84074	5.34235
ASHGA5P019659	0.000652105	0.00541364	2.87159	up	noncoding	uc001mro.3	BDNF-AS1	UCSC_knowngene	1608	chr11	+	27528398	27699350	ENST00000530686, NR_002832, NR_033312, NR_033313, NR_033314, NR_033315, uc001mrp.3, uc009yik.3, uc009yin.3, uc009yiv.3, uc009yix.3, uc009yja.3	TGGGTCCGCACACCTGGAGATACTCTATTATAGCAAAGAAGAAAGATAATTTCATTGAGC	natural antisense	NM_170735	BDNF	brain-derived neurotrophic factor isoform a preproprotein	-	27676441	27681196	108.179	33.4489	6.67462	5.15277	124.566	83.2086	116.763	36.7823	27.9151	35.6491	6.69181	6.64022	6.69181	5.27521	4.84074	5.34235
ASHGA5P036009	0.00270892	0.014322	2.01648	up	noncoding	uc001bjs.3	AX747207	UCSC_knowngene	2874	chr1	-	25227540	25230414		AAGGTCATTCTTCAGGAAGCCCTCCTGGGGTTGTCTCGAGCTGGAACTGACCTCTTCCCT	exon sense-overlapping	NM_001031680	RUNX3	runt-related transcription factor 3 isoform 1	-	25226001	25291501	323.092	154.1	8.3084	7.29656	332.567	306.855	329.855	177.71	126.455	158.134	8.16543	8.50011	8.25966	7.43876	7.06654	7.38438
ASHGA5P036009	0.00270892	0.014322	2.01648	up	noncoding	uc001bjs.3	AX747207	UCSC_knowngene	2874	chr1	-	25227540	25230414		AAGGTCATTCTTCAGGAAGCCCTCCTGGGGTTGTCTCGAGCTGGAACTGACCTCTTCCCT	exon sense-overlapping	NM_004350	RUNX3	runt-related transcription factor 3 isoform 2	-	25226001	25256770	323.092	154.1	8.3084	7.29656	332.567	306.855	329.855	177.71	126.455	158.134	8.16543	8.50011	8.25966	7.43876	7.06654	7.38438
ASHGA5P020915	0.000782827	0.00612247	2.99723	up	noncoding	ENST00000521894	RP11-65D13.1	GENCODE	821	chr8	-	77523610	77527556		GTCTCTGATGGAAAATTAAGAAAATGAGTCCATTTCTAAGAAGATGTGGTTCGAACATAC	intergenic							101.863	30.1745	6.59313	5.0095	109.498	84.6704	111.42	34.4772	25.0461	31.0003	6.49481	6.66669	6.61787	5.19268	4.68059	5.15522
ASHGA5P058518	0.0106994	0.0382319	2.09134	up	noncoding	uc009vjb.1	WASH7P	UCSC_knowngene	1022	chr1	-	16857	29961	NM_182905	ACAAGGGAGCTGCCCACAGAGGTAAAGACAAGGTCAGGCACCATGACTCCTGTGAGGATG	intergenic							49.7367	19.6893	5.47866	4.41423	58.7156	30.0375	60.4569	20.4975	16.3054	22.2649	5.55173	5.20815	5.67609	4.4873	4.05522	4.70018
ASHGA5P046640	9.34002e-05	0.00166833	4.77655	up	noncoding	ENST00000553843	RP4-755D9.1	GENCODE	2102	chrX	+	119170200	119280760		CCTGTCTTTAACTAACTCTAGACCTGTCCTTAATTGCTTTTATGGTATTGGAATAGGAAT	intronic antisense	NM_001099685	RHOXF2B	rhox homeobox family member 2B	-	119206228	119211707	2679.09	574.389	11.4044	9.14839	2887.13	2502.35	2647.78	673.231	440.974	608.962	11.3524	11.5192	11.3415	9.29224	8.88777	9.26515
ASHGA5P046640	9.34002e-05	0.00166833	4.77655	up	noncoding	ENST00000553843	RP4-755D9.1	GENCODE	2102	chrX	+	119170200	119280760		CCTGTCTTTAACTAACTCTAGACCTGTCCTTAATTGCTTTTATGGTATTGGAATAGGAAT	intronic antisense	NM_032498	RHOXF2	rhox homeobox family member 2	-	119206240	119211707	2679.09	574.389	11.4044	9.14839	2887.13	2502.35	2647.78	673.231	440.974	608.962	11.3524	11.5192	11.3415	9.29224	8.88777	9.26515
ASHGA5P046640	9.34002e-05	0.00166833	4.77655	up	noncoding	ENST00000553843	RP4-755D9.1	GENCODE	2102	chrX	+	119170200	119280760		CCTGTCTTTAACTAACTCTAGACCTGTCCTTAATTGCTTTTATGGTATTGGAATAGGAAT	intronic antisense	NM_139282	RHOXF1	rhox homeobox family member 1	-	119243024	119249847	2679.09	574.389	11.4044	9.14839	2887.13	2502.35	2647.78	673.231	440.974	608.962	11.3524	11.5192	11.3415	9.29224	8.88777	9.26515
ASHGA5P048815	0.000289456	0.00321408	4.24478	up	noncoding	ENST00000559954	RP11-762H8.3	GENCODE	388	chr15	-	78542843	78556329		GGCCTTCCAGTTGAGGTACAGGGGTCCTTTGCTGGCCCCAGATGTGGACAGTATCCTCTC	bidirectional	NM_001130182	DNAJA4	dnaJ homolog subfamily A member 4 isoform 2	+	78556988	78574538	368.886	82.4249	8.49336	6.40768	400.624	334.075	371.961	95.8091	64.5285	86.937	8.43342	8.6151	8.43158	6.5868	6.0781	6.55813
ASHGA5P048815	0.000289456	0.00321408	4.24478	up	noncoding	ENST00000559954	RP11-762H8.3	GENCODE	388	chr15	-	78542843	78556329		GGCCTTCCAGTTGAGGTACAGGGGTCCTTTGCTGGCCCCAGATGTGGACAGTATCCTCTC	bidirectional	NM_018602	DNAJA4	dnaJ homolog subfamily A member 4 isoform 1	+	78556486	78574538	368.886	82.4249	8.49336	6.40768	400.624	334.075	371.961	95.8091	64.5285	86.937	8.43342	8.6151	8.43158	6.5868	6.0781	6.55813
ASHGA5P033378	0.00820798	0.0311724	2.00428	up	noncoding	NR_037709	TEN1-CDK3	RefSeq	3330	chr17	+	73975297	74002080		TAAGACAGGACTGTGGCTTTAAGACCCTCCTGACCCCTGACCTCTGCCCCCAGTGGCCCT	exon sense-overlapping	NM_001113324	TEN1	CST complex subunit TEN1	+	73975297	73996667	19195.2	9468.95	14.1873	13.1842	19547.1	19656.1	18382.5	8816.89	11453.9	8136.03	14.0825	14.369	14.1103	12.9979	13.5534	13.0013
ASHGA5P033378	0.00820798	0.0311724	2.00428	up	noncoding	NR_037709	TEN1-CDK3	RefSeq	3330	chr17	+	73975297	74002080		TAAGACAGGACTGTGGCTTTAAGACCCTCCTGACCCCTGACCTCTGCCCCCAGTGGCCCT	exon sense-overlapping	NM_001258	CDK3	cyclin-dependent kinase 3	+	73996986	74002080	19195.2	9468.95	14.1873	13.1842	19547.1	19656.1	18382.5	8816.89	11453.9	8136.03	14.0825	14.369	14.1103	12.9979	13.5534	13.0013
ASHGA5P033378	0.00820798	0.0311724	2.00428	up	noncoding	NR_037709	TEN1-CDK3	RefSeq	3330	chr17	+	73975297	74002080		TAAGACAGGACTGTGGCTTTAAGACCCTCCTGACCCCTGACCTCTGCCCCCAGTGGCCCT	natural antisense	NM_001185039	ACOX1	peroxisomal acyl-coenzyme A oxidase 1 isoform c	-	73937588	73975515	19195.2	9468.95	14.1873	13.1842	19547.1	19656.1	18382.5	8816.89	11453.9	8136.03	14.0825	14.369	14.1103	12.9979	13.5534	13.0013
ASHGA5P033378	0.00820798	0.0311724	2.00428	up	noncoding	NR_037709	TEN1-CDK3	RefSeq	3330	chr17	+	73975297	74002080		TAAGACAGGACTGTGGCTTTAAGACCCTCCTGACCCCTGACCTCTGCCCCCAGTGGCCCT	natural antisense	NM_004035	ACOX1	peroxisomal acyl-coenzyme A oxidase 1 isoform a	-	73937588	73975515	19195.2	9468.95	14.1873	13.1842	19547.1	19656.1	18382.5	8816.89	11453.9	8136.03	14.0825	14.369	14.1103	12.9979	13.5534	13.0013
ASHGA5P033378	0.00820798	0.0311724	2.00428	up	noncoding	NR_037709	TEN1-CDK3	RefSeq	3330	chr17	+	73975297	74002080		TAAGACAGGACTGTGGCTTTAAGACCCTCCTGACCCCTGACCTCTGCCCCCAGTGGCCCT	natural antisense	NM_007292	ACOX1	peroxisomal acyl-coenzyme A oxidase 1 isoform b	-	73937588	73975515	19195.2	9468.95	14.1873	13.1842	19547.1	19656.1	18382.5	8816.89	11453.9	8136.03	14.0825	14.369	14.1103	12.9979	13.5534	13.0013
ASHGA5P017546	0.00121335	0.00811991	2.5012	up	noncoding	ENST00000442957	WT1-AS	GENCODE	482	chr11	+	32459915	32460678		AAAGAGCAAGGGGTTGGTGGCCCCAGAATGGAACCTCAGCTCTGCCAGAGCTAATGGGAT	intergenic							69.7289	24.2019	6.0291	4.70648	75.3223	64.0682	69.7962	28.0551	22.4979	22.0527	5.92324	6.26671	5.89735	4.90437	4.52723	4.68783
ASHGA5P032455	0.000483711	0.00448746	4.40253	up	noncoding	TCONS_00029721	XLOC_014397	LincRNAs identified by Cabili et al	256	chr22	-	45894163	45894662		CTATTTGAATGGAGGTCATCTGACTCCCTTTGTATCTTGGGTTCTGTTTTTCAATAAAAA	intergenic							235.907	48.8944	7.81923	5.6809	273.756	169.244	264.721	42.7672	63.5744	40.3415	7.86906	7.65731	7.93133	5.47835	6.05704	5.5073
ASHGA5P057578	0.000842075	0.0064441	2.93649	up	noncoding	TCONS_00019359	XLOC_009185	LincRNAs identified by Cabili et al	275	chr11	+	68039633	68052051		TTTTGAGCAGTCCTTCTGACCCTCGTGGCTTCTCCTGCTCCAAGGCCAAGCTCGGGACCC	intergenic							1891.44	653.43	10.8999	9.34576	1877.47	2017.54	1779.33	741.24	552.792	666.259	10.7257	11.2173	10.7566	9.43063	9.21304	9.39362
ASHGA5P019736	0.000112392	0.00186261	2.51704	up	noncoding	ENST00000502253	CTD-2269F5.1	GENCODE	792	chr5	+	83681296	83696600		AAACAGACTATCCACAGGTTTTCTACTTTTTTGAGCTAAATCGTGATGAAGCAGATGATA	bidirectional	NM_005711	EDIL3	EGF-like repeat and discoidin I-like domain-containing protein 3 precursor	-	83238125	83680611	286.763	107.211	8.13297	6.80124	302.887	267.382	290.021	110.698	104.905	106.03	8.02291	8.3044	8.07158	6.78412	6.78724	6.83236
ASHGA5P031376	8.53136e-06	0.00043051	10.7482	up	noncoding	NR_036444	FOXF1-AS1	RefSeq	2693	chr16	-	86521270	86542466		TGTCTTCCGAAGATACCAAGTGAAATACATGTAGATGGGATTTACATCTGAAAAACCAAG	intergenic							1360.18	122.755	10.4022	6.97617	1519.62	1129.55	1431.36	135.069	101.743	131.452	10.4026	10.3749	10.4291	7.05604	6.74482	7.12765
ASHGA5P019193	0.000189676	0.00245885	2.47465	up	noncoding	NR_027169	C17orf76-AS1	RefSeq	1068	chr17	+	16342300	16345340	ENST00000472367, ENST00000478103, ENST00000484836, NR_027161, NR_027162, NR_027163, NR_045026	AGAGAACTGGGAAGTGCCGTCAGAAGCGATAACTGACGACGTCTAATGTCTATCTGACCG	natural antisense	NM_001113567	FAM211A	leucine-rich repeat-containing protein FAM211A isoform 1	-	16345318	16395505	3926.97	1635.17	11.952	10.6448	4385.24	3342.16	4053.49	1886.55	1295.95	1723.01	11.9583	11.9429	11.9547	10.751	10.4473	10.736
ASHGA5P019193	0.000189676	0.00245885	2.47465	up	noncoding	NR_027169	C17orf76-AS1	RefSeq	1068	chr17	+	16342300	16345340	ENST00000472367, ENST00000478103, ENST00000484836, NR_027161, NR_027162, NR_027163, NR_045026	AGAGAACTGGGAAGTGCCGTCAGAAGCGATAACTGACGACGTCTAATGTCTATCTGACCG	natural antisense	NM_207387	FAM211A	leucine-rich repeat-containing protein FAM211A isoform 2	-	16345318	16395505	3926.97	1635.17	11.952	10.6448	4385.24	3342.16	4053.49	1886.55	1295.95	1723.01	11.9583	11.9429	11.9547	10.751	10.4473	10.736
ASHGA5P040261	0.00522056	0.0224671	2.55821	up	noncoding	ENST00000505053	RP11-386B13.4	GENCODE	911	chr4	+	185910150	185926340		AATCAAATGTCACCCATACCCTGTCTTCAACCAACAAAAGAGCAACGAAGCCAGAGACAT	intergenic							132.702	45.3401	6.93525	5.58012	166.485	81.0188	150.604	37.3337	57.4997	41.1871	7.12965	6.6016	7.07451	5.29642	5.91028	5.53365
ASHGA5P058493	2.73339e-06	0.000259536	2.89278	up	noncoding	uc004azl.1	DQ673942	UCSC_knowngene	597	chr9	-	102117621	102132150		CACTTAGCTGACTGTGGGTTCTCTCAACAGGGTGAACATGAAAAATAGAAGCCTCCAGTT	intergenic							97.583	29.3071	6.51538	4.98292	115.63	74.0092	103.11	30.2905	31.2127	26.4182	6.57628	6.47207	6.49779	5.01376	5.00075	4.93426
ASHGA5P037055	0.000585399	0.00508277	5.04014	up	noncoding	uc021wdt.1	AK023614	UCSC_knowngene	1621	chr20	+	39634673	39654015		CCTGCTAGTTATTTTTATAAGGGTTGGGATGGTCCATGAGTGAACAGTCTTGATTTAAAG	intergenic							200.632	36.8807	7.59665	5.26318	227.574	167.675	206.648	45.9491	27.2646	37.4283	7.5962	7.64328	7.55046	5.57965	4.80568	5.40422
ASHGA5P019690	0.000109982	0.00183985	2.49905	up	noncoding	uc009yby.2	MIR210HG	UCSC_knowngene	2002	chr11	-	565659	568457		GGGGTCGCAGGCCTGCAGGAGTTGAGGGCTGCACCTGCTCGCTGGAGAGGGAGAGGCAGA	intergenic							368.305	139.384	8.49093	7.16955	406.649	319.726	378.54	138.346	152.103	127.705	8.45662	8.5591	8.45708	7.08974	7.32983	7.0891
ASHGA5P044265	4.04163e-06	0.000308162	3.65125	up	noncoding	ENST00000426023	RP11-400K9.4	GENCODE	2387	chr8	-	54427730	54436491		ATCATGTGGTCTACAGCACAAGGTTGCTAAAGCATCTTCTGCCAGAATTCTGTGAGTATC	intergenic							920.489	248.734	9.84275	7.97436	1044.32	785.799	931.346	279.722	220.782	245.699	9.86142	9.86142	9.80541	8.05489	7.88205	7.98615
ASHGA5P026766	0.000695535	0.00564176	3.56193	up	noncoding	TCONS_00011776	XLOC_005244	LincRNAs identified by Cabili et al	1152	chr6	+	31170778	31196425	NR_026791	AGCTCTAAGGTGGTGCTGAAATGAGTCATTTATTTGCCTGTGTAAGCTCAGGCAGGTGTT	exon sense-overlapping	ENST00000383331	HCG27	HLA complex group 27 (non-protein coding) [Source:HGNC Symbol;Acc:27366]	+	31165536	31171745	166.852	42.4643	7.30882	5.47616	197.126	121.737	181.692	49.2126	33.5187	44.6615	7.38239	7.1812	7.36287	5.67553	5.11116	5.64178
ASHGA5P026766	0.000695535	0.00564176	3.56193	up	noncoding	TCONS_00011776	XLOC_005244	LincRNAs identified by Cabili et al	1152	chr6	+	31170778	31196425	NR_026791	AGCTCTAAGGTGGTGCTGAAATGAGTCATTTATTTGCCTGTGTAAGCTCAGGCAGGTGTT	exon sense-overlapping	ENST00000424675	HCG27	HLA complex group 27 (non-protein coding) [Source:HGNC Symbol;Acc:27366]	+	31165914	31170999	166.852	42.4643	7.30882	5.47616	197.126	121.737	181.692	49.2126	33.5187	44.6615	7.38239	7.1812	7.36287	5.67553	5.11116	5.64178
ASHGA5P028005	0.000654628	0.00542106	2.93934	up	noncoding	ENST00000575924	OR7E5P	GENCODE	449	chr12	+	52478527	52486069		ACCCTTTGCTGCCTGCTGGTTCCCAATTTTGAATGTATCTTTTTGTTTAAAATGTCTTTG	intergenic							1333.21	460.313	10.3841	8.82858	1441.21	1203.65	1354.76	537.687	338.665	504.586	10.3265	10.4745	10.3512	8.972	8.51847	8.99528
ASHGA5P027010	0.000739355	0.00588788	2.38394	up	noncoding	ENST00000538062	RP11-273B20.1	GENCODE	735	chr12	-	7282103	7283794		AGAGAAAACCCCCTGGGTCCCAAGCCAAAAAGAATAAAATTCTCCAGAATAGCCAACAAA	natural antisense	NM_014718	CLSTN3	calsyntenin-3 precursor	+	7282966	7311530	172.777	66.7315	7.38805	6.1347	179.848	166.131	172.35	69.3689	71.7472	59.0784	7.24709	7.6302	7.28686	6.14808	6.22707	6.02896
ASHGA5P043495	0.00153992	0.00964581	2.13936	up	noncoding	ENST00000430530	ZNF815P	GENCODE	566	chr7	+	5862819	5878783	ENST00000442665	TCCTTTGCCCATGCCAGGCCTCTTGCTAGGAATATCCTTCAGACATCAGATCATTCTGTT	intergenic							246.487	108.275	7.89347	6.79629	279.261	185.662	274.539	125.414	87.8284	111.583	7.90131	7.79494	7.98416	6.95453	6.53461	6.89973
ASHGA5P023436	4.6607e-05	0.00111	5.40957	up	noncoding	ENST00000580854	BVES-AS1	GENCODE	790	chr6	+	105585165	105616858		TCTTCAAGCTGACTCCATCATAGGACTGGAGAGAGATTGGATGTCAGAGTGATTGATGTG	intronic antisense	NM_022361	POPDC3	popeye domain-containing protein 3	-	105605774	105627858	92.4058	14.3714	6.42459	3.98908	112.395	65.9863	98.8363	16.6396	14.1293	12.3455	6.53134	6.31078	6.43165	4.20807	3.83604	3.92312
ASHGA5P045886	0.000338789	0.00357658	2.48333	up	noncoding	NR_024011	LOC286367	RefSeq	3413	chr9	+	107536632	107540045		CAGGTGCAGCCTATATTATTAACAGACAAGGAAAGAATCCAAATAAAAGTTCTGTAAACC	intergenic							410.464	158.77	8.65408	7.3418	437.144	365.846	428.403	179.557	133.197	163.557	8.56231	8.75037	8.64954	7.45325	7.13896	7.43319
ASHGA5P045707	2.59708e-05	0.00077993	9.14044	up	noncoding	NR_024006	FP588	RefSeq	5245	chr9	+	35860270	35865515		TTAGAGACTAAAAATCATCCTTCAATAAAGCAGCAGAAGTTGCAAAGTTTCCTATGATGC	intergenic							1169.75	124.354	10.1802	6.98795	1336.57	921.005	1251.67	146.862	99.8372	126.362	10.2159	10.0889	10.2359	7.17407	6.71682	7.07296
ASHGA5P031142	0.000860007	0.00653255	2.39707	up	noncoding	ENST00000566562	RP11-80F22.14	GENCODE	480	chr16	-	34725544	34726766		AGATGTTTTGGCTTCAACTGCCATTCTACCTCATTAGCACTTCCCTAACTTCATAAAAGG	intergenic							147.309	55.9108	7.14044	5.87916	161.65	121.542	158.735	54.0956	67.6274	46.0093	7.08305	7.17899	7.15927	5.80678	6.14559	5.68512
ASHGA5P014818	1.077e-05	0.000494514	9.42027	up	noncoding	ENST00000413706	AC091729.9	GENCODE	674	chr7	+	1200226	1203127		TCAAAACAACGTGTTTTTAGAGAACTCAAGGGCTGTGAAAAGAGCAGGACCTCACCAGCT	bidirectional	NM_182491	ZFAND2A	AN1-type zinc finger protein 2A	-	1192542	1199855	329.525	31.9109	8.32976	5.09399	366.783	281.371	340.421	35.3542	28.3584	32.0202	8.3044	8.38076	8.3041	5.22403	4.86272	5.19521
ASHGA5P058498	0.00440504	0.0200475	2.19878	up	noncoding	uc004azo.1	DQ673947	UCSC_knowngene	417	chr9	-	102117690	102131196		CAGGTTTCAGGGTGAACATGAAAAATAGAAGCCTCCAGTTTCTCCTGATAGTGTATAGAT	intergenic							224.381	95.2498	7.74079	6.60409	260.73	159.545	252.868	115.179	73.3114	97.2592	7.79564	7.57078	7.85596	6.83752	6.25951	6.71523
ASHGA5P050090	0.00416262	0.0192576	2.36221	up	noncoding	ENST00000518557	LINC00599	GENCODE	869	chr8	-	9757573	9758710	uc022ars.1	CTTATATGATTCTTGAGGTAACTCTACCAGATACTTCCAGATTTAGAAATGTGTCAAAGG	intergenic							50.074	17.1453	5.47126	4.23112	61.1778	28.0394	61.0049	19.6219	18.0754	13.7386	5.61177	5.11078	5.69121	4.42847	4.20238	4.06251
ASHGA5P021774	0.00110764	0.00762529	2.79169	up	noncoding	ENST00000540625	RP11-283G6.5	GENCODE	483	chr12	-	26383751	26472653		TGCTCCACAGAAGAAAGAATCTTCAGGCCTCTGCTCTTGTGAGAGTAATTTCTCTTAACA	natural antisense	NM_001135823	SSPN	sarcospan isoform 2	+	26348268	26387708	156.664	51.4238	7.23614	5.755	168.556	145.955	155.48	58.9227	42.6379	52.7108	7.14696	7.43764	7.12382	5.92233	5.46625	5.87643
ASHGA5P021774	0.00110764	0.00762529	2.79169	up	noncoding	ENST00000540625	RP11-283G6.5	GENCODE	483	chr12	-	26383751	26472653		TGCTCCACAGAAGAAAGAATCTTCAGGCCTCTGCTCTTGTGAGAGTAATTTCTCTTAACA	natural antisense	NM_005086	SSPN	sarcospan isoform 1	+	26348505	26387708	156.664	51.4238	7.23614	5.755	168.556	145.955	155.48	58.9227	42.6379	52.7108	7.14696	7.43764	7.12382	5.92233	5.46625	5.87643
ASHGA5P033862	0.00381612	0.0180982	2.10192	up	noncoding	TCONS_00016498	XLOC_007879	LincRNAs identified by Cabili et al	567	chr9	-	135903517	135905802		CCTTGCCTGCAATTGTAAATCAATAAATTGGTGTATTTACATCAGATCCCTGTGAGTTTG	intergenic							178.224	78.8149	7.41926	6.34756	197.485	143.3	193.886	86.1491	61.3295	88.9662	7.38563	7.4128	7.45935	6.44657	6.00466	6.59143
ASHGA5P048009	0.000221034	0.00270153	2.3042	up	noncoding	ENST00000527819	RP11-624D11.2	GENCODE	429	chr11	-	30065604	30105890		CCATTGCCAGGGATCTGCACTTCACAACCAAAGGGATTAAAGAGAATTGCCTTCTTCAGA	intergenic							44.6332	16.1597	5.36276	4.1585	50.2189	37.4616	46.219	16.8208	17.9632	13.6949	5.30837	5.52086	5.25904	4.22217	4.19414	4.05917
ASHGA5P058453	1.63269e-05	0.000634956	4.94049	up	noncoding	uc003qic.1	FLJ46906	UCSC_knowngene	307	chr6	+	139013606	139017892		AGCGCGACAGGGTCTCCTATGGACAGAAGTGCGGGCAAGGAGCTTTGTTCCTCCCCGATG	natural antisense	ENST00000491526	NHSL1	NHS-like 1 [Source:HGNC Symbol;Acc:21021]	-	138768201	139013708	4033.47	827.221	11.9953	9.69063	4289.87	3971	3839.55	890.127	784.965	806.57	11.9252	12.1779	11.8827	9.68394	9.72442	9.66353
ASHGA5P032701	0.000142213	0.00208535	2.25355	up	noncoding	ENST00000571724	RP11-1055B8.4	GENCODE	1561	chr17	-	79361929	79364056		CACGGCCACCGCCTCTTTTGTTAACAGGACAGTTGATCCATTAAATTAAAAATCATTCAA	intergenic							766.78	335.787	9.57249	8.40029	835.059	651.373	813.907	373.418	282.744	351.199	9.52806	9.59259	9.5968	8.46474	8.24237	8.49376
ASHGA5P048487	0.0104638	0.0375776	2.35272	up	noncoding	ENST00000582695	RP11-110I1.12	GENCODE	553	chr11	-	118865533	118867314		TTGTGTCAAATGGAACTCAACATCTTCCCTTTTACTAAACCCCACCCAACATTCACTGCG	intergenic							844.968	365.432	9.71996	8.48563	836.322	895.337	803.243	436.202	249.906	410.189	9.53033	10.0509	9.57862	8.68635	8.05603	8.71449
ASHGA5P040743	0.0298498	0.081283	2.35486	up	noncoding	ENST00000457390	RP11-14N7.2	GENCODE	425	chr1	+	148932784	148933579		GCAGGCAGGAAATATTAACTTATTTCATTGTCACACGAAACCAGAAGACATAAAACAGTT	intergenic							375.66	158.828	8.51866	7.28302	361.658	429.932	335.391	203.548	98.8995	174.035	8.28348	8.98766	8.28483	7.62559	6.70325	7.52021
ASHGA5P043867	0.000225694	0.00273783	2.5153	up	noncoding	TCONS_00018595	XLOC_008935	LincRNAs identified by Cabili et al	472	chr10	-	105725460	105726749		CGGTATCTGGAGCAGAGACAATGTATGTATATATTGCTATTTATATAATGTCTGCCCCCC	intergenic							130.158	46.3209	6.94898	5.61826	150.878	99.0454	140.549	42.4871	53.9896	42.486	6.98039	6.89697	6.96959	5.46726	5.81251	5.575
ASHGA5P040983	2.96224e-05	0.00084187	2.57177	up	noncoding	NR_045196	LOC100505806	RefSeq	1503	chr5	+	9546311	9550409		GTACGGGCCTTTTAATAAGATATTGTATTTTACTTCAGCTATGGGTGCAGACAATTAAAG	bidirectional	NM_003966	SEMA5A	semaphorin-5A precursor	-	9035137	9546233	9439.6	3726.91	13.1957	11.8329	9998.5	8980.8	9339.48	4036.55	3320.44	3823.73	13.1331	13.3083	13.1458	11.8408	11.7753	11.8827
ASHGA5P030304	4.78357e-05	0.00111886	3.83431	up	noncoding	TCONS_00008647	XLOC_004165	LincRNAs identified by Cabili et al	659	chr4	-	174284948	174290968	TCONS_00008646	GGCTAATATGAAAGCTGCATCTTTACTAGTTAGCTACCATGCGTCATTATTTATCAAAAG	intergenic							198.002	47.144	7.58768	5.64871	214.388	184.376	195.243	49.9609	46.5962	44.875	7.50512	7.78607	7.47184	5.69712	5.60011	5.6489
ASHGA5P057835	0.000248871	0.00289644	4.97577	up	noncoding	TCONS_00022475	XLOC_010803	LincRNAs identified by Cabili et al	272	chr14	+	37125438	37126057		GAAACGCGCAACAGCATTTAGGCCAATAAGGTCTTTGAAAGGAGGCAGCCCCAAAGCCCT	intergenic							111.981	19.7784	6.73662	4.4217	121.574	94.8201	119.549	20.8352	16.5459	21.954	6.65458	6.83196	6.72332	4.50895	4.0746	4.68156
ASHGA5P032887	6.34081e-05	0.00131906	12.3808	up	noncoding	ENST00000580770	C17orf76-AS1	GENCODE	572	chr17	+	16342350	16381992		TTTCTATTCGCCTCGCCCTGCTGGACCTTTTCTGGAGAGATGGGAATTCTTGGAACAGGT	intronic antisense	NM_001113567	FAM211A	leucine-rich repeat-containing protein FAM211A isoform 1	-	16345318	16395505	6429.02	519.913	12.6499	9.01989	7116.11	5588.52	6582.43	462.586	641.734	455.419	12.6506	12.648	12.6512	8.76832	9.43281	8.85854
ASHGA5P032887	6.34081e-05	0.00131906	12.3808	up	noncoding	ENST00000580770	C17orf76-AS1	GENCODE	572	chr17	+	16342350	16381992		TTTCTATTCGCCTCGCCCTGCTGGACCTTTTCTGGAGAGATGGGAATTCTTGGAACAGGT	intronic antisense	NM_207387	FAM211A	leucine-rich repeat-containing protein FAM211A isoform 2	-	16345318	16395505	6429.02	519.913	12.6499	9.01989	7116.11	5588.52	6582.43	462.586	641.734	455.419	12.6506	12.648	12.6512	8.76832	9.43281	8.85854
ASHGA5P057439	0.00105582	0.0074053	2.09513	up	noncoding	TCONS_00017354	XLOC_008200	LincRNAs identified by Cabili et al	855	chrX	-	102778693	102792880		TATGGAAAGCTGTATCTTCTGCAGGTTGCTTGGTGTATGAAGGAGATGGGCTTTGAGGAT	intergenic							76.0194	31.6777	6.15844	5.0914	82.6936	69.932	75.4326	34.3346	31.8752	28.8234	6.07038	6.38914	6.01581	5.18532	5.03328	5.05561
ASHGA5P014893	0.00031645	0.00340981	4.72346	up	noncoding	ENST00000554369	AL132709.5	GENCODE	485	chr14	+	101417780	101426516	ENST00000414488, ENST00000556637	TATGTTGCCTCTGTGTTAGGCCAATGGTTGATGTTCATGGGTGATTGATCATCCTGTAGC	intergenic							510.354	105.159	8.98395	6.74411	548.504	472.536	510.022	123.928	79.6876	111.862	8.90229	9.13398	8.91558	6.94039	6.38869	6.90323
ASHGA5P021660	0.00344099	0.0168901	2.28993	up	noncoding	ENST00000537525	RP11-283G6.5	GENCODE	494	chr12	-	26383781	26424755	ENST00000541940	ATCCCTTCAGAAGAAAGAATCTTCAGGCCTCTGCTCTTGTGAGAGTAATTTCTCTTAACA	natural antisense	NM_001135823	SSPN	sarcospan isoform 2	+	26348268	26387708	170.837	69.3763	7.35664	6.16133	193.975	135.821	182.716	81.6019	52.6496	73.8772	7.36185	7.33627	7.37179	6.37149	5.77691	6.33559
ASHGA5P021660	0.00344099	0.0168901	2.28993	up	noncoding	ENST00000537525	RP11-283G6.5	GENCODE	494	chr12	-	26383781	26424755	ENST00000541940	ATCCCTTCAGAAGAAAGAATCTTCAGGCCTCTGCTCTTGTGAGAGTAATTTCTCTTAACA	natural antisense	NM_005086	SSPN	sarcospan isoform 1	+	26348505	26387708	170.837	69.3763	7.35664	6.16133	193.975	135.821	182.716	81.6019	52.6496	73.8772	7.36185	7.33627	7.37179	6.37149	5.77691	6.33559
ASHGA5P026344	9.48013e-06	0.000450159	6.66072	up	noncoding	NR_047569	LOC100507384	RefSeq	640	chr11	+	45743857	45746106		GATCCTGGCCCCCTTGGCCTCCCTGGCAATTTATCATTTAATAAAAATATTGTTAAAAAA	intergenic							52849.3	7425.3	15.5918	12.8561	53701.8	54821.8	50024.5	7477.16	7784.42	7014.33	15.5328	15.6966	15.546	12.7598	13.0187	12.7898
ASHGA5P027307	0.000130641	0.00198954	2.91044	up	noncoding	ENST00000546566	RP11-983P16.4	GENCODE	1018	chr12	-	53433382	53440834		TGGAGTCTTGATCCTTTTTGCCATCTTTCCTGCAGAGACGTAAGCATAAAACCATGTCTT	natural antisense	NM_001417	EIF4B	eukaryotic translation initiation factor 4B	+	53400061	53435993	1040.31	346.149	9.99938	8.45815	1233.06	755.939	1131.94	370.936	344.573	322.939	10.1008	9.80887	10.0885	8.45684	8.53952	8.37808
ASHGA5P027307	0.000130641	0.00198954	2.91044	up	noncoding	ENST00000546566	RP11-983P16.4	GENCODE	1018	chr12	-	53433382	53440834		TGGAGTCTTGATCCTTTTTGCCATCTTTCCTGCAGAGACGTAAGCATAAAACCATGTCTT	natural antisense	NM_198316	TENC1	tensin-like C1 domain-containing phosphatase isoform 3	+	53440809	53458162	1040.31	346.149	9.99938	8.45815	1233.06	755.939	1131.94	370.936	344.573	322.939	10.1008	9.80887	10.0885	8.45684	8.53952	8.37808
ASHGA5P042435	4.63626e-05	0.00110763	7.82479	up	noncoding	ENST00000448211	RP11-328M4.3	GENCODE	660	chr6	+	41486110	41487590		CCCTGGCCCACTTTCCTGGTCATGTTCTCTTAGGAGTGGCTTCTAGCTATAAAAGCCCAG	intergenic							3398.65	435.632	11.7518	8.78377	3397.34	3561.78	3236.84	451.115	449.501	406.28	11.587	12.0356	11.6329	8.73487	8.91522	8.70123
ASHGA5P033424	0.00494937	0.0217148	2.0927	up	noncoding	ENST00000579981	RP11-498C9.16	GENCODE	782	chr17	+	79836542	79837433		GGCCAGTCAATCCCAGGGTGATCTTAATAATAACAACTAATACATGTAAACCATAAACAT	intergenic							48.1477	19.7117	5.4777	4.41234	54.7489	41.0516	48.6426	23.8958	16.8776	18.3618	5.44414	5.64558	5.3434	4.68648	4.10786	4.44268
ASHGA5P027713	1.69275e-05	0.000644027	3.36962	up	noncoding	ENST00000538731	RP13-977J11.2	GENCODE	1477	chr12	-	132671286	132674240		CTTGTTCTTTCCTGTGCCCCACAGTCATTTTAAAATTAAATTAAATGGCTTATCTGCACT	intergenic							901.974	263.287	9.81518	8.06259	992.5	795.336	918.088	269.123	273.497	247.242	9.78632	9.87657	9.78265	7.99919	8.19288	7.99571
ASHGA5P035010	0.0017058	0.010355	3.14741	up	noncoding	ENST00000423433	AC093702.1	GENCODE	367	chr2	-	45240352	45240807		TTAGGACAACACGGAAAACCGCTGGTGCAGGGTTTGCGAGTAGCTGGTTGCGTCCGCCGG	intergenic							129.657	37.6398	6.95291	5.29875	142.937	111.497	134.536	43.1198	28.5092	41.2905	6.89412	7.06045	6.90417	5.48917	4.87079	5.53629
ASHGA5P017791	8.786e-07	0.000171447	20.8751	up	noncoding	ENST00000445814	XIST	GENCODE	437	chrX	-	73047635	73051045		GCTGAATGAATGTGTCTTACCCATTTCCATGTTTCTCTTGCTAATTTCTTTCGTGTGTGC	intergenic							1452.99	65.5814	10.4982	6.11448	1660.88	1156.76	1541.31	60.8713	69.5737	66.2993	10.5386	10.4119	10.544	5.96617	6.18831	6.18895
ASHGA5P058437	0.00262574	0.0139887	2.6326	up	noncoding	uc003ndk.1	LINC00340	UCSC_knowngene	930	chr6	+	21845773	21981012		AGGGATGTGGGTGTGAATCATGGCAATACAGTGAAAGACAGTGATTTACTGCTTTTGAGG	intergenic							67.0394	21.8147	5.97018	4.57369	65.9764	69.511	65.6308	20.9998	23.4813	20.963	5.72422	6.38215	5.80417	4.51802	4.58422	4.61884
ASHGA5P051735	0.00420411	0.0194202	2.36419	up	noncoding	ENST00000494885	RP11-550I24.2	GENCODE	517	chr3	+	157003948	157033934		TATAAGCAAAATAGAAGAAAAATAAGGTCGTTATTTCAAGAAAACGAAAGACAGTCAATG	intronic antisense	NM_001167911	VEPH1	ventricular zone-expressed PH domain-containing protein homolog 1 isoform 2	-	156977531	157221136	52.6546	17.8315	5.53799	4.29665	65.4	28.8573	63.7065	19.2979	17.227	16.9696	5.70963	5.14903	5.75532	4.40765	4.1368	4.34549
ASHGA5P051735	0.00420411	0.0194202	2.36419	up	noncoding	ENST00000494885	RP11-550I24.2	GENCODE	517	chr3	+	157003948	157033934		TATAAGCAAAATAGAAGAAAAATAAGGTCGTTATTTCAAGAAAACGAAAGACAGTCAATG	intronic antisense	NM_001167912	VEPH1	ventricular zone-expressed PH domain-containing protein homolog 1 isoform 1	-	156977531	157221136	52.6546	17.8315	5.53799	4.29665	65.4	28.8573	63.7065	19.2979	17.227	16.9696	5.70963	5.14903	5.75532	4.40765	4.1368	4.34549
ASHGA5P051735	0.00420411	0.0194202	2.36419	up	noncoding	ENST00000494885	RP11-550I24.2	GENCODE	517	chr3	+	157003948	157033934		TATAAGCAAAATAGAAGAAAAATAAGGTCGTTATTTCAAGAAAACGAAAGACAGTCAATG	intronic antisense	NM_024621	VEPH1	ventricular zone-expressed PH domain-containing protein homolog 1 isoform 1	-	156977531	157217445	52.6546	17.8315	5.53799	4.29665	65.4	28.8573	63.7065	19.2979	17.227	16.9696	5.70963	5.14903	5.75532	4.40765	4.1368	4.34549
ASHGA5P027805	0.000906623	0.00672753	2.16653	up	noncoding	ENST00000537764	RP11-113C12.3	GENCODE	620	chr12	+	8472976	8522151		GACTTTATTTGCAGTGACTGTACAAATTTTGCATGAGATGATCAATCAGCTGTAAAGACT	intergenic							74.8162	30.245	6.1301	5.01471	85.393	60.7151	78.3405	34.0053	33.2097	23.5201	6.11947	6.19413	6.07669	5.17092	5.09785	4.77536
ASHGA5P039589	0.00621771	0.0255179	2.34233	up	noncoding	ENST00000514265	RP11-184M15.1	GENCODE	1623	chr4	-	129489126	129491686		GTTTCCTCAGTGCTTTGAAGATTTTTCTAAAGTCATCTGACTTGGTTTCCCTTTGATTTC	intergenic							145.39	55.7024	7.08658	5.85864	181.647	94.3738	160.149	51.5464	72.0403	43.5204	7.26271	6.82479	7.17225	5.73728	6.23311	5.60552
ASHGA5P055672	0.000594615	0.00513944	2.56045	up	noncoding	ENST00000538790	AC156455.1	GENCODE	851	chr12	+	122501211	122506522		GGACATCTGTGTGCAAAAATATTAAACCTATACCTTGCACCTTATCACAAAATTCACTCA	intergenic							67.0919	22.616	5.96854	4.61214	76.3844	55.8783	69.013	24.869	20.2082	22.7709	5.94706	6.07939	5.87918	4.74314	4.36337	4.72992
ASHGA5P028329	0.0258648	0.0730004	2.02549	up	noncoding	NR_033950	P2RX7	RefSeq	3780	chr12	+	121570630	121624354		AGAACGTCCTCTCCGCAGTTCTTTCACATCTGTGGTTCTACGATGCTTTGACCCCTATAG	exon sense-overlapping	NM_002562	P2RX7	P2X purinoceptor 7	+	121570630	121624354	231.072	109.209	7.78199	6.76372	274.511	162.616	256.09	131.85	70.5125	125.264	7.87342	7.59366	7.87889	7.02363	6.20615	7.06139
ASHGA5P028959	0.00237687	0.0129965	9.29288	up	noncoding	uc010tki.2	FLJ41484	UCSC_knowngene	3427	chr13	+	114545292	114548719		TTTGATAACTTTACTACCAATGGCTAATGTGCAAACTCCTACAAATTGAGAAAAACAGGC	intronic antisense	NM_000820	GAS6	growth arrest-specific protein 6 isoform 1 precursor	-	114523521	114567046	157.595	14.5613	7.14904	3.93292	195.945	80.1956	196.644	14.7632	9.4622	19.4585	7.37453	6.58833	7.48427	4.04318	3.23488	4.52069
ASHGA5P051114	0.0241862	0.0695783	2.0989	up	noncoding	NR_073071	FAM40A	RefSeq	3405	chr1	+	110577222	110597263		ACAAGACTGACATATGGGCTCAACCAGTGCCTGGCCTTGCCTGTGTCACCTTTGTCCAGT	exon sense-overlapping	NM_001270768	FAM40A	protein FAM40A isoform 2	+	110574198	110597263	431.322	202.842	8.72632	7.65669	473.61	369.984	450.374	171.448	285.51	151.568	8.68366	8.76909	8.72621	7.38548	8.25935	7.32524
ASHGA5P051114	0.0241862	0.0695783	2.0989	up	noncoding	NR_073071	FAM40A	RefSeq	3405	chr1	+	110577222	110597263		ACAAGACTGACATATGGGCTCAACCAGTGCCTGGCCTTGCCTGTGTCACCTTTGTCCAGT	exon sense-overlapping	NM_033088	FAM40A	protein FAM40A isoform 1	+	110577222	110597263	431.322	202.842	8.72632	7.65669	473.61	369.984	450.374	171.448	285.51	151.568	8.68366	8.76909	8.72621	7.38548	8.25935	7.32524
ASHGA5P036251	0.000143245	0.00209389	2.27604	up	noncoding	ENST00000436820	AC018470.4	GENCODE	1635	chr2	+	175193499	175195270		TGTTTAAGGTACATTGATCAATCTAATGGCTTGTAATAGTCTCCTAATTGCCACTTGCAG	intergenic							100.259	38.9601	6.56357	5.37705	109.069	79.2433	112.465	40.4147	43.3534	33.1121	6.48919	6.57005	6.63147	5.40005	5.49	5.2411
ASHGA5P014659	0.0162722	0.0522256	2.19187	up	noncoding	ENST00000412228	RP1-140A9.1	GENCODE	906	chr1	+	1822909	1824097		AGACCTCCAGGCCTGCACCAGCACAGCTGAAGGGGAGAGAGACCCAACCTCATCCACTGG	bidirectional	NM_002074	GNB1	guanine nucleotide-binding protein G(I)/G(S)/G(T) subunit beta-1	-	1716724	1822526	159.055	68.2073	7.25511	6.12294	179.268	128.139	169.76	55.5311	97.8388	51.2521	7.24237	7.259	7.26395	5.84092	6.69037	5.83754
ASHGA5P033881	0.00088868	0.00665091	2.44219	up	noncoding	ENST00000419891	RP11-634B7.5	GENCODE	453	chr1	-	247875114	247887066		TTCATGTGCCCATTAGAGCTTGAGAAGCACTGCTTGGAAGCCCCTTCTGCCATCAATGAG	exon sense-overlapping	NM_001005286	OR6F1	olfactory receptor 6F1	-	247875130	247876057	638.965	255.959	9.30979	8.02161	689.224	604.04	623.631	246.482	284.682	236.712	9.2439	9.48089	9.20457	7.88194	8.2532	7.92969
ASHGA5P022855	0.00224274	0.0124948	2.19453	up	noncoding	ENST00000567286	RP11-10O17.2	GENCODE	574	chr15	+	74753647	74771606	ENST00000564137	AGCATATGAAAAATTAGGATTACCGAAAATACTGAAGAAAGACTACCTCTGATTGGACTC	bidirectional	NM_032907	UBL7	ubiquitin-like protein 7	-	74738317	74753510	151.34	62.1684	7.15773	6.02381	181.159	102.789	170.072	70.7585	52.6358	63.1109	7.25774	6.94773	7.26772	6.17529	5.77668	6.11947
ASHGA5P022855	0.00224274	0.0124948	2.19453	up	noncoding	ENST00000567286	RP11-10O17.2	GENCODE	574	chr15	+	74753647	74771606	ENST00000564137	AGCATATGAAAAATTAGGATTACCGAAAATACTGAAGAAAGACTACCTCTGATTGGACTC	bidirectional	NM_201265	UBL7	ubiquitin-like protein 7	-	74738317	74753529	151.34	62.1684	7.15773	6.02381	181.159	102.789	170.072	70.7585	52.6358	63.1109	7.25774	6.94773	7.26772	6.17529	5.77668	6.11947
ASHGA5P033548	8.94857e-05	0.00162306	2.6617	up	noncoding	ENST00000579713	RP11-403A21.2	GENCODE	817	chr18	-	21574176	21595303		GCTCTCACACAAAGGTTTTGGAAATACAGACTGATTTCCTTTGGTTACTAAAACTGATTT	intronic antisense	NM_001135993	TTC39C	tetratricopeptide repeat protein 39C isoform 1	+	21594383	21715574	63.5099	20.3799	5.88693	4.47458	72.4784	52.7748	65.2764	22.2587	20.2716	18.6095	5.86364	6.00054	5.79662	4.59309	4.36977	4.46089
ASHGA5P033548	8.94857e-05	0.00162306	2.6617	up	noncoding	ENST00000579713	RP11-403A21.2	GENCODE	817	chr18	-	21574176	21595303		GCTCTCACACAAAGGTTTTGGAAATACAGACTGATTTCCTTTGGTTACTAAAACTGATTT	intronic antisense	NM_001243425	TTC39C	tetratricopeptide repeat protein 39C isoform 3	+	21594383	21600262	63.5099	20.3799	5.88693	4.47458	72.4784	52.7748	65.2764	22.2587	20.2716	18.6095	5.86364	6.00054	5.79662	4.59309	4.36977	4.46089
ASHGA5P033548	8.94857e-05	0.00162306	2.6617	up	noncoding	ENST00000579713	RP11-403A21.2	GENCODE	817	chr18	-	21574176	21595303		GCTCTCACACAAAGGTTTTGGAAATACAGACTGATTTCCTTTGGTTACTAAAACTGATTT	intronic antisense	NM_153211	TTC39C	tetratricopeptide repeat protein 39C isoform 2	+	21572736	21715574	63.5099	20.3799	5.88693	4.47458	72.4784	52.7748	65.2764	22.2587	20.2716	18.6095	5.86364	6.00054	5.79662	4.59309	4.36977	4.46089
ASHGA5P014693	0.000536004	0.00479617	2.73952	up	noncoding	ENST00000412571	RP1-122P22.2	GENCODE	415	chr20	+	19738791	19789926		CCCGCGAGAGATGGAGACGAGAGATCTGGACTTCTGAACATCTACCGGAAAAGATAAAAT	intergenic							170.919	57.248	7.35927	5.90535	198.486	139.278	174.994	61.688	47.6296	62.4263	7.39395	7.37547	7.30839	5.98177	5.6316	6.10267
ASHGA5P016088	0.00181491	0.010806	2.24218	up	noncoding	NR_044996	HCG23	RefSeq	615	chr6	+	32358286	32361468		CACAGACTAACAAGCAAAGAGCTACATTCACTGGGAAGGAAGACTCAAAATTTAAAAATA	natural antisense	ENST00000468270	BTNL2	butyrophilin-like 2 (MHC class II associated) [Source:HGNC Symbol;Acc:1142]	-	32359240	32379511	106.839	41.8306	6.6359	5.471	115.765	73.3941	131.359	48.7377	38.6424	38.1118	6.57824	6.45938	6.87009	5.66265	5.32105	5.4293
ASHGA5P023522	0.000847195	0.00645743	2.1823	up	noncoding	NR_045021	C17orf76-AS1	RefSeq	928	chr17	+	16342300	16345340		CAGTGGGGGTGTTGCAAATTCGTGAAGAATCAGCATCATGTTTGGCAGCTGAGTATTGGA	natural antisense	NM_001113567	FAM211A	leucine-rich repeat-containing protein FAM211A isoform 1	-	16345318	16395505	16462.6	7535.61	13.9781	12.8522	18404.2	14072.1	16911.4	8709.51	5889.12	8008.22	14.0052	13.9359	13.993	12.9767	12.6054	12.9745
ASHGA5P023522	0.000847195	0.00645743	2.1823	up	noncoding	NR_045021	C17orf76-AS1	RefSeq	928	chr17	+	16342300	16345340		CAGTGGGGGTGTTGCAAATTCGTGAAGAATCAGCATCATGTTTGGCAGCTGAGTATTGGA	natural antisense	NM_207387	FAM211A	leucine-rich repeat-containing protein FAM211A isoform 2	-	16345318	16395505	16462.6	7535.61	13.9781	12.8522	18404.2	14072.1	16911.4	8709.51	5889.12	8008.22	14.0052	13.9359	13.993	12.9767	12.6054	12.9745
ASHGA5P037729	4.8568e-05	0.00113202	3.52729	up	noncoding	uc003bcs.3	RRP7B	UCSC_knowngene	2348	chr22	-	42951228	42978017		TAATGGGACGAGAGCCCATGACCTCCGAAATCCATGGCAACGTAATAAAAGTCTGAAACA	natural antisense	NM_014509	SERHL2	serine hydrolase-like protein 2	+	42949924	42970388	1353.36	379.077	10.393	8.57441	1535.07	1092.8	1432.23	421.68	312.154	403.397	10.4187	10.3298	10.4305	8.64132	8.39226	8.68964
ASHGA5P000031	0.00524785	0.0225392	2.65312	up	noncoding	AK021689		NRED	1803	chr13	+	88346626	88348431	AF339807, TCONS_00021867	CCCTTTTCTACTTGTTTTGCCTTGTTGGATATGAAACATTTCAAGTATGTCATTGTAGGA	intergenic							49.831	16.1066	5.53416	4.12646	50.7524	47.931	50.8097	14.1482	22.2102	11.9615	5.32642	5.86273	5.41333	3.98883	4.50803	3.88254
ASHGA5P018388	0.00178012	0.0106558	2.31486	up	noncoding	ENST00000452844	SDHAP2	GENCODE	583	chr3	+	195384935	195390980		GTGGTCTGTTTCCAGTACAAGAGTCCTGGAAAAAATGTAGAAAATTATGGCATGCCGTTT	intron sense-overlapping	ENST00000381954	MUC20	mucin 20, cell surface associated [Source:HGNC Symbol;Acc:23282]	+	195343315	195460421	80.3505	29.6347	6.20656	4.99564	92.3896	52.1746	96.4874	31.3739	26.8385	30.6917	6.24037	5.98308	6.39623	5.06646	4.77837	5.14208
ASHGA5P043488	2.59771e-05	0.00077993	2.36827	up	noncoding	TCONS_00018268	XLOC_008549	LincRNAs identified by Cabili et al	205	chr10	+	90789620	90792766		TCAATAACAGCAAGTGTTAGAACAGGTAAGTTTACTGTGCTGGTTTCCTGTGGAGGGTGG	intergenic							85.0332	31.1005	6.31234	5.06851	97.9673	64.3356	92.7966	29.3356	34.3394	29.6265	6.32568	6.27412	6.33723	4.96588	5.14622	5.09342
ASHGA5P015947	0.00043416	0.00418049	2.53841	up	noncoding	ENST00000425109	RP4-704D21.2	GENCODE	727	chr1	-	146473498	146475178	ENST00000419817, ENST00000433081, ENST00000452883	AAACGTGTTGAAGGGTGTCTACGGAGAAATAGACAAGCGATGCACGACAGATACATGTGT	intergenic							143.548	50.678	7.08859	5.74466	167.178	104.504	158.963	54.2183	44.4792	53.3366	7.13506	6.96959	7.16111	5.80982	5.52916	5.89501
ASHGA5P044414	0.00221979	0.0124052	2.04902	up	noncoding	ENST00000521706	KB-1608C10.2	GENCODE	796	chr8	-	95803870	95805191		GCAACTTACTAATATGTCAAACAAAACACAAGTACCAAACCTAATTCAGCACAGGTAACA	natural antisense	NM_181787	DPY19L4	protein dpy-19 homolog 4	+	95732102	95806076	499.456	238.371	8.94942	7.91449	495.858	507.972	494.539	261.969	216.056	237.088	8.75275	9.23067	8.86486	7.96362	7.84821	7.93165
ASHGA5P021166	0.0272123	0.0758433	2.48034	up	noncoding	NR_038225	ZNF503-AS1	RefSeq	1636	chr10	+	77056140	77121436		TTAATCCTGCTCCTCTCAGGAAAAAGTGATTCAGCTCCGGTCCACCCTGGGTGCAGCGGT	intergenic							296.302	119.332	8.18385	6.87331	310.816	276.618	301.473	91.2362	185.075	81.6844	8.06721	8.35526	8.12909	6.52153	7.623	6.47541
ASHGA5P030978	5.4459e-05	0.00121041	2.78637	up	noncoding	ENST00000415000	RP11-280O1.2	GENCODE	368	chr1	-	165468248	165496895		TTTCCAGGCTTCCTGTGCTGTCTTGGGGACCTGCTCAGAGGCTGGACCGCGTCATGCTCA	intergenic							12647.7	4513.9	13.5969	12.1185	14362.8	10189.3	13391	4743	4541.74	4256.96	13.6491	13.4801	13.6615	12.0834	12.2297	12.0424
ASHGA5P018699	2.7441e-07	0.000117502	2.45527	up	noncoding	ENST00000456582	RP4-639F20.1	GENCODE	401	chr1	+	95426880	95428826		ATGAAACGATTTTCTGCCATTTCAGTTCCTGTTATCGTGCTTTGAGGTGCACTGAACTGC	intergenic							2905.79	1200.17	11.5162	10.2203	3252.25	2496.78	2968.34	1330.81	1097.29	1172.4	11.5252	11.5158	11.5075	10.2561	10.2085	10.1963
ASHGA5P040645	0.00205861	0.0117874	2.14819	up	noncoding	ENST00000507630	RP11-436H11.5	GENCODE	558	chr5	-	124070310	124070868		ATCTAAGGGTAGCATTAAATAAGTTACTGTGGGCATTAATGTGTACCCAAGTTTTTGTGT	intron sense-overlapping	NM_020747	ZNF608	zinc finger protein 608	-	123972609	124080805	129.314	53.6964	6.91971	5.81659	154.73	88.7191	144.492	62.9527	46.2073	51.9291	7.0127	6.73349	7.01294	6.00916	5.58529	5.85531
ASHGA5P022678	0.00887293	0.0330976	2.36409	up	noncoding	ENST00000560727	RP11-707P17.2	GENCODE	630	chr15	+	51750100	51752764		AGAAAAAAGGGTGACTGCCTTCCTTTCATCACGAAGGGCCATTCAAATTTTCTGCCCATG	natural antisense	NM_001174116	DMXL2	dmX-like protein 2 isoform 1	-	51739920	51914967	241.807	99.2286	7.87615	6.63486	273.299	198.997	253.126	124.906	66.5271	106.252	7.86633	7.9044	7.85771	6.95119	6.11903	6.83436
ASHGA5P022678	0.00887293	0.0330976	2.36409	up	noncoding	ENST00000560727	RP11-707P17.2	GENCODE	630	chr15	+	51750100	51752764		AGAAAAAAGGGTGACTGCCTTCCTTTCATCACGAAGGGCCATTCAAATTTTCTGCCCATG	natural antisense	NM_001174117	DMXL2	dmX-like protein 2 isoform 3	-	51739920	51914967	241.807	99.2286	7.87615	6.63486	273.299	198.997	253.126	124.906	66.5271	106.252	7.86633	7.9044	7.85771	6.95119	6.11903	6.83436
ASHGA5P022678	0.00887293	0.0330976	2.36409	up	noncoding	ENST00000560727	RP11-707P17.2	GENCODE	630	chr15	+	51750100	51752764		AGAAAAAAGGGTGACTGCCTTCCTTTCATCACGAAGGGCCATTCAAATTTTCTGCCCATG	natural antisense	NM_015263	DMXL2	dmX-like protein 2 isoform 2	-	51739920	51914967	241.807	99.2286	7.87615	6.63486	273.299	198.997	253.126	124.906	66.5271	106.252	7.86633	7.9044	7.85771	6.95119	6.11903	6.83436
ASHGA5P010277	0.00527499	0.022624	4.4779	up	noncoding	ENST00000360485	RP11-81H14.2	GENCODE	471	chr12	-	68825625	68845165		GTGATTTGGATTGAGCAGATGCTCCGGCTGCCACTCCATCATATATTGGAAACAGCATTA	intergenic							161.184	34.3716	7.26765	5.10482	185.283	123.1	175.17	45.672	19.7099	37.7329	7.29306	7.19941	7.31047	5.5709	4.32878	5.4148
ASHGA5P032562	8.3639e-07	0.000171447	4.30578	up	noncoding	ENST00000576871	RP11-166P13.3	GENCODE	713	chr17	-	55155658	55162383	ENST00000576313	ATTAACCAACTGCCACTGGAGGCAAATCCAGAGACCAAGGGAGCAGTTTATACAGAAACA	bidirectional	NM_001242902	AKAP1	A-kinase anchor protein 1, mitochondrial precursor	+	55163134	55198705	117.869	23.9744	6.807	4.70072	129.709	93.1539	130.743	24.3732	26.0847	21.4653	6.75175	6.8072	6.86205	4.71094	4.73869	4.65254
ASHGA5P032562	8.3639e-07	0.000171447	4.30578	up	noncoding	ENST00000576871	RP11-166P13.3	GENCODE	713	chr17	-	55155658	55162383	ENST00000576313	ATTAACCAACTGCCACTGGAGGCAAATCCAGAGACCAAGGGAGCAGTTTATACAGAAACA	bidirectional	NM_001242903	AKAP1	A-kinase anchor protein 1, mitochondrial precursor	+	55163077	55198705	117.869	23.9744	6.807	4.70072	129.709	93.1539	130.743	24.3732	26.0847	21.4653	6.75175	6.8072	6.86205	4.71094	4.73869	4.65254
ASHGA5P032562	8.3639e-07	0.000171447	4.30578	up	noncoding	ENST00000576871	RP11-166P13.3	GENCODE	713	chr17	-	55155658	55162383	ENST00000576313	ATTAACCAACTGCCACTGGAGGCAAATCCAGAGACCAAGGGAGCAGTTTATACAGAAACA	bidirectional	NM_003488	AKAP1	A-kinase anchor protein 1, mitochondrial precursor	+	55162552	55198710	117.869	23.9744	6.807	4.70072	129.709	93.1539	130.743	24.3732	26.0847	21.4653	6.75175	6.8072	6.86205	4.71094	4.73869	4.65254
ASHGA5P032318	0.0108273	0.0385267	3.46546	up	noncoding	ENST00000580031	RP11-82O19.2	pseudogene	955	chr17	-	28102764	28103719		ACCAACTCATGTTGTGAAAAACTCAAGGGCACGGATAGAGTACTGATGACTTGTAATGGA								169.325	45.9638	7.31293	5.51988	211.246	111.669	185.06	53.877	26.7519	57.2625	7.48558	7.06289	7.39032	5.80077	4.77273	5.98613
ASHGA5P018365	9.04493e-06	0.00044326	3.1116	up	noncoding	NR_038244	LOC100507557	RefSeq	4103	chr6	+	146136011	146207721		CTGTGGACCTTTTTTCCTTTCGAAAAGAAGCATAAGCTGCAATAAAAATTTGGTTTCAAG	natural antisense	NM_001042683	SHPRH	E3 ubiquitin-protein ligase SHPRH isoform a	-	146205944	146285233	207.546	60.8099	7.64643	6.00877	228.747	169.487	224.404	58.3449	62.2979	61.7868	7.6026	7.65968	7.67701	5.90907	6.02783	6.08942
ASHGA5P018365	9.04493e-06	0.00044326	3.1116	up	noncoding	NR_038244	LOC100507557	RefSeq	4103	chr6	+	146136011	146207721		CTGTGGACCTTTTTTCCTTTCGAAAAGAAGCATAAGCTGCAATAAAAATTTGGTTTCAAG	natural antisense	NM_173082	SHPRH	E3 ubiquitin-protein ligase SHPRH isoform b	-	146205944	146285233	207.546	60.8099	7.64643	6.00877	228.747	169.487	224.404	58.3449	62.2979	61.7868	7.6026	7.65968	7.67701	5.90907	6.02783	6.08942
ASHGA5P043321	0.00483573	0.0213611	2.24032	up	noncoding	TCONS_00019600	XLOC_009403	LincRNAs identified by Cabili et al	410	chr11	-	30381556	30383421		AAGGACCAAAGACAACTGCCAACCTCTTCAAAGGCAATTTTCCTGCATCAGTGTCACACA	intergenic							75.2051	29.6348	6.13806	4.97436	82.6146	62.1483	80.8524	33.6312	23.2969	31.9762	6.06828	6.2263	6.11959	5.15661	4.57358	5.19287
ASHGA5P044923	9.21931e-06	0.000446051	2.65944	up	noncoding	ENST00000520562	RP11-10N23.2	GENCODE	939	chr8	+	94731801	94733395		CCCATCTCATCTCTAATATAGAAGTGAAAAAAGCCATGTAATCCCACATATAACAAGAGT	intron sense-overlapping	NM_145269	FAM92A1	protein FAM92A1	+	94712772	94740671	91.804	30.1243	6.43565	5.02452	101.572	76.6265	97.2133	29.6314	32.4531	28.2885	6.37918	6.52285	6.40491	4.9824	5.06095	5.03022
ASHGA5P021544	7.18377e-05	0.00141546	2.6591	up	noncoding	ENST00000534540	MIR210HG	GENCODE	367	chr11	-	567525	568369	NR_038262	GGGATCCCAGGGTACCAGTGTGCGGAGTTCCTGTTGCCAAGCTGAAGGTGGCCCTGGGCA	intergenic							491.481	177.252	8.92452	7.51358	527.281	451.711	495.451	177.436	182.01	172.311	8.84429	9.06232	8.86696	7.43682	7.59799	7.50594
ASHGA5P032376	0.0205203	0.0617751	3.16086	up	noncoding	ENST00000581083	RP1-56K13.2	GENCODE	437	chr17	-	37059956	37060853		TTATGACCCTTCTCCGGCAACAGTGTAGAAAGCAGACAAGTGTGCCTTTAAAGTATTGAT	intronic antisense	NM_006148	LASP1	LIM and SH3 domain protein 1	+	37026111	37078023	153.597	46.0034	7.15991	5.4996	191.042	94.652	175.095	31.5791	76.7311	29.7001	7.34106	6.82937	7.3093	5.07381	6.32915	5.09583
ASHGA5P043150	0.00257995	0.013788	2.55998	up	noncoding	uc003uch.1	PMS2L2	UCSC_knowngene	957	chr7	-	74880904	74987787		ACATCCTAATTTGCGTAGCTGCTCAGTTTTAAAAAATGCAATGCATTTTTACCTCTTAGG	intergenic							298.559	112.76	8.18929	6.83316	335.048	255.029	305.6	139.4	82.5356	116.344	8.17581	8.24179	8.15027	7.09932	6.44028	6.95986
ASHGA5P051455	1.93354e-05	0.000682457	4.04804	up	noncoding	NR_024071	PLCD1	RefSeq	3053	chr3	-	38048986	38066278		ATCCTCTTCTGCGATGTGCTCAGGGCCATCCGGGACTATGCCTTCAAGGTGGGAGTGCCC	exon sense-overlapping	NM_001130964	PLCD1	1-phosphatidylinositol 4,5-bisphosphate phosphodiesterase delta-1 isoform 1	-	38048986	38066278	820.661	195.717	9.65696	7.63974	967.999	626.506	867.478	219.078	174.118	193.957	9.74523	9.53254	9.69312	7.72308	7.53064	7.6655
ASHGA5P051455	1.93354e-05	0.000682457	4.04804	up	noncoding	NR_024071	PLCD1	RefSeq	3053	chr3	-	38048986	38066278		ATCCTCTTCTGCGATGTGCTCAGGGCCATCCGGGACTATGCCTTCAAGGTGGGAGTGCCC	exon sense-overlapping	NM_006225	PLCD1	1-phosphatidylinositol 4,5-bisphosphate phosphodiesterase delta-1 isoform 2	-	38048986	38071154	820.661	195.717	9.65696	7.63974	967.999	626.506	867.478	219.078	174.118	193.957	9.74523	9.53254	9.69312	7.72308	7.53064	7.6655
ASHGA5P030672	0.0311037	0.0838492	2.65772	up	noncoding	ENST00000566116	RP11-114H24.5	pseudogene	3716	chr15	+	78268383	78285399		TCCTCGTGTGTTGCAGAACGTGGGCTGTGACTTCGAGATTGACTCCGGTGCTATGGAGGA								24.5473	8.23827	4.45481	3.04462	28.6264	18.9513	26.0643	5	14.1303	5.5845	4.45106	4.57353	4.33984	2.3697	3.83632	2.92785
ASHGA5P035494	0.000773705	0.00606975	2.32445	up	noncoding	TCONS_00004269	XLOC_002111	LincRNAs identified by Cabili et al	3350	chr2	-	61367899	61372076	ENST00000417691, ENST00000422740, ENST00000443946, NR_036496	TACAACAGCCACAAGGGGTCTTCCTGTGGCCCTCAAACAAAAAATCACTGCATTACATCA	intergenic							373.804	152.884	8.5162	7.29931	399.3	359.988	362.123	149.399	165.331	143.92	8.42925	8.7277	8.39164	7.19567	7.45343	7.24883
ASHGA5P000034	0.00770093	0.0298245	5.25796	up	noncoding	AK022063		NRED	2196	chr5	+	3609858	3612053		CCAGCCTAATTTACATGGACTGATGTTCATTTTATCTTGGGCAATACTTCTAAGAAGGAA	intergenic							251.32	46.002	7.88136	5.48685	314.943	153.274	285.742	58.2285	23.6849	56.0926	8.08815	7.50842	8.04749	5.90704	4.59722	5.9563
ASHGA5P022140	0.000138234	0.00205204	8.17601	up	noncoding	ENST00000550206	RP11-780K2.1	GENCODE	570	chr12	+	114370373	114375060		GAAAAAAATAAGGACATGCCCATAAAATCTGAGAGTCTGAGCCCTGCTGGTCTCTAGCAT	natural antisense	NM_001146698	RBM19	probable RNA-binding protein 19	-	114259858	114404176	4280.58	526.071	12.0741	9.04265	4353.64	4407.2	4080.91	497.046	622.944	458.222	11.9474	12.312	11.9627	8.86883	9.3928	8.86633
ASHGA5P022140	0.000138234	0.00205204	8.17601	up	noncoding	ENST00000550206	RP11-780K2.1	GENCODE	570	chr12	+	114370373	114375060		GAAAAAAATAAGGACATGCCCATAAAATCTGAGAGTCTGAGCCCTGCTGGTCTCTAGCAT	natural antisense	NM_001146699	RBM19	probable RNA-binding protein 19	-	114254542	114404176	4280.58	526.071	12.0741	9.04265	4353.64	4407.2	4080.91	497.046	622.944	458.222	11.9474	12.312	11.9627	8.86883	9.3928	8.86633
ASHGA5P022140	0.000138234	0.00205204	8.17601	up	noncoding	ENST00000550206	RP11-780K2.1	GENCODE	570	chr12	+	114370373	114375060		GAAAAAAATAAGGACATGCCCATAAAATCTGAGAGTCTGAGCCCTGCTGGTCTCTAGCAT	natural antisense	NM_016196	RBM19	probable RNA-binding protein 19	-	114259858	114404176	4280.58	526.071	12.0741	9.04265	4353.64	4407.2	4080.91	497.046	622.944	458.222	11.9474	12.312	11.9627	8.86883	9.3928	8.86633
ASHGA5P042678	1.40607e-05	0.000579483	2.45284	up	noncoding	NR_038246	LOC100507557	RefSeq	3529	chr6	+	146056004	146207721	NR_038244, NR_038245	AAAGTACACATTACCTCTCTTAATTCCCTTGCATCATCAGATATAGATACTATTTGGGAC	intronic antisense	NM_001018041	EPM2A	laforin isoform b	-	145946439	146056991	1256.02	505.489	10.2834	8.98894	1447.39	1018.67	1302	532.072	498.485	485.909	10.3323	10.2254	10.2924	8.95738	9.06852	8.94094
ASHGA5P042678	1.40607e-05	0.000579483	2.45284	up	noncoding	NR_038246	LOC100507557	RefSeq	3529	chr6	+	146056004	146207721	NR_038244, NR_038245	AAAGTACACATTACCTCTCTTAATTCCCTTGCATCATCAGATATAGATACTATTTGGGAC	intronic antisense	NM_005670	EPM2A	laforin isoform a	-	145946439	146056991	1256.02	505.489	10.2834	8.98894	1447.39	1018.67	1302	532.072	498.485	485.909	10.3323	10.2254	10.2924	8.95738	9.06852	8.94094
ASHGA5P042678	1.40607e-05	0.000579483	2.45284	up	noncoding	NR_038246	LOC100507557	RefSeq	3529	chr6	+	146056004	146207721	NR_038244, NR_038245	AAAGTACACATTACCTCTCTTAATTCCCTTGCATCATCAGATATAGATACTATTTGGGAC	intronic antisense	NM_032145	FBXO30	F-box only protein 30	-	146119271	146135921	1256.02	505.489	10.2834	8.98894	1447.39	1018.67	1302	532.072	498.485	485.909	10.3323	10.2254	10.2924	8.95738	9.06852	8.94094
ASHGA5P042678	1.40607e-05	0.000579483	2.45284	up	noncoding	NR_038246	LOC100507557	RefSeq	3529	chr6	+	146056004	146207721	NR_038244, NR_038245	AAAGTACACATTACCTCTCTTAATTCCCTTGCATCATCAGATATAGATACTATTTGGGAC	natural antisense	NM_001042683	SHPRH	E3 ubiquitin-protein ligase SHPRH isoform a	-	146205944	146285233	1256.02	505.489	10.2834	8.98894	1447.39	1018.67	1302	532.072	498.485	485.909	10.3323	10.2254	10.2924	8.95738	9.06852	8.94094
ASHGA5P042678	1.40607e-05	0.000579483	2.45284	up	noncoding	NR_038246	LOC100507557	RefSeq	3529	chr6	+	146056004	146207721	NR_038244, NR_038245	AAAGTACACATTACCTCTCTTAATTCCCTTGCATCATCAGATATAGATACTATTTGGGAC	natural antisense	NM_173082	SHPRH	E3 ubiquitin-protein ligase SHPRH isoform b	-	146205944	146285233	1256.02	505.489	10.2834	8.98894	1447.39	1018.67	1302	532.072	498.485	485.909	10.3323	10.2254	10.2924	8.95738	9.06852	8.94094
ASHGA5P018674	0.000520507	0.00470364	2.10488	up	noncoding	ENST00000456363	AC093110.3	GENCODE	602	chr2	-	54888147	54889929		AGTGCTGCAGGTTTCTGATTCCACTGACACATCTAAATATGGCAAAAGAGCAAGTGAATG	intronic antisense	NM_003128	SPTBN1	spectrin beta chain, brain 1 isoform 1	+	54683453	54898583	298.221	135.12	8.18926	7.11553	327.007	260.666	306.989	146.861	114.755	143.745	8.14162	8.26914	8.15703	7.17377	6.92561	7.2472
ASHGA5P018674	0.000520507	0.00470364	2.10488	up	noncoding	ENST00000456363	AC093110.3	GENCODE	602	chr2	-	54888147	54889929		AGTGCTGCAGGTTTCTGATTCCACTGACACATCTAAATATGGCAAAAGAGCAAGTGAATG	natural antisense	NM_178313	SPTBN1	spectrin beta chain, brain 1 isoform 2	+	54785530	54889445	298.221	135.12	8.18926	7.11553	327.007	260.666	306.989	146.861	114.755	143.745	8.14162	8.26914	8.15703	7.17377	6.92561	7.2472
ASHGA5P058287	3.43213e-05	0.000915833	3.01119	up	noncoding	TCONS_00029275	XLOC_014057	LincRNAs identified by Cabili et al	290	chr21	-	34402768	34407541		TAATCCTCACAGCAGCACAGTTGTCAGACACCAAGCACACTCAGAGCCTGCACCAGTACA	intergenic							154.428	46.1494	7.20593	5.61559	176.979	120.348	165.956	43.3894	51.9483	43.1105	7.2231	7.16657	7.22811	5.49762	5.75635	5.5928
ASHGA5P038746	0.014054	0.046613	3.99009	up	noncoding	TCONS_00023262	XLOC_011248	LincRNAs identified by Cabili et al	3624	chr15	+	50655997	50660476		ACTATCTGGAAAACTGTGCTAATAGTGCCTGATCTACACAAATTTAAGTGACTATACCCC	intergenic							188.088	47.525	7.51134	5.51492	203.237	170.997	190.031	62.7658	23.2627	56.5464	7.42701	7.67537	7.43165	6.00441	4.57131	5.96904
ASHGA5P042739	0.0360496	0.0937273	2.6072	up	noncoding	ENST00000457340	RP11-503C24.1	GENCODE	449	chr6	+	168595037	168605181		AGTCATCCTCCAACACTATCACGTCGGCAACGCCTGGGTCTTGGAGGGGACACATTCGAA	intergenic							124.009	43.2673	6.81111	5.42861	158.396	68.4579	145.174	33.956	69.4867	26.3593	7.05015	6.36366	7.01954	5.16897	6.18599	4.93088
ASHGA5P053793	7.10755e-05	0.0014077	2.95014	up	noncoding	uc004bgd.3	BC047074	UCSC_knowngene	1237	chr9	+	115178826	115180063		TTGCTTTCAGATCTAAAGCATGTATTCCTTATTTGAAAAAGAGCAAAGTTGCTCATATCC	exon sense-overlapping	NM_032303	HSDL2	hydroxysteroid dehydrogenase-like protein 2 isoform 1	+	115142188	115234685	372.432	118.114	8.49791	6.93713	438.187	293.977	385.133	114.482	129.904	109.956	8.56602	8.44396	8.48375	6.82801	7.10411	6.87926
ASHGA5P053793	7.10755e-05	0.0014077	2.95014	up	noncoding	uc004bgd.3	BC047074	UCSC_knowngene	1237	chr9	+	115178826	115180063		TTGCTTTCAGATCTAAAGCATGTATTCCTTATTTGAAAAAGAGCAAAGTTGCTCATATCC	intron sense-overlapping	NM_001195822	HSDL2	hydroxysteroid dehydrogenase-like protein 2 isoform 2	+	115142188	115234685	372.432	118.114	8.49791	6.93713	438.187	293.977	385.133	114.482	129.904	109.956	8.56602	8.44396	8.48375	6.82801	7.10411	6.87926
ASHGA5P022817	9.577e-08	7.4711e-05	45.8099	up	noncoding	ENST00000563256	RP13-98N21.3	GENCODE	573	chr15	+	82591000	82598152		TTGTGCTCCTGGTCCTTCTGGAAGATGAGGAGGAAGGACCTGTGTGCAGCCATGAACTGG	intergenic							2959.69	61.8314	11.5473	6.02973	3241.84	2616.6	3020.62	67.2422	64.0587	54.1934	11.5192	11.5894	11.5334	6.10658	6.06705	5.91556
ASHGA5P029128	0.0454726	0.11153	2.24591	up	noncoding	ENST00000557625	FRMD6-AS2	GENCODE	581	chr14	-	52013346	52066638		CTCACCCTCCAAAATACTTACAGATGTGTCTCCTCTTTTTTGTAAAATAAATGCTCTTCT	intronic antisense	NM_001042481	FRMD6	FERM domain-containing protein 6 isoform 1	+	51955838	52197444	445.463	197.025	8.74631	7.57901	522.979	309.693	503.719	151.305	304.39	135.379	8.83319	8.51093	8.89481	7.21616	8.3563	7.16456
ASHGA5P050379	6.72204e-06	0.000383507	6.83177	up	noncoding	ENST00000424351	AC017076.4	GENCODE	2954	chr2	-	7054682	7058813		TTTTCTTAAGGTATCCAGCTTGTTGGAATCTAAGATCTGCGAAGGTATTAATAGAATTCC	intronic antisense	NM_014746	RNF144A	probable E3 ubiquitin-protein ligase RNF144A	+	7057522	7184309	217.311	27.9312	7.6881	4.91584	264.615	153.884	233.432	28.6652	29.0129	26.1156	7.81305	7.51445	7.7368	4.9346	4.89393	4.91899
ASHGA5P031319	0.0182925	0.0568133	3.34471	up	noncoding	ENST00000569677	RP11-679B19.2	GENCODE	335	chr16	-	79246607	79263350		GCATCTACGAGAAGCGCTTTATTAGAAGCGCTTTATTTTTCCTCTAGATTTCTTTTCTAA	intergenic							43.3817	11.6846	5.31786	3.57598	49.1316	35.3744	45.6392	5.63622	19.6981	9.71947	5.27671	5.43805	5.23882	2.7776	4.32822	3.62211
ASHGA5P033003	0.000844813	0.00645442	2.0499	up	noncoding	ENST00000581995	RP11-338L22.3	pseudogene	514	chr17	+	28299531	28300045		TCAGGGTAGGGGGTCAGAAAGAGATCCAGCTGTGGTTTGAAAGCAGTGAGCTGGTGAACT								274.083	125.981	8.06315	7.02759	289.789	265.288	267.172	134.688	123.628	119.626	7.95554	8.29091	7.94298	7.05198	7.03407	6.99673
ASHGA5P045981	4.39403e-05	0.00107496	8.2616	up	noncoding	TCONS_00001581	XLOC_000915	LincRNAs identified by Cabili et al	572	chr1	-	91248546	91255092		TCAGATTACCTGGGTCTGAATTGTTATTCTTCTACTTCTTTGTAGTATGCTTTCACCACA	intergenic							873.61	102.156	9.75817	6.71175	1001.37	677.24	942.22	117.583	81.0195	107.866	9.79845	9.65017	9.82589	6.86884	6.41278	6.85363
ASHGA5P022980	0.000583455	0.00507728	2.14957	up	noncoding	ENST00000567048	CTD-2165H16.4	GENCODE	528	chr5	-	14663209	14664682		GGCGGAACAGAGGGAAGAAGGCCATTTGGAGATAGAAGCAGGGATTGGAGTGATGCAACT	bidirectional	NM_138348	FAM105B	protein FAM105B	+	14664782	14699842	43.0368	16.6699	5.29656	4.19251	50.3981	31.9456	46.7667	15.0475	20.8891	14.0732	5.31456	5.29422	5.28089	4.06833	4.41406	4.09512
ASHGA5P036426	0.00196377	0.0114254	2.32548	up	noncoding	ENST00000415479	AC093850.2	GENCODE	648	chr2	+	216582765	216584147		CTATCGCACATTACCTAAGAAAGATGGGAATTGACATGCACATCACAATTGTATACACAA	intergenic							93.2071	35.7775	6.45782	5.24029	103.916	76.5044	99.2008	40.7666	29.2459	37.32	6.41541	6.52012	6.43794	5.41215	4.90859	5.40014
ASHGA5P045865	1.96751e-05	0.000682457	3.67117	up	noncoding	ENST00000454470	RP11-67B16.1	GENCODE	363	chr10	-	4277751	4285835		CAGGTGCATTTGAGAACTAGGAATGTGGCAACAATAACATTTATTTATTTGGATGAAGAG	intergenic							281.076	71.3262	8.10387	6.22763	311.37	240.085	291.772	77.7338	64.5269	71.718	8.0711	8.15984	8.08066	6.30588	6.07771	6.29929
ASHGA5P013985	0.000207506	0.00260703	2.02911	up	noncoding	ENST00000520714	MEG3	GENCODE	1351	chr14	+	101292454	101311828	ENST00000398461, ENST00000520069, ENST00000522771, NR_003531, NR_033359, NR_046469, NR_046470	TCGTGCCCTGGCACGTGGGCCGTGGCCCGGCTGGGTCGGCTGAAGAACTGCGGATGGAAG	intergenic							1757.74	883.661	10.7946	9.7738	1945.97	1626.14	1701.12	976.543	762.276	912.163	10.7749	10.916	10.6931	9.80952	9.68465	9.82724
ASHGA5P051584	2.97734e-05	0.000842615	6.15297	up	noncoding	ENST00000469178	RP11-433A10.1	GENCODE	458	chr3	+	72201909	72221250		ATTTATTTCTAATAATGCTCCTGGCTCCACGCTTCCAGATGGACAGTCCCAAAGAGAATG	intergenic							921.648	144.906	9.84347	7.22218	1029.42	761.907	973.618	138.381	166.857	129.481	9.83775	9.81912	9.87352	7.09049	7.46828	7.10778
ASHGA5P022398	0.000296851	0.00326067	2.75475	up	noncoding	ENST00000556099	AL132709.5	GENCODE	1403	chr14	+	101402830	101423248		CTACCATTCTGAATGAAAACCATGTAGCTGGTCTTATTATTCTCTAATCATGAAGACCAT	intergenic							194.997	65.402	7.56729	6.10536	206.854	180.998	197.138	63.4147	73.3778	59.4134	7.45493	7.75959	7.48734	6.01834	6.26069	6.03707
ASHGA5P040523	0.0105477	0.0377994	3.92951	up	noncoding	ENST00000421252	CTC-431G16.2	GENCODE	460	chr5	-	79070170	79112013		TTTTTGAAAGTGTTTTGAGCCCACCCAACCTGAGGAGAGCATTCAAAGAAAAACAGGAAG	intronic antisense	NM_153610	CMYA5	cardiomyopathy-associated protein 5	+	78985658	79096049	219.217	51.6417	7.70236	5.72801	194.451	283.567	179.633	60.6348	35.6017	58.6885	7.36473	8.39437	7.34798	5.96215	5.20033	6.02155
ASHGA5P026565	0.00443303	0.020137	2.28022	up	noncoding	ENST00000511677	RP11-119D9.1	GENCODE	3387	chr11	+	67653966	67658816		GAAATCTTTGATGGAATTAGCCATGCAGAACAGATATTAAATGCATCCTCATTCTTCTCA	intergenic							923.75	409.083	9.83923	8.65006	1085.06	727.098	959.091	484.204	284.151	458.894	9.9181	9.74999	9.8496	8.83068	8.25136	8.86813
ASHGA5P041472	0.0149432	0.0489254	2.69354	up	noncoding	NR_027180	MIR143HG	RefSeq	9070	chr5	+	148786439	148812399	uc003lqp.2	GGACTTGCACAAAGAAAACATTCAATATCCAGGACTATAAAATTCCACAAATGATTGTGC	intergenic							53.2233	17.4447	5.63183	4.20233	57.6205	48.4153	53.6341	16.5664	12.4099	23.3576	5.52422	5.87848	5.49278	4.20313	3.63612	4.76773
ASHGA5P053603	0.00281505	0.0146717	2.25993	up	noncoding	ENST00000532625	RP11-429J17.8	GENCODE	428	chr8	+	144871684	144872445		TGGACAGACAGCAGTGACCTGATGGGTGTCCCCAGGTGGCCTCTTGTTATTGACCCTTTG	intergenic							178.198	73.4744	7.43444	6.25816	185.919	169.905	178.769	81.8953	60.4214	78.1064	7.29947	7.66313	7.34072	6.37587	5.98292	6.4157
ASHGA5P051451	0.00500671	0.0218597	2.21714	up	noncoding	ENST00000450990	AC093415.2	GENCODE	562	chr3	-	37832241	37903239		CCTCTCGCCCCCTACTCATCACTCCCTGAAAGGTAAGTAGAGTTGGGTTGAAGATGAAAT	intronic antisense	NM_002207	ITGA9	integrin alpha-9 precursor	+	37493812	37861281	2039.41	935.482	11.0057	9.85697	2277.16	1722.89	2118.19	857.289	1139.86	809.301	11.0106	10.9921	11.0143	9.63357	10.2668	9.67056
ASHGA5P039221	5.16204e-05	0.00117103	2.27573	up	noncoding	uc021xin.1	BX648496	UCSC_knowngene	1973	chr3	+	187009059	187015721		CTTCTCAGAGCCCTAAGAATTGATGAGAAAGCCCCTCACTACCACATGCAGGACACGCAG	intronic antisense	NM_001031849	MASP1	mannan-binding lectin serine protease 1 isoform 3 precursor	-	186964141	187009810	675.331	289.413	9.38546	8.19914	739.118	589.212	697.664	295.912	296.722	275.605	9.34285	9.44461	9.36893	8.1372	8.31278	8.14742
ASHGA5P039221	5.16204e-05	0.00117103	2.27573	up	noncoding	uc021xin.1	BX648496	UCSC_knowngene	1973	chr3	+	187009059	187015721		CTTCTCAGAGCCCTAAGAATTGATGAGAAAGCCCCTCACTACCACATGCAGGACACGCAG	intronic antisense	NM_001879	MASP1	mannan-binding lectin serine protease 1 isoform 1 precursor	-	186933872	187009810	675.331	289.413	9.38546	8.19914	739.118	589.212	697.664	295.912	296.722	275.605	9.34285	9.44461	9.36893	8.1372	8.31278	8.14742
ASHGA5P039221	5.16204e-05	0.00117103	2.27573	up	noncoding	uc021xin.1	BX648496	UCSC_knowngene	1973	chr3	+	187009059	187015721		CTTCTCAGAGCCCTAAGAATTGATGAGAAAGCCCCTCACTACCACATGCAGGACACGCAG	intronic antisense	NM_139125	MASP1	mannan-binding lectin serine protease 1 isoform 2 precursor	-	186951869	187009810	675.331	289.413	9.38546	8.19914	739.118	589.212	697.664	295.912	296.722	275.605	9.34285	9.44461	9.36893	8.1372	8.31278	8.14742
ASHGA5P026712	2.61691e-05	0.000779973	4.4265	up	noncoding	uc001pco.3	BC038205	UCSC_knowngene	439	chr11	+	88157548	88161279		CATCTCCAATACACTCCCTCATGGCTTTATTTTTTCTGCTTATGTGGAAAAATAACAGTA	intergenic							1133.93	249.565	10.1286	7.98247	1317.01	862.962	1221.82	269.478	256.741	222.476	10.1923	9.99223	10.2014	8.0012	8.09485	7.85138
ASHGA5P026037	7.08947e-06	0.000395613	14.7479	up	noncoding	TCONS_00013784	XLOC_006419	LincRNAs identified by Cabili et al	207	chr7	-	42366037	42368604		TCCCTCAGTCCAGGCTTTGTGCCAGATTATCTCACGGATCCTCACAAGTACACAGCCTAG	intergenic							637.871	40.1997	9.30731	5.42488	669.094	638.06	606.459	41.4565	40.7662	38.3762	9.20149	9.56155	9.1589	5.43386	5.4019	5.43888
ASHGA5P015456	0.00480754	0.0213003	2.8854	up	noncoding	ENST00000420406	RP4-740C4.4	GENCODE	371	chr1	+	2357418	2362089		TTCTGTTCTCCCTGGCTCCCTGCACGGAACTGAGCTTTGGTGTGTGATGCGCTGCTGGCC	intergenic							6837.63	2392.98	12.7238	11.1951	6387.27	8330.72	5794.9	2371.53	2628.02	2179.4	12.4972	13.2017	12.4725	11.0706	11.4468	11.0678
ASHGA5P042677	0.000112526	0.00186261	4.70886	up	noncoding	NR_038245	LOC100507557	RefSeq	3997	chr6	+	146136011	146207721	NR_038244	GGCGGTGCTACCAAACCCTGTTCGATTTTAGAATCGTACATTCCCAGAGGGAATCCTAGA	natural antisense	NM_001042683	SHPRH	E3 ubiquitin-protein ligase SHPRH isoform a	-	146205944	146285233	193.912	37.2259	7.53657	5.30119	225.397	151.006	205.333	40.299	31.5304	39.8483	7.58072	7.4868	7.54218	5.39663	5.01513	5.49182
ASHGA5P042677	0.000112526	0.00186261	4.70886	up	noncoding	NR_038245	LOC100507557	RefSeq	3997	chr6	+	146136011	146207721	NR_038244	GGCGGTGCTACCAAACCCTGTTCGATTTTAGAATCGTACATTCCCAGAGGGAATCCTAGA	natural antisense	NM_173082	SHPRH	E3 ubiquitin-protein ligase SHPRH isoform b	-	146205944	146285233	193.912	37.2259	7.53657	5.30119	225.397	151.006	205.333	40.299	31.5304	39.8483	7.58072	7.4868	7.54218	5.39663	5.01513	5.49182
ASHGA5P056789	1.70168e-05	0.000644027	2.58625	up	noncoding	TCONS_00008649	XLOC_004165	LincRNAs identified by Cabili et al	706	chr4	-	174284954	174291194	TCONS_00008646, TCONS_00008647, TCONS_00008648	CCATCGACGCAGAAAATCAAAGAATCAGCTTAAGTTCCAGAAAAAAGAAAAACCAACCAA	intergenic							3012.89	1183.34	11.5747	10.2039	3253.85	2718	3066.81	1248.88	1158.36	1142.79	11.526	11.6442	11.5539	10.1642	10.2912	10.1562
ASHGA5P056254	0.00017384	0.00232975	2.5519	up	noncoding	TCONS_00001489	XLOC_000828	LincRNAs identified by Cabili et al	342	chr1	-	48727014	48730430		ACAGAAATGTGGAATGCACCATATGTCCTCATCTGAAAGTCTCTGCAGGATGGTCTGACT	intergenic							426.369	158.407	8.69345	7.34187	505.169	325.158	448.781	173.826	137.188	164.206	8.77901	8.58155	8.71978	7.40733	7.18048	7.43782
ASHGA5P035114	3.97412e-05	0.00100848	2.00693	up	noncoding	ENST00000413452	DGUOK-AS1	GENCODE	419	chr2	-	74185142	74208488	ENST00000439192	CCAAGTCTTACTCAGAGAACAGATCTAAATTCAACATGACTTTTCAAAGAAACTGCATGT	natural antisense	NM_080916	DGUOK	deoxyguanosine kinase, mitochondrial isoform a	+	74153952	74186088	335.61	159.339	8.35794	7.35295	375.762	285.227	345.84	175.85	145.861	156.305	8.34491	8.40375	8.32517	7.42374	7.2682	7.36693
ASHGA5P035114	3.97412e-05	0.00100848	2.00693	up	noncoding	ENST00000413452	DGUOK-AS1	GENCODE	419	chr2	-	74185142	74208488	ENST00000439192	CCAAGTCTTACTCAGAGAACAGATCTAAATTCAACATGACTTTTCAAAGAAACTGCATGT	natural antisense	NM_080918	DGUOK	deoxyguanosine kinase, mitochondrial isoform b	+	74153952	74186088	335.61	159.339	8.35794	7.35295	375.762	285.227	345.84	175.85	145.861	156.305	8.34491	8.40375	8.32517	7.42374	7.2682	7.36693
ASHGA5P020902	0.00013276	0.00200495	4.38671	up	noncoding	NR_024605	EFCAB1	RefSeq	1860	chr8	-	49635952	49647870		GAAAAAATGAAATGAGGAAATGTTTCACATGTTGAAGAACAGCCTTCTCAAACAGCCATC	exon sense-overlapping	NM_001142857	EFCAB1	EF-hand calcium-binding domain-containing protein 1 isoform b	-	49627473	49647870	135.99	27.3193	7.01047	4.87733	151.779	99.7266	156.465	29.503	23.9839	28.471	6.98848	6.90721	7.13572	4.97588	4.61702	5.03909
ASHGA5P020902	0.00013276	0.00200495	4.38671	up	noncoding	NR_024605	EFCAB1	RefSeq	1860	chr8	-	49635952	49647870		GAAAAAATGAAATGAGGAAATGTTTCACATGTTGAAGAACAGCCTTCTCAAACAGCCATC	exon sense-overlapping	NM_024593	EFCAB1	EF-hand calcium-binding domain-containing protein 1 isoform a	-	49635952	49647870	135.99	27.3193	7.01047	4.87733	151.779	99.7266	156.465	29.503	23.9839	28.471	6.98848	6.90721	7.13572	4.97588	4.61702	5.03909
ASHGA5P056168	0.0361333	0.0938794	4.46986	up	noncoding	NR_002770	DIO3OS	RefSeq	3454	chr14	-	102018559	102022013		TTAGGACCCTTTAGGGTTGCACATGGCAGAAACTTAATCCACACCAACTTCAGCGAAGAA	intergenic							41.6219	10.5259	5.23471	3.07448	49.8814	28.8651	46.1191	5	21.5778	5	5.29897	5.14955	5.25561	2.3697	4.46417	2.38956
ASHGA5P037463	0.0471098	0.114462	2.60215	up	noncoding	TCONS_00024496	XLOC_011815	LincRNAs identified by Cabili et al	457	chr16	+	86716996	86730051		TGGCTTACATTCCAGCTCCCTCTCACTGGGTGACAACTGGCTCCCTCTGTCCCCCACGTG	intergenic							8859.6	3781.64	13.1104	11.7307	8954.06	9391.86	8232.9	2698.32	6166.73	2479.87	12.9842	13.3697	12.9772	11.2619	12.6688	11.2612
ASHGA5P027483	7.623e-07	0.000171405	13.1747	up	noncoding	AK125162		LincRNAs identified by Khalil et al	2114	chr9	+	77305960	77308073		AGTGATTGTTCTCATGGCCAAAAATAAAGCACAAGGGTTACCGGAATTGAATGAGCCCTG	intergenic							2806.69	208.134	11.4549	7.73525	3248.35	2186.75	2984.97	220.127	207.274	197	11.5233	11.3274	11.5141	7.7299	7.78863	7.68721
ASHGA5P042403	8.70975e-06	0.000432377	2.86901	up	noncoding	ENST00000419956	RP1-187N21.2	GENCODE	2279	chr6	+	34252266	34254545		ATAACTGCTCTTTGGCTCTGTGTGTGAAGATTGGGGGAGAGGATGTAAACTAAGAGTATA	intergenic							1326.06	459.908	10.3719	8.85134	1472.8	1170.72	1334.65	516.373	406.363	456.987	10.3534	10.433	10.3293	8.9189	8.77255	8.86256
ASHGA5P020678	0.0354198	0.0924969	3.51565	up	noncoding	ENST00000518354	RP11-284H18.1	GENCODE	453	chr8	+	140923481	140928864		GGCTGCCCTGATGGAGAGACCAAGGAGCTGAGGCGCTAAGGAGATGACCTAAGGTTGCAA	intronic antisense	NM_001160372	TRAPPC9	trafficking protein particle complex subunit 9 isoform b	-	140742585	141467861	55.299	13.9031	5.57279	3.759	75.7847	26.461	63.6513	11.9433	24.4522	5.31379	5.93339	5.03088	5.75409	3.76696	4.64019	2.86985
ASHGA5P020678	0.0354198	0.0924969	3.51565	up	noncoding	ENST00000518354	RP11-284H18.1	GENCODE	453	chr8	+	140923481	140928864		GGCTGCCCTGATGGAGAGACCAAGGAGCTGAGGCGCTAAGGAGATGACCTAAGGTTGCAA	intronic antisense	NM_031466	TRAPPC9	trafficking protein particle complex subunit 9 isoform a	-	140742585	141468678	55.299	13.9031	5.57279	3.759	75.7847	26.461	63.6513	11.9433	24.4522	5.31379	5.93339	5.03088	5.75409	3.76696	4.64019	2.86985
ASHGA5P048401	0.000148582	0.00214322	3.40353	up	noncoding	NR_026878	FOXD2-AS1	RefSeq	2527	chr1	-	47897806	47900313		GAAAAGTTATCCAGAGACTTTTAACCTCCGGACTCCACTCTTCGCTTATGTTTGCTTTTT	intergenic							652.186	186.226	9.32493	7.5579	748.392	524.486	683.68	206.11	150.513	202.056	9.35855	9.27736	9.33889	7.6391	7.31565	7.71894
ASHGA5P022753	0.000555367	0.00490842	6.49958	up	noncoding	NR_045666	ACSF3	RefSeq	3717	chr16	+	89160216	89222171		TTTAAGACAGGGGACACCGTGGTGTTTAAGGATGGCCAGTTAACCAGAGCCCCTTTTCCT	exon sense-overlapping	NM_001127214	ACSF3	acyl-CoA synthetase family member 3, mitochondrial precursor	+	89160216	89222171	388.445	57.2183	8.56775	5.8674	429.048	343.101	393.185	70.9153	39.1726	61.5669	8.53335	8.65703	8.51286	6.17853	5.33936	6.08431
ASHGA5P022753	0.000555367	0.00490842	6.49958	up	noncoding	NR_045666	ACSF3	RefSeq	3717	chr16	+	89160216	89222171		TTTAAGACAGGGGACACCGTGGTGTTTAAGGATGGCCAGTTAACCAGAGCCCCTTTTCCT	exon sense-overlapping	NM_001243279	ACSF3	acyl-CoA synthetase family member 3, mitochondrial precursor	+	89160216	89222171	388.445	57.2183	8.56775	5.8674	429.048	343.101	393.185	70.9153	39.1726	61.5669	8.53335	8.65703	8.51286	6.17853	5.33936	6.08431
ASHGA5P022753	0.000555367	0.00490842	6.49958	up	noncoding	NR_045666	ACSF3	RefSeq	3717	chr16	+	89160216	89222171		TTTAAGACAGGGGACACCGTGGTGTTTAAGGATGGCCAGTTAACCAGAGCCCCTTTTCCT	exon sense-overlapping	NM_174917	ACSF3	acyl-CoA synthetase family member 3, mitochondrial precursor	+	89160216	89222171	388.445	57.2183	8.56775	5.8674	429.048	343.101	393.185	70.9153	39.1726	61.5669	8.53335	8.65703	8.51286	6.17853	5.33936	6.08431
ASHGA5P041105	0.00842283	0.0317674	2.30457	up	noncoding	ENST00000509844	CTD-2023N9.3	GENCODE	820	chr5	+	56910215	56913258		AGGGGATTGATTTGGCTTCTTATGTTTTTGTATTTGGTTGCTCATTAGAGATAAGCCTGA	intergenic							50.3347	18.716	5.53095	4.32645	49.9121	39.0584	62.0337	14.7041	26.3196	15.1243	5.30019	5.57803	5.71464	4.03846	4.75201	4.18889
ASHGA5P038347	4.66803e-05	0.00111002	5.30296	up	noncoding	NR_028303	LOC100302640	RefSeq	615	chr3	-	106828636	106959485		GGTGTGATCAGACTGGACAAAAATTAGCATATGTTATTAACTGATCTAATTCAAGTGCCA	intergenic							856.213	155.923	9.72161	7.31481	1012.01	657.12	899.506	175.426	128.579	163.764	9.81092	9.60573	9.74817	7.41927	7.09028	7.43489
ASHGA5P017892	0.000690531	0.00561309	2.29409	up	noncoding	ENST00000446807	RP11-534G20.3	GENCODE	1007	chr10	+	29698508	29772361		CGGCCAGCGGATCCATCTTCGGTTGTGAATCCGGCCCGGAATGCAGCCACCCCTTAGAGC	natural antisense	NM_003174	SVIL	supervillin isoform 1	-	29746276	30024730	347.12	143.372	8.4046	7.20668	384.581	296.8	359.977	136.705	165.401	128.009	8.37494	8.45547	8.38337	7.07397	7.45393	7.09213
ASHGA5P017892	0.000690531	0.00561309	2.29409	up	noncoding	ENST00000446807	RP11-534G20.3	GENCODE	1007	chr10	+	29698508	29772361		CGGCCAGCGGATCCATCTTCGGTTGTGAATCCGGCCCGGAATGCAGCCACCCCTTAGAGC	natural antisense	NM_021738	SVIL	supervillin isoform 2	-	29746276	29923901	347.12	143.372	8.4046	7.20668	384.581	296.8	359.977	136.705	165.401	128.009	8.37494	8.45547	8.38337	7.07397	7.45393	7.09213
ASHGA5P036668	0.00952648	0.035006	2.96244	up	noncoding	ENST00000425939	RP4-705D16.3	GENCODE	1101	chr20	-	16695488	16711593		CTGCCCTGTTTGCTGTTTCTGGTGGTGCAGAGCATTTCAAAATTAAAAATTTAAGACATT	intronic antisense	NM_003092	SNRPB2	U2 small nuclear ribonucleoprotein B''	+	16710608	16722417	340.163	113.677	8.36334	6.79655	384.989	261.313	374.187	141.338	67.1054	132.588	8.37629	8.27242	8.4413	7.11834	6.13274	7.13858
ASHGA5P036668	0.00952648	0.035006	2.96244	up	noncoding	ENST00000425939	RP4-705D16.3	GENCODE	1101	chr20	-	16695488	16711593		CTGCCCTGTTTGCTGTTTCTGGTGGTGCAGAGCATTTCAAAATTAAAAATTTAAGACATT	intronic antisense	NM_198220	SNRPB2	U2 small nuclear ribonucleoprotein B''	+	16710608	16722417	340.163	113.677	8.36334	6.79655	384.989	261.313	374.187	141.338	67.1054	132.588	8.37629	8.27242	8.4413	7.11834	6.13274	7.13858
ASHGA5P018221	0.000392006	0.00390219	2.22064	up	noncoding	NR_047580	TKT	RefSeq	2069	chr3	-	53259652	53290130		AATACTTCGACAAGGCCAGACATCAATCGCCTGGGCCAGAGTGACCCGGCCCCACTGCAG	exon sense-overlapping	NM_001064	TKT	transketolase isoform 1	-	53259652	53290130	2643.8	1190.52	11.3583	10.2073	3109.15	1930.27	2891.97	1304.81	1064.27	1202.48	11.4585	11.1531	11.4634	10.2271	10.164	10.2309
ASHGA5P018221	0.000392006	0.00390219	2.22064	up	noncoding	NR_047580	TKT	RefSeq	2069	chr3	-	53259652	53290130		AATACTTCGACAAGGCCAGACATCAATCGCCTGGGCCAGAGTGACCCGGCCCCACTGCAG	exon sense-overlapping	NM_001135055	TKT	transketolase isoform 1	-	53258722	53290130	2643.8	1190.52	11.3583	10.2073	3109.15	1930.27	2891.97	1304.81	1064.27	1202.48	11.4585	11.1531	11.4634	10.2271	10.164	10.2309
ASHGA5P018221	0.000392006	0.00390219	2.22064	up	noncoding	NR_047580	TKT	RefSeq	2069	chr3	-	53259652	53290130		AATACTTCGACAAGGCCAGACATCAATCGCCTGGGCCAGAGTGACCCGGCCCCACTGCAG	exon sense-overlapping	NM_001258028	TKT	transketolase isoform 2	-	53259652	53290130	2643.8	1190.52	11.3583	10.2073	3109.15	1930.27	2891.97	1304.81	1064.27	1202.48	11.4585	11.1531	11.4634	10.2271	10.164	10.2309
ASHGA5P015839	0.00208446	0.0118702	2.04077	up	noncoding	NR_046465	MEG3	RefSeq	1653	chr14	+	101292444	101327360	ENST00000523671, NR_002766, NR_046473, uc021sbw.1	AACCCACTGCTTCCTGACTCGCTCTACTCCGTGGAAGCACGCTCACAAAGGCACGTGGGC	intergenic							786.568	377.329	9.61411	8.585	822.283	801.027	736.394	384.51	381.294	366.184	9.50304	9.88464	9.45467	8.51341	8.6825	8.5591
ASHGA5P023254	0.00361427	0.0174766	3.37963	up	noncoding	ENST00000576034	RP11-748L13.1	GENCODE	643	chr10	+	27547690	27577753		GTTATGTTAGCAAAGGCTCAGCAAAAGAAATCCAAGAGGACAAACACACAGGAAAACTTG	intergenic							87.4812	21.6207	6.29411	4.53725	108.569	47.6919	106.183	26.0452	17.8	21.0168	6.48167	5.85651	6.54416	4.80672	4.18271	4.62232
ASHGA5P020464	3.65932e-05	0.000963011	2.42752	up	noncoding	ENST00000514073	AC226119.4	GENCODE	682	chr4	-	3916909	3957146	ENST00000513501	CCCCTTTTCATTCCCAAGAACATACTCACAGTGATTGATCCAGCCATTGGTAATCTAAAA	intergenic							1399.14	567.997	10.4352	9.1557	1590.72	1089.34	1517.36	598.475	551.83	553.685	10.4666	10.3228	10.5161	9.12817	9.20926	9.12968
ASHGA5P019152	0.000134521	0.00202046	2.04274	up	noncoding	NR_027165	C17orf76-AS1	RefSeq	936	chr17	+	16342300	16345340	ENST00000483140, NR_027158, NR_027161, NR_027167, NR_027169, NR_045027, NR_045028	CTGCCATGAGGTTATATTCCCAGAGGATGTCAGTCCCAAGGACCAGTAGCTGCCATCAGT	natural antisense	NM_001113567	FAM211A	leucine-rich repeat-containing protein FAM211A isoform 1	-	16345318	16395505	30557.1	14232.5	14.8256	13.7951	33088.2	27676.5	30906.5	15914.1	12281.6	14501.8	14.8264	14.8039	14.8466	13.8664	13.6543	13.8647
ASHGA5P019152	0.000134521	0.00202046	2.04274	up	noncoding	NR_027165	C17orf76-AS1	RefSeq	936	chr17	+	16342300	16345340	ENST00000483140, NR_027158, NR_027161, NR_027167, NR_027169, NR_045027, NR_045028	CTGCCATGAGGTTATATTCCCAGAGGATGTCAGTCCCAAGGACCAGTAGCTGCCATCAGT	natural antisense	NM_207387	FAM211A	leucine-rich repeat-containing protein FAM211A isoform 2	-	16345318	16395505	30557.1	14232.5	14.8256	13.7951	33088.2	27676.5	30906.5	15914.1	12281.6	14501.8	14.8264	14.8039	14.8466	13.8664	13.6543	13.8647
ASHGA5P020633	0.00189928	0.0111778	2.16093	up	noncoding	NR_033449	TCF7	RefSeq	3074	chr5	+	133451349	133483920		TCCTTGACCAGCACAAGGCCAATCAGCCCCCCCACGGTGTCCCCCAACTCTCTCTCTACG	exon sense-overlapping	NM_001134851	TCF7	transcription factor 7 isoform 3	+	133451297	133483920	42006.9	17726.5	15.2592	14.1476	40527.3	48686.6	36806.8	18758.3	17131.7	17289.5	15.1178	15.5646	15.0951	14.1487	14.1501	14.1438
ASHGA5P020633	0.00189928	0.0111778	2.16093	up	noncoding	NR_033449	TCF7	RefSeq	3074	chr5	+	133451349	133483920		TCCTTGACCAGCACAAGGCCAATCAGCCCCCCCACGGTGTCCCCCAACTCTCTCTCTACG	exon sense-overlapping	NM_003202	TCF7	transcription factor 7 isoform 1	+	133450401	133483920	42006.9	17726.5	15.2592	14.1476	40527.3	48686.6	36806.8	18758.3	17131.7	17289.5	15.1178	15.5646	15.0951	14.1487	14.1501	14.1438
ASHGA5P020633	0.00189928	0.0111778	2.16093	up	noncoding	NR_033449	TCF7	RefSeq	3074	chr5	+	133451349	133483920		TCCTTGACCAGCACAAGGCCAATCAGCCCCCCCACGGTGTCCCCCAACTCTCTCTCTACG	exon sense-overlapping	NM_201632	TCF7	transcription factor 7 isoform 2	+	133451297	133483920	42006.9	17726.5	15.2592	14.1476	40527.3	48686.6	36806.8	18758.3	17131.7	17289.5	15.1178	15.5646	15.0951	14.1487	14.1501	14.1438
ASHGA5P020633	0.00189928	0.0111778	2.16093	up	noncoding	NR_033449	TCF7	RefSeq	3074	chr5	+	133451349	133483920		TCCTTGACCAGCACAAGGCCAATCAGCCCCCCCACGGTGTCCCCCAACTCTCTCTCTACG	exon sense-overlapping	NM_201634	TCF7	transcription factor 7 isoform 4	+	133451297	133483920	42006.9	17726.5	15.2592	14.1476	40527.3	48686.6	36806.8	18758.3	17131.7	17289.5	15.1178	15.5646	15.0951	14.1487	14.1501	14.1438
ASHGA5P020633	0.00189928	0.0111778	2.16093	up	noncoding	NR_033449	TCF7	RefSeq	3074	chr5	+	133451349	133483920		TCCTTGACCAGCACAAGGCCAATCAGCCCCCCCACGGTGTCCCCCAACTCTCTCTCTACG	exon sense-overlapping	NM_213648	TCF7	transcription factor 7 isoform 2	+	133451297	133483920	42006.9	17726.5	15.2592	14.1476	40527.3	48686.6	36806.8	18758.3	17131.7	17289.5	15.1178	15.5646	15.0951	14.1487	14.1501	14.1438
ASHGA5P051411	0.000656941	0.00542692	2.641	up	noncoding	ENST00000502828	AC034198.7	pseudogene	251	chr3	+	12892108	12892359		TGTCCCCCAGGAACCAAACGCCAACAGTGTGGCCTGGAACACCCAGTGTGAGGACATGCA								219.236	74.3085	7.69125	6.29017	270.318	145.271	242.118	75.4396	80.9065	66.5795	7.85012	7.43056	7.79309	6.2638	6.41076	6.19595
ASHGA5P030293	0.000131987	0.00200008	7.26562	up	noncoding	ENST00000560010	RP11-327J17.3	GENCODE	468	chr15	-	96833673	96870556	ENST00000558935	GTCGAATGGAAATCTGAACATTCACAGATTTCTTTTCCTAGATATAGAAACGCAAAAGCT	intronic antisense	NM_001145155	NR2F2	COUP transcription factor 2 isoform b	+	96869156	96883492	122.085	14.1369	6.82296	3.96188	146.284	79.4559	140.515	16.5467	12.7263	13.1377	6.92655	6.57385	6.96848	4.20126	3.67772	4.00664
ASHGA5P030675	0.0160515	0.0517233	2.07363	up	noncoding	TCONS_00007049	XLOC_002948	LincRNAs identified by Cabili et al	1434	chr3	+	184096017	184097565		TTTGCTTGTTCTGTCTCCGTCTTCCATCTCCTACCGTTCCACATGTGACAAGAGGAATAA	intron sense-overlapping	ENST00000444495	EIF2B5	eukaryotic translation initiation factor 2B, subunit 5 epsilon, 82kDa [Source:HGNC Symbol;Acc:3261]	+	183853163	184402546	780.81	370.027	9.57734	8.52519	917.724	581.147	843.56	329.142	484.883	296.055	9.66019	9.42296	9.64889	8.29294	9.0268	8.25584
ASHGA5P030522	0.00590617	0.024473	2.7523	up	noncoding	TCONS_00009076	XLOC_003991	LincRNAs identified by Cabili et al	1000	chr4	-	77829329	77831274		AAATGCAGCAGTGGCCAAGGGAATGGATCTGAGATAAAGTTCAGAAGATAGAGTTGGCAG	intergenic							73.5408	23.3492	6.10744	4.6468	77.084	75.0046	68.5337	24.9113	19.007	26.1293	5.96231	6.49179	5.86821	4.74506	4.2755	4.91984
ASHGA5P037416	0.000489164	0.00452196	2.41244	up	noncoding	NR_001458	MIR155HG	RefSeq	1500	chr21	+	26934456	26947480	ENST00000456917	CAACTCTTCTCAACATTTTGTCCAGGTTATTCACTGTAACCAAATAAATCTCATGAGTCT	intergenic							860.269	352.03	9.74395	8.47345	900.367	830.405	850.034	390.042	299.053	366.996	9.63325	9.9387	9.6599	8.53214	8.32634	8.56188
ASHGA5P037181	0.0440055	0.108818	2.47595	up	noncoding	NR_045370	LOC100505815	RefSeq	4760	chr20	+	62507483	62512243		CGAACCACAGAATGTTCACATGGTTTTATGCATTTGTTATTTCAGGGAAAATCAAGGTTA	intron sense-overlapping	NM_001243891	TPD52L2	tumor protein D54 isoform g	+	62496580	62522898	65.6464	24.7954	5.94043	4.63245	70.7293	60.4638	65.7461	34.3665	13.6529	26.367	5.82543	6.18944	5.80643	5.18713	3.77904	4.93118
ASHGA5P037181	0.0440055	0.108818	2.47595	up	noncoding	NR_045370	LOC100505815	RefSeq	4760	chr20	+	62507483	62512243		CGAACCACAGAATGTTCACATGGTTTTATGCATTTGTTATTTCAGGGAAAATCAAGGTTA	intron sense-overlapping	NM_001243892	TPD52L2	tumor protein D54 isoform h	+	62496580	62522898	65.6464	24.7954	5.94043	4.63245	70.7293	60.4638	65.7461	34.3665	13.6529	26.367	5.82543	6.18944	5.80643	5.18713	3.77904	4.93118
ASHGA5P037181	0.0440055	0.108818	2.47595	up	noncoding	NR_045370	LOC100505815	RefSeq	4760	chr20	+	62507483	62512243		CGAACCACAGAATGTTCACATGGTTTTATGCATTTGTTATTTCAGGGAAAATCAAGGTTA	intron sense-overlapping	NM_001243894	TPD52L2	tumor protein D54 isoform i	+	62496580	62522898	65.6464	24.7954	5.94043	4.63245	70.7293	60.4638	65.7461	34.3665	13.6529	26.367	5.82543	6.18944	5.80643	5.18713	3.77904	4.93118
ASHGA5P037181	0.0440055	0.108818	2.47595	up	noncoding	NR_045370	LOC100505815	RefSeq	4760	chr20	+	62507483	62512243		CGAACCACAGAATGTTCACATGGTTTTATGCATTTGTTATTTCAGGGAAAATCAAGGTTA	intron sense-overlapping	NM_001243895	TPD52L2	tumor protein D54 isoform j	+	62496580	62522898	65.6464	24.7954	5.94043	4.63245	70.7293	60.4638	65.7461	34.3665	13.6529	26.367	5.82543	6.18944	5.80643	5.18713	3.77904	4.93118
ASHGA5P037181	0.0440055	0.108818	2.47595	up	noncoding	NR_045370	LOC100505815	RefSeq	4760	chr20	+	62507483	62512243		CGAACCACAGAATGTTCACATGGTTTTATGCATTTGTTATTTCAGGGAAAATCAAGGTTA	intron sense-overlapping	NM_003288	TPD52L2	tumor protein D54 isoform e	+	62496580	62522898	65.6464	24.7954	5.94043	4.63245	70.7293	60.4638	65.7461	34.3665	13.6529	26.367	5.82543	6.18944	5.80643	5.18713	3.77904	4.93118
ASHGA5P037181	0.0440055	0.108818	2.47595	up	noncoding	NR_045370	LOC100505815	RefSeq	4760	chr20	+	62507483	62512243		CGAACCACAGAATGTTCACATGGTTTTATGCATTTGTTATTTCAGGGAAAATCAAGGTTA	intron sense-overlapping	NM_199359	TPD52L2	tumor protein D54 isoform f	+	62496580	62522898	65.6464	24.7954	5.94043	4.63245	70.7293	60.4638	65.7461	34.3665	13.6529	26.367	5.82543	6.18944	5.80643	5.18713	3.77904	4.93118
ASHGA5P037181	0.0440055	0.108818	2.47595	up	noncoding	NR_045370	LOC100505815	RefSeq	4760	chr20	+	62507483	62512243		CGAACCACAGAATGTTCACATGGTTTTATGCATTTGTTATTTCAGGGAAAATCAAGGTTA	intron sense-overlapping	NM_199360	TPD52L2	tumor protein D54 isoform a	+	62496580	62522898	65.6464	24.7954	5.94043	4.63245	70.7293	60.4638	65.7461	34.3665	13.6529	26.367	5.82543	6.18944	5.80643	5.18713	3.77904	4.93118
ASHGA5P037181	0.0440055	0.108818	2.47595	up	noncoding	NR_045370	LOC100505815	RefSeq	4760	chr20	+	62507483	62512243		CGAACCACAGAATGTTCACATGGTTTTATGCATTTGTTATTTCAGGGAAAATCAAGGTTA	intron sense-overlapping	NM_199361	TPD52L2	tumor protein D54 isoform b	+	62496580	62522898	65.6464	24.7954	5.94043	4.63245	70.7293	60.4638	65.7461	34.3665	13.6529	26.367	5.82543	6.18944	5.80643	5.18713	3.77904	4.93118
ASHGA5P037181	0.0440055	0.108818	2.47595	up	noncoding	NR_045370	LOC100505815	RefSeq	4760	chr20	+	62507483	62512243		CGAACCACAGAATGTTCACATGGTTTTATGCATTTGTTATTTCAGGGAAAATCAAGGTTA	intron sense-overlapping	NM_199362	TPD52L2	tumor protein D54 isoform c	+	62496580	62522898	65.6464	24.7954	5.94043	4.63245	70.7293	60.4638	65.7461	34.3665	13.6529	26.367	5.82543	6.18944	5.80643	5.18713	3.77904	4.93118
ASHGA5P037181	0.0440055	0.108818	2.47595	up	noncoding	NR_045370	LOC100505815	RefSeq	4760	chr20	+	62507483	62512243		CGAACCACAGAATGTTCACATGGTTTTATGCATTTGTTATTTCAGGGAAAATCAAGGTTA	intron sense-overlapping	NM_199363	TPD52L2	tumor protein D54 isoform d	+	62496580	62522898	65.6464	24.7954	5.94043	4.63245	70.7293	60.4638	65.7461	34.3665	13.6529	26.367	5.82543	6.18944	5.80643	5.18713	3.77904	4.93118
ASHGA5P021308	0.00184614	0.0109409	2.58737	up	noncoding	uc021qds.1	MRVI1-AS1	UCSC_knowngene	657	chr11	+	10562786	10621479	NR_034094	GGGCTCCAAGGAGCCCTGGTATTCCTTGAACATGCATACCTTTCCCAGCGTGAGGGACAT	intronic antisense	NM_006691	LYVE1	lymphatic vessel endothelial hyaluronic acid receptor 1 precursor	-	10579412	10590365	128.974	45.4707	6.94851	5.57702	135.484	115.431	136.008	52.7951	36.6884	46.9287	6.8185	7.10912	6.91791	5.77226	5.24554	5.71328
ASHGA5P021308	0.00184614	0.0109409	2.58737	up	noncoding	uc021qds.1	MRVI1-AS1	UCSC_knowngene	657	chr11	+	10562786	10621479	NR_034094	GGGCTCCAAGGAGCCCTGGTATTCCTTGAACATGCATACCTTTCCCAGCGTGAGGGACAT	natural antisense	NM_001098579	MRVI1	protein MRVI1 isoform a	-	10594637	10673848	128.974	45.4707	6.94851	5.57702	135.484	115.431	136.008	52.7951	36.6884	46.9287	6.8185	7.10912	6.91791	5.77226	5.24554	5.71328
ASHGA5P021308	0.00184614	0.0109409	2.58737	up	noncoding	uc021qds.1	MRVI1-AS1	UCSC_knowngene	657	chr11	+	10562786	10621479	NR_034094	GGGCTCCAAGGAGCCCTGGTATTCCTTGAACATGCATACCTTTCCCAGCGTGAGGGACAT	natural antisense	NM_001100163	MRVI1	protein MRVI1 isoform b	-	10594637	10715535	128.974	45.4707	6.94851	5.57702	135.484	115.431	136.008	52.7951	36.6884	46.9287	6.8185	7.10912	6.91791	5.77226	5.24554	5.71328
ASHGA5P021308	0.00184614	0.0109409	2.58737	up	noncoding	uc021qds.1	MRVI1-AS1	UCSC_knowngene	657	chr11	+	10562786	10621479	NR_034094	GGGCTCCAAGGAGCCCTGGTATTCCTTGAACATGCATACCTTTCCCAGCGTGAGGGACAT	natural antisense	NM_001100167	MRVI1	protein MRVI1 isoform c	-	10594637	10715121	128.974	45.4707	6.94851	5.57702	135.484	115.431	136.008	52.7951	36.6884	46.9287	6.8185	7.10912	6.91791	5.77226	5.24554	5.71328
ASHGA5P021308	0.00184614	0.0109409	2.58737	up	noncoding	uc021qds.1	MRVI1-AS1	UCSC_knowngene	657	chr11	+	10562786	10621479	NR_034094	GGGCTCCAAGGAGCCCTGGTATTCCTTGAACATGCATACCTTTCCCAGCGTGAGGGACAT	natural antisense	NM_001206880	MRVI1	protein MRVI1 isoform e	-	10594637	10715535	128.974	45.4707	6.94851	5.57702	135.484	115.431	136.008	52.7951	36.6884	46.9287	6.8185	7.10912	6.91791	5.77226	5.24554	5.71328
ASHGA5P021308	0.00184614	0.0109409	2.58737	up	noncoding	uc021qds.1	MRVI1-AS1	UCSC_knowngene	657	chr11	+	10562786	10621479	NR_034094	GGGCTCCAAGGAGCCCTGGTATTCCTTGAACATGCATACCTTTCCCAGCGTGAGGGACAT	natural antisense	NM_001206881	MRVI1	protein MRVI1 isoform c	-	10594637	10715535	128.974	45.4707	6.94851	5.57702	135.484	115.431	136.008	52.7951	36.6884	46.9287	6.8185	7.10912	6.91791	5.77226	5.24554	5.71328
ASHGA5P021308	0.00184614	0.0109409	2.58737	up	noncoding	uc021qds.1	MRVI1-AS1	UCSC_knowngene	657	chr11	+	10562786	10621479	NR_034094	GGGCTCCAAGGAGCCCTGGTATTCCTTGAACATGCATACCTTTCCCAGCGTGAGGGACAT	natural antisense	NM_130385	MRVI1	protein MRVI1 isoform d	-	10594637	10715535	128.974	45.4707	6.94851	5.57702	135.484	115.431	136.008	52.7951	36.6884	46.9287	6.8185	7.10912	6.91791	5.77226	5.24554	5.71328
ASHGA5P047344	0.000146551	0.00212395	2.11524	up	noncoding	uc001ixf.3	AX765719	UCSC_knowngene	1184	chr10	+	34398808	34399992		CATTAAGGCCTTCCATTTCTTTGCCTACACCGCTTAAAGGCACTGATACCAACAACAGAA	natural antisense	NM_001184785	PARD3	partitioning defective 3 homolog isoform 2	-	34398487	35104253	158.868	68.6005	7.25892	6.1781	170.076	142.493	164.036	71.0701	67.4942	67.2371	7.16285	7.40434	7.20958	6.18103	6.14203	6.21124
ASHGA5P047344	0.000146551	0.00212395	2.11524	up	noncoding	uc001ixf.3	AX765719	UCSC_knowngene	1184	chr10	+	34398808	34399992		CATTAAGGCCTTCCATTTCTTTGCCTACACCGCTTAAAGGCACTGATACCAACAACAGAA	natural antisense	NM_001184786	PARD3	partitioning defective 3 homolog isoform 3	-	34398487	35104253	158.868	68.6005	7.25892	6.1781	170.076	142.493	164.036	71.0701	67.4942	67.2371	7.16285	7.40434	7.20958	6.18103	6.14203	6.21124
ASHGA5P047344	0.000146551	0.00212395	2.11524	up	noncoding	uc001ixf.3	AX765719	UCSC_knowngene	1184	chr10	+	34398808	34399992		CATTAAGGCCTTCCATTTCTTTGCCTACACCGCTTAAAGGCACTGATACCAACAACAGAA	natural antisense	NM_001184787	PARD3	partitioning defective 3 homolog isoform 4	-	34398487	35104253	158.868	68.6005	7.25892	6.1781	170.076	142.493	164.036	71.0701	67.4942	67.2371	7.16285	7.40434	7.20958	6.18103	6.14203	6.21124
ASHGA5P047344	0.000146551	0.00212395	2.11524	up	noncoding	uc001ixf.3	AX765719	UCSC_knowngene	1184	chr10	+	34398808	34399992		CATTAAGGCCTTCCATTTCTTTGCCTACACCGCTTAAAGGCACTGATACCAACAACAGAA	natural antisense	NM_001184788	PARD3	partitioning defective 3 homolog isoform 5	-	34398487	35104253	158.868	68.6005	7.25892	6.1781	170.076	142.493	164.036	71.0701	67.4942	67.2371	7.16285	7.40434	7.20958	6.18103	6.14203	6.21124
ASHGA5P047344	0.000146551	0.00212395	2.11524	up	noncoding	uc001ixf.3	AX765719	UCSC_knowngene	1184	chr10	+	34398808	34399992		CATTAAGGCCTTCCATTTCTTTGCCTACACCGCTTAAAGGCACTGATACCAACAACAGAA	natural antisense	NM_001184789	PARD3	partitioning defective 3 homolog isoform 6	-	34398487	35104253	158.868	68.6005	7.25892	6.1781	170.076	142.493	164.036	71.0701	67.4942	67.2371	7.16285	7.40434	7.20958	6.18103	6.14203	6.21124
ASHGA5P047344	0.000146551	0.00212395	2.11524	up	noncoding	uc001ixf.3	AX765719	UCSC_knowngene	1184	chr10	+	34398808	34399992		CATTAAGGCCTTCCATTTCTTTGCCTACACCGCTTAAAGGCACTGATACCAACAACAGAA	natural antisense	NM_001184790	PARD3	partitioning defective 3 homolog isoform 7	-	34398487	35104253	158.868	68.6005	7.25892	6.1781	170.076	142.493	164.036	71.0701	67.4942	67.2371	7.16285	7.40434	7.20958	6.18103	6.14203	6.21124
ASHGA5P047344	0.000146551	0.00212395	2.11524	up	noncoding	uc001ixf.3	AX765719	UCSC_knowngene	1184	chr10	+	34398808	34399992		CATTAAGGCCTTCCATTTCTTTGCCTACACCGCTTAAAGGCACTGATACCAACAACAGAA	natural antisense	NM_001184791	PARD3	partitioning defective 3 homolog isoform 8	-	34398487	35104253	158.868	68.6005	7.25892	6.1781	170.076	142.493	164.036	71.0701	67.4942	67.2371	7.16285	7.40434	7.20958	6.18103	6.14203	6.21124
ASHGA5P047344	0.000146551	0.00212395	2.11524	up	noncoding	uc001ixf.3	AX765719	UCSC_knowngene	1184	chr10	+	34398808	34399992		CATTAAGGCCTTCCATTTCTTTGCCTACACCGCTTAAAGGCACTGATACCAACAACAGAA	natural antisense	NM_019619	PARD3	partitioning defective 3 homolog isoform 1	-	34398487	35104253	158.868	68.6005	7.25892	6.1781	170.076	142.493	164.036	71.0701	67.4942	67.2371	7.16285	7.40434	7.20958	6.18103	6.14203	6.21124
ASHGA5P037757	0.00275553	0.0144569	2.3847	up	noncoding	AK055084R		LincRNAs identified by Khalil et al	2696	chr12	-	117018780	117021477		AGTTCTGCTCTCTGGTGCTCAAGGCCCTTTGGGAAAACACTCTTGTCTTATCTCAAGAAA	intergenic							245.944	98.6715	7.9064	6.65259	263.682	208.936	265.212	112.803	74.6807	108.53	7.80773	7.97654	7.93493	6.80904	6.28678	6.86195
ASHGA5P035051	0.00658198	0.0265747	3.40777	up	noncoding	uc002sag.3	AL833181	UCSC_knowngene	3727	chr2	-	60751623	60755350		CTGGTAATCAGCTGTTTCTGATTTTGCATGCTCTTCTATCTCTGGTAACAAAATAAAATC	intron sense-overlapping	NM_018014	BCL11A	B-cell lymphoma/leukemia 11A isoform 2	-	60678301	60780633	200.507	53.7547	7.5481	5.77927	244.645	123.504	233.371	42.5197	78.5994	40.145	7.70293	7.20525	7.73611	5.46868	6.36851	5.50062
ASHGA5P035051	0.00658198	0.0265747	3.40777	up	noncoding	uc002sag.3	AL833181	UCSC_knowngene	3727	chr2	-	60751623	60755350		CTGGTAATCAGCTGTTTCTGATTTTGCATGCTCTTCTATCTCTGGTAACAAAATAAAATC	intron sense-overlapping	NM_022893	BCL11A	B-cell lymphoma/leukemia 11A isoform 1	-	60684328	60780633	200.507	53.7547	7.5481	5.77927	244.645	123.504	233.371	42.5197	78.5994	40.145	7.70293	7.20525	7.73611	5.46868	6.36851	5.50062
ASHGA5P035051	0.00658198	0.0265747	3.40777	up	noncoding	uc002sag.3	AL833181	UCSC_knowngene	3727	chr2	-	60751623	60755350		CTGGTAATCAGCTGTTTCTGATTTTGCATGCTCTTCTATCTCTGGTAACAAAATAAAATC	intron sense-overlapping	NM_138559	BCL11A	B-cell lymphoma/leukemia 11A isoform 3	-	60678301	60780633	200.507	53.7547	7.5481	5.77927	244.645	123.504	233.371	42.5197	78.5994	40.145	7.70293	7.20525	7.73611	5.46868	6.36851	5.50062
ASHGA5P020459	1.33368e-05	0.000564628	7.23872	up	noncoding	ENST00000513899	VCAN-AS1	GENCODE	453	chr5	-	82837295	82877139		GCAAAGAAGAGTTCTAATTTTGTGTCAGGAGATAAAGAGGGAGGCTCAGTTATGTGAAGG	natural antisense	NM_001126336	VCAN	versican core protein isoform 2 precursor	+	82767492	82878122	186.689	23.0349	7.49541	4.63968	202.902	159.324	197.841	26.6146	21.9201	20.5699	7.42448	7.5683	7.49345	4.83466	4.48768	4.59669
ASHGA5P020459	1.33368e-05	0.000564628	7.23872	up	noncoding	ENST00000513899	VCAN-AS1	GENCODE	453	chr5	-	82837295	82877139		GCAAAGAAGAGTTCTAATTTTGTGTCAGGAGATAAAGAGGGAGGCTCAGTTATGTGAAGG	natural antisense	NM_001164097	VCAN	versican core protein isoform 3 precursor	+	82767492	82878122	186.689	23.0349	7.49541	4.63968	202.902	159.324	197.841	26.6146	21.9201	20.5699	7.42448	7.5683	7.49345	4.83466	4.48768	4.59669
ASHGA5P020459	1.33368e-05	0.000564628	7.23872	up	noncoding	ENST00000513899	VCAN-AS1	GENCODE	453	chr5	-	82837295	82877139		GCAAAGAAGAGTTCTAATTTTGTGTCAGGAGATAAAGAGGGAGGCTCAGTTATGTGAAGG	natural antisense	NM_001164098	VCAN	versican core protein isoform 4 precursor	+	82767492	82878122	186.689	23.0349	7.49541	4.63968	202.902	159.324	197.841	26.6146	21.9201	20.5699	7.42448	7.5683	7.49345	4.83466	4.48768	4.59669
ASHGA5P020459	1.33368e-05	0.000564628	7.23872	up	noncoding	ENST00000513899	VCAN-AS1	GENCODE	453	chr5	-	82837295	82877139		GCAAAGAAGAGTTCTAATTTTGTGTCAGGAGATAAAGAGGGAGGCTCAGTTATGTGAAGG	natural antisense	NM_004385	VCAN	versican core protein isoform 1 precursor	+	82767492	82878122	186.689	23.0349	7.49541	4.63968	202.902	159.324	197.841	26.6146	21.9201	20.5699	7.42448	7.5683	7.49345	4.83466	4.48768	4.59669
ASHGA5P029769	0.000285546	0.00318222	3.05039	up	noncoding	ENST00000524131	MEG3	GENCODE	721	chr14	+	101301862	101327153	ENST00000398461, ENST00000455531, ENST00000524035	TTCTCCCTGCCAAGCCCATACCTGTGGTCACCTGGCCCTCCTGTGGTCTGAGTACCACTC	intergenic							23419.6	7451.07	14.4657	12.8567	23215	25799.5	21244.2	7865.43	7540.27	6947.52	14.3473	14.7095	14.3404	12.8309	12.9684	12.7709
ASHGA5P053639	0.0017169	0.0103925	2.87815	up	noncoding	ENST00000430766	RP11-75C9.1	GENCODE	1959	chr9	+	8858133	8861724		GTTTTTACAGGTAAAGAAACGAAGACCCTGAGAATTTAAAATCATCCAACTATTTGGTGC	intronic antisense	NM_002839	PTPRD	receptor-type tyrosine-protein phosphatase delta isoform 1 precursor	-	8314245	10612723	89.5308	26.845	6.36956	4.84442	109.937	60.2448	98.4108	24.9507	23.586	31.9983	6.50024	6.18395	6.4245	4.74752	4.59163	5.19412
ASHGA5P011073	0.0407033	0.102394	2.06322	up	noncoding	ENST00000369120	BVES-AS1	GENCODE	324	chr6	+	105585697	105606912		CTGCTCCCCTGTTGAAGAGGAGAGAAAAATTCTTCAAGCTGGAGAACTACTTGATCTTAA	intronic antisense	NM_022361	POPDC3	popeye domain-containing protein 3	-	105605774	105627858	302.79	135.941	8.14401	7.09911	375.503	176.45	356.416	119.543	188.504	99.7753	8.34346	7.72237	8.36619	6.89298	7.65305	6.7513
ASHGA5P050525	2.67812e-05	0.000787471	2.58635	up	noncoding	ENST00000439192	DGUOK-AS1	GENCODE	563	chr2	-	74185096	74208560		AACAGATCTAAATTCAACATGACTTTTCAAAGAAACTGCATGTAAACTGCATTTAAAAAA	natural antisense	NM_080916	DGUOK	deoxyguanosine kinase, mitochondrial isoform a	+	74153952	74186088	278.036	100.108	8.07788	6.70696	320.469	207.506	306.134	100.537	100.111	99.6777	8.11238	7.96872	8.15254	6.64981	6.72118	6.74989
ASHGA5P050525	2.67812e-05	0.000787471	2.58635	up	noncoding	ENST00000439192	DGUOK-AS1	GENCODE	563	chr2	-	74185096	74208560		AACAGATCTAAATTCAACATGACTTTTCAAAGAAACTGCATGTAAACTGCATTTAAAAAA	natural antisense	NM_080918	DGUOK	deoxyguanosine kinase, mitochondrial isoform b	+	74153952	74186088	278.036	100.108	8.07788	6.70696	320.469	207.506	306.134	100.537	100.111	99.6777	8.11238	7.96872	8.15254	6.64981	6.72118	6.74989
ASHGA5P015843	0.000145724	0.00211396	16.2468	up	noncoding	ENST00000424094	GNAS-AS1	GENCODE	1176	chr20	-	57393973	57425958		TCTTTGGAAACGAATTGTAAGTTATCCTGATGTTAGGGTCCCTGTCTGCTTCCAAGGGTC	intronic antisense	NM_016592	GNAS	protein ALEX NESP55	+	57414794	57486250	3060.44	183.595	11.5832	7.56113	2833.29	3767.56	2580.47	180.373	204.226	166.187	11.3286	12.1136	11.3074	7.4589	7.76788	7.4566
ASHGA5P044415	4.2502e-05	0.0010584	2.80824	up	noncoding	TCONS_00018869	XLOC_008691	LincRNAs identified by Cabili et al	1001	chr10	-	3107633	3108996		CATCAAGTCGTCTGTAATACAGAAAACGATAAATACAACCTAACAGTTCAAACATGACGA	intergenic							547.473	185.312	9.06662	7.57696	621.49	428.962	591.966	181.883	193.33	180.722	9.09234	8.98161	9.12592	7.46883	7.68938	7.57266
ASHGA5P025167	0.0257668	0.0728234	3.33739	up	noncoding	K00627		NRED	2126	chr15	-	39143506	39145633		GTTTTACACAAATCATGCGATCTTGGCACTCCTGATTGCTTGGTTGAAAAAATATTTCTG	intergenic							67.4929	19.4063	5.98085	4.24213	70.9383	66.337	65.2035	12.0637	35.2906	10.8646	5.82981	6.31831	5.79443	3.77981	5.18786	3.75872
ASHGA5P050965	0.000237959	0.00282442	2.9351	up	noncoding	ENST00000400465	FER1L4	GENCODE	3350	chr20	-	34146513	34171889		TCTTTTTTAGGGCAAGGTGGAGGCAGAGTTTGAGCTGCTGACTGTGGAGGAGGCCGAGAA	intergenic							371.758	118.294	8.48063	6.92722	448.801	267.901	398.571	135.691	103.242	115.951	8.6008	8.30754	8.53355	7.06244	6.76342	6.9558
ASHGA5P051502	0.00714231	0.0282624	2.30473	up	noncoding	NR_034178	SRGAP2B	RefSeq	1033	chr1	+	143915747	144094477		ATGAAGGTCCTGAACGAGCTCTACTCGGTAAATCAGATGGGTTGCTTGGCTCTTTAACAA	intergenic							347.866	143.026	8.37453	7.16994	426.937	232.032	384.629	164.177	103.932	160.968	8.52669	8.11473	8.48218	7.3267	6.77539	7.40772
ASHGA5P031593	0.0168699	0.0535815	8.00995	up	noncoding	ENST00000572747	AF001550.7	GENCODE	573	chr16	+	21206167	21217298		GGTGTCCATAGCACCTACAAAGGAAGCAGACATTTGAGTCTTAAGTATTTTTAAATAAGG	natural antisense	NM_003460	ZP2	zona pellucida sperm-binding protein 2 preproprotein	-	21208772	21222868	74.4036	10.3738	6.11622	3.11443	89.2854	60.5417	73.3837	5	5	21.1214	6.18337	6.1909	5.97439	2.3697	2.34455	4.62904
ASHGA5P022038	0.0132826	0.0447842	2.22349	up	noncoding	ENST00000547712	RP11-386G11.10	GENCODE	418	chr12	+	49524953	49541652		TAAGAGTCGAGAACATGGACAAGATGGCTGGGGTCCTGTGGAGTTCTAGTAATCTTCTTA	natural antisense	NM_006082	TUBA1B	tubulin alpha-1B chain	-	49521566	49525304	123.827	50.957	6.86024	5.70742	147.265	88.0586	136.156	61.2457	35.0921	56.5334	6.93657	6.72442	6.91974	5.97338	5.18073	5.96814
ASHGA5P023053	7.83546e-05	0.0014901	2.30779	up	noncoding	uc002kzp.3	BC009735	UCSC_knowngene	591	chr18	-	33759963	33767398		AAGCAACGAGAATGAAGCACCCCAGTTCTCTGCTGAGCACATGGGCATCTGCAATAAAGA	bidirectional	NM_017947	MOCOS	molybdenum cofactor sulfurase	+	33767479	33848685	1182.94	511.392	10.2	8.9935	1353.12	982.129	1213.58	575.896	429.562	528.716	10.2353	10.1738	10.191	9.07017	8.85241	9.05791
ASHGA5P048251	0.00667117	0.0268487	3.72534	up	noncoding	ENST00000533311	RP11-655M14.13	GENCODE	831	chr11	-	67385749	67394775		TTGGATTTACAGTACATTGATGGATAGAATCTGGGATGCTTGCCTGGGTAGGAGGGAACT	intergenic							113.341	28.1496	6.74452	4.84714	130.904	88.1013	121.018	35.0409	16.9445	32.4633	6.7649	6.72525	6.74341	5.21328	4.11292	5.21524
ASHGA5P016474	0.000631587	0.00532064	7.59676	up	noncoding	ENST00000430733	SPATA13-AS1	GENCODE	433	chr13	-	24826886	24828577		GAACCCCTGGCGCTCACTGGATACCCAGATAAAGTGCTCACTGGATACCTCACTAGCTCC	intronic antisense	NM_001166271	SPATA13	spermatogenesis-associated protein 13 isoform 1	+	24734860	24881212	472.47	60.0961	8.86501	5.93963	509.954	438.079	469.376	51.1559	86.6474	42.485	8.79512	9.0165	8.78342	5.72737	6.51658	5.57493
ASHGA5P016474	0.000631587	0.00532064	7.59676	up	noncoding	ENST00000430733	SPATA13-AS1	GENCODE	433	chr13	-	24826886	24828577		GAACCCCTGGCGCTCACTGGATACCCAGATAAAGTGCTCACTGGATACCTCACTAGCTCC	intronic antisense	NM_153023	SPATA13	spermatogenesis-associated protein 13 isoform 2	+	24734860	24881212	472.47	60.0961	8.86501	5.93963	509.954	438.079	469.376	51.1559	86.6474	42.485	8.79512	9.0165	8.78342	5.72737	6.51658	5.57493
ASHGA5P018521	0.000132726	0.00200495	2.33155	up	noncoding	ENST00000454562	RP4-758J18.10	GENCODE	424	chr1	-	1365929	1369868		GCACGTCCAGGCCCAGCTGTTGTTTTCACGGCTCCGGGACCAGGCGGATCCTCAGCCAAG	bidirectional	ENST00000495558	VWA1	von Willebrand factor A domain containing 1 [Source:HGNC Symbol;Acc:30910]	+	1370240	1372839	203.367	78.6695	7.5921	6.37081	251.04	147.411	211.649	80.8251	79.9545	75.2288	7.7396	7.45013	7.58657	6.35883	6.39417	6.35943
ASHGA5P031326	0.000538133	0.00480821	2.17917	up	noncoding	ENST00000564411	RP11-525K10.3	GENCODE	364	chr16	-	80541465	80574764		GTGCCTCCTCCGAAGATACTAGACAACTATGAGTCAAATTAAAATGCTTCCTTTGCAACA	natural antisense	ENST00000562982	DYNLRB2	dynein, light chain, roadblock-type 2 [Source:HGNC Symbol;Acc:15467]	+	80574630	80584538	933.246	423.733	9.86926	8.74548	976.606	901.602	921.529	438.631	430.701	401.868	9.75847	10.0604	9.78887	8.69352	8.85736	8.68554
ASHGA5P042658	0.00022015	0.0026967	2.40703	up	noncoding	ENST00000428044	RP11-390P2.4	GENCODE	421	chr6	+	139015455	139018164		CGCCTCATTTTTTACAATGTGGGCCAGTAACTATTTCGTATCACCTACTCTGACCACCTT	intergenic							453.965	181.295	8.80508	7.53782	494.467	424.856	442.573	196.244	162.191	185.451	8.74877	8.96757	8.69888	7.57668	7.4277	7.60908
ASHGA5P045321	0.000375273	0.00380499	3.1422	up	noncoding	ENST00000423380	RP11-305L7.1	GENCODE	815	chr9	-	93867238	93869586		GAATGGGAACATTGTCTGTCATCCCTAGACTGCATTAAAGACCTAAACTGCTTCCATTTA	intergenic							839.92	257.712	9.67663	8.02485	1012.4	575.067	932.295	284.492	222.704	265.94	9.81129	9.41005	9.80855	8.0812	7.89276	8.1006
ASHGA5P032699	0.0030276	0.0154512	2.17441	up	noncoding	NR_038080	LINC00482	RefSeq	2970	chr17	-	79276623	79283048		GCCCCGGCTGTGGCGTTAAGAAGGGCTATGGATCTAAATAAAATCCAGTCTCTTTGCTGG	intergenic							104.526	41.5602	6.58621	5.46558	126.483	64.6873	122.409	47.6911	40.4326	36.5568	6.71414	6.28163	6.76284	5.63359	5.39148	5.37167
ASHGA5P022771	0.00132158	0.00861335	2.26612	up	noncoding	ENST00000562538	AC000032.2	GENCODE	491	chr1	-	110235738	110236364		GGCCAGGCAGGGGTTTAGGGGGAGTGAAGAGGGACAATGAAGTCTTGGGAGTAAAGATGG	natural antisense	NM_000561	GSTM1	glutathione S-transferase Mu 1 isoform 1	+	110230417	110236367	38.1173	13.8325	5.12516	3.94494	38.5144	31.6343	44.2032	12.8406	14.1371	14.52	4.90838	5.2795	5.1876	3.86095	3.83664	4.13721
ASHGA5P022771	0.00132158	0.00861335	2.26612	up	noncoding	ENST00000562538	AC000032.2	GENCODE	491	chr1	-	110235738	110236364		GGCCAGGCAGGGGTTTAGGGGGAGTGAAGAGGGACAATGAAGTCTTGGGAGTAAAGATGG	natural antisense	NM_146421	GSTM1	glutathione S-transferase Mu 1 isoform 2	+	110230417	110236367	38.1173	13.8325	5.12516	3.94494	38.5144	31.6343	44.2032	12.8406	14.1371	14.52	4.90838	5.2795	5.1876	3.86095	3.83664	4.13721
ASHGA5P015994	0.000667889	0.00548738	2.13751	up	noncoding	uc002ued.3	BC035245	UCSC_knowngene	2887	chr2	-	169628462	169642936	NR_045786	GGCTGTGGAGGTAATCTTATTTTCCTAAGGGTAGTTTCATGATGACAGTGTCAAAAAATT	natural antisense	NM_001256126	CERS6	ceramide synthase 6 isoform 1	+	169312758	169631644	767.3	352.118	9.58086	8.48493	808.273	753.58	740.048	378.311	341.722	336.322	9.4789	9.80372	9.45997	8.4888	8.52826	8.43774
ASHGA5P015994	0.000667889	0.00548738	2.13751	up	noncoding	uc002ued.3	BC035245	UCSC_knowngene	2887	chr2	-	169628462	169642936	NR_045786	GGCTGTGGAGGTAATCTTATTTTCCTAAGGGTAGTTTCATGATGACAGTGTCAAAAAATT	natural antisense	NM_203463	CERS6	ceramide synthase 6 isoform 2	+	169312758	169631644	767.3	352.118	9.58086	8.48493	808.273	753.58	740.048	378.311	341.722	336.322	9.4789	9.80372	9.45997	8.4888	8.52826	8.43774
ASHGA5P016497	0.00672492	0.0270021	2.15869	up	noncoding	ENST00000430945	LINC00475	GENCODE	476	chr9	+	94907222	94910588		TGGTGATGAGAAGGCTGCTCAGGACCGAGGCTGAGACGGGCGACCAGGACGGGATTGTAT	intergenic							206.578	90.6129	7.6551	6.54495	209.547	210.898	199.29	101.179	74.1246	96.5351	7.47314	7.98851	7.50367	6.6586	6.27391	6.70234
ASHGA5P027487	0.000190936	0.00246572	8.91148	up	noncoding	AK125162R		LincRNAs identified by Khalil et al	2114	chr9	-	77305960	77308073		CAGGGCTCATTCAATTCCGGTAACCCTTGTGCTTTATTTTTGGCCATGAGAACAATCACT	intergenic							189.138	19.0449	7.49868	4.34302	206.282	144.975	216.158	16.1544	27.2381	13.7421	7.4503	7.42763	7.61812	4.16376	4.80255	4.06275
ASHGA5P034600	0.0176095	0.0553045	6.07204	up	noncoding	AY665172R		LincRNAs identified by Khalil et al	286	chr12	+	89937979	89938265		ATCTCAGACTGCATGTAGAGAACGTATGCCTTGAGAGATAAGTGATGTCTGCCATTGATT	intergenic							55.5325	9.92484	5.63285	3.03067	70.0476	32.9744	63.5756	5	19.7745	5	5.81101	5.33575	5.75178	2.3697	4.33273	2.38956
ASHGA5P015707	0.00119693	0.00803735	3.47379	up	noncoding	ENST00000422818	RP11-172F4.5	GENCODE	484	chr9	+	99265148	99265812		GGTTACTAAGTACCATTTCAGTAATGCCTTTTGTATCTTTATAAATTTTGACACAGGGTC	natural antisense	NM_001077181	CDC14B	dual specificity protein phosphatase CDC14B isoform 3	-	99262394	99329203	246.832	65.1085	7.87423	6.07772	290.329	165.246	284.923	77.6061	50.9894	66.7299	7.95974	7.62008	8.04287	6.30356	5.73015	6.19946
ASHGA5P015707	0.00119693	0.00803735	3.47379	up	noncoding	ENST00000422818	RP11-172F4.5	GENCODE	484	chr9	+	99265148	99265812		GGTTACTAAGTACCATTTCAGTAATGCCTTTTGTATCTTTATAAATTTTGACACAGGGTC	natural antisense	NM_003671	CDC14B	dual specificity protein phosphatase CDC14B isoform 1	-	99262394	99382112	246.832	65.1085	7.87423	6.07772	290.329	165.246	284.923	77.6061	50.9894	66.7299	7.95974	7.62008	8.04287	6.30356	5.73015	6.19946
ASHGA5P015707	0.00119693	0.00803735	3.47379	up	noncoding	ENST00000422818	RP11-172F4.5	GENCODE	484	chr9	+	99265148	99265812		GGTTACTAAGTACCATTTCAGTAATGCCTTTTGTATCTTTATAAATTTTGACACAGGGTC	natural antisense	NM_033331	CDC14B	dual specificity protein phosphatase CDC14B isoform 2	-	99262394	99382112	246.832	65.1085	7.87423	6.07772	290.329	165.246	284.923	77.6061	50.9894	66.7299	7.95974	7.62008	8.04287	6.30356	5.73015	6.19946
ASHGA5P030949	0.00144245	0.00918304	2.47075	up	noncoding	ENST00000573071	RP11-876N24.2	GENCODE	491	chr16	-	10971056	10982495		AGGATGCCTTCGGATGCCCAGCTCAGAAGCACACAGCCTCATCACTAGCCTCATCACTAA	natural antisense	NM_000246	CIITA	MHC class II transactivator	+	10971054	11018840	325.956	126.85	8.31771	7.01276	361.886	286.02	329.962	142.998	98.1199	139.433	8.28453	8.4086	8.26	7.13776	6.69444	7.2061
ASHGA5P056160	0.00468335	0.0208893	2.96558	up	noncoding	ENST00000398461	MEG3	GENCODE	3452	chr14	+	101299305	101327358	ENST00000455531	CATGATTAAATCACTCCAATTAAACTTTAGGCTCCAGTCAGACCTTCAGCCAAATGGAAA	intergenic							560.812	181.935	9.06691	7.49859	697.905	363.687	620.844	217.268	125.408	203.129	9.26012	8.74293	9.19766	7.71323	7.05525	7.72729
ASHGA5P050757	0.00173541	0.0104783	2.69395	up	noncoding	NR_027856	CLK1	RefSeq	3333	chr2	-	201717731	201729467		GAAAATTATTACAAAATATTCTAAAAGGGTTTTTTGTGGTACTTCAAGAAACCTGATTAG	exon sense-overlapping	NM_001162407	CLK1	dual specificity protein kinase CLK1 isoform 2	-	201717731	201729284	1150.4	407.744	10.1159	8.68618	1407.45	720.482	1323.26	441.152	362.983	419.098	10.2924	9.7402	10.3151	8.70231	8.61219	8.74403
ASHGA5P050757	0.00173541	0.0104783	2.69395	up	noncoding	NR_027856	CLK1	RefSeq	3333	chr2	-	201717731	201729467		GAAAATTATTACAAAATATTCTAAAAGGGTTTTTTGTGGTACTTCAAGAAACCTGATTAG	exon sense-overlapping	NM_004071	CLK1	dual specificity protein kinase CLK1 isoform 1	-	201717731	201729467	1150.4	407.744	10.1159	8.68618	1407.45	720.482	1323.26	441.152	362.983	419.098	10.2924	9.7402	10.3151	8.70231	8.61219	8.74403
ASHGA5P032321	0.0152934	0.0498053	2.93011	up	noncoding	ENST00000581946	RP11-354P11.3	GENCODE	546	chr17	-	28449446	28453136		CCCCAACCATCTCTCCCACCTTGAACAAAATGATAATTATTTCTAACTTATTCTGACAAT	intronic antisense	NM_001261467	NSRP1	nuclear speckle splicing regulatory protein 1 isoform 2	+	28443824	28513493	1629.96	583.678	10.6764	9.12543	1800.22	1350.69	1738.97	442.707	877.738	430.589	10.6605	10.6381	10.7305	8.70727	9.88531	8.7837
ASHGA5P032321	0.0152934	0.0498053	2.93011	up	noncoding	ENST00000581946	RP11-354P11.3	GENCODE	546	chr17	-	28449446	28453136		CCCCAACCATCTCTCCCACCTTGAACAAAATGATAATTATTTCTAACTTATTCTGACAAT	intronic antisense	NM_032141	NSRP1	nuclear speckle splicing regulatory protein 1 isoform 1	+	28443824	28513493	1629.96	583.678	10.6764	9.12543	1800.22	1350.69	1738.97	442.707	877.738	430.589	10.6605	10.6381	10.7305	8.70727	9.88531	8.7837
ASHGA5P020157	5.1926e-07	0.000147028	4.21948	up	noncoding	ENST00000508877	CTC-338M12.5	GENCODE	392	chr5	+	180619069	180621428		TAGTGTTGTGGCTGCCCCACGAGAACCCTATATGCCAGTTCCAGAAGCAAAAACAAAAAA	natural antisense	NM_203293	TRIM7	tripartite motif-containing protein 7 isoform 1	-	180620923	180632177	493.526	110.677	8.92273	6.84567	574.156	400.792	505.631	116.383	111.652	103.995	8.97873	8.88816	8.90129	6.8531	6.87901	6.80488
ASHGA5P020157	5.1926e-07	0.000147028	4.21948	up	noncoding	ENST00000508877	CTC-338M12.5	GENCODE	392	chr5	+	180619069	180621428		TAGTGTTGTGGCTGCCCCACGAGAACCCTATATGCCAGTTCCAGAAGCAAAAACAAAAAA	natural antisense	NM_203294	TRIM7	tripartite motif-containing protein 7 isoform 3	-	180620923	180631340	493.526	110.677	8.92273	6.84567	574.156	400.792	505.631	116.383	111.652	103.995	8.97873	8.88816	8.90129	6.8531	6.87901	6.80488
ASHGA5P020157	5.1926e-07	0.000147028	4.21948	up	noncoding	ENST00000508877	CTC-338M12.5	GENCODE	392	chr5	+	180619069	180621428		TAGTGTTGTGGCTGCCCCACGAGAACCCTATATGCCAGTTCCAGAAGCAAAAACAAAAAA	natural antisense	NM_203295	TRIM7	tripartite motif-containing protein 7 isoform 3	-	180620923	180631340	493.526	110.677	8.92273	6.84567	574.156	400.792	505.631	116.383	111.652	103.995	8.97873	8.88816	8.90129	6.8531	6.87901	6.80488
ASHGA5P020157	5.1926e-07	0.000147028	4.21948	up	noncoding	ENST00000508877	CTC-338M12.5	GENCODE	392	chr5	+	180619069	180621428		TAGTGTTGTGGCTGCCCCACGAGAACCCTATATGCCAGTTCCAGAAGCAAAAACAAAAAA	natural antisense	NM_203296	TRIM7	tripartite motif-containing protein 7 isoform 3	-	180620923	180631340	493.526	110.677	8.92273	6.84567	574.156	400.792	505.631	116.383	111.652	103.995	8.97873	8.88816	8.90129	6.8531	6.87901	6.80488
ASHGA5P020157	5.1926e-07	0.000147028	4.21948	up	noncoding	ENST00000508877	CTC-338M12.5	GENCODE	392	chr5	+	180619069	180621428		TAGTGTTGTGGCTGCCCCACGAGAACCCTATATGCCAGTTCCAGAAGCAAAAACAAAAAA	natural antisense	NM_203297	TRIM7	tripartite motif-containing protein 7 isoform 2	-	180620923	180627930	493.526	110.677	8.92273	6.84567	574.156	400.792	505.631	116.383	111.652	103.995	8.97873	8.88816	8.90129	6.8531	6.87901	6.80488
ASHGA5P021309	0.0334695	0.0886145	2.44291	up	noncoding	uc001miu.3	MRVI1-AS1	UCSC_knowngene	619	chr11	+	10562786	10621479		GAGAACACAGCCACCCTCATCAGCCAGAGTTCAAACCCTGACAGTGCCCATGGAGAGATC	intronic antisense	NM_006691	LYVE1	lymphatic vessel endothelial hyaluronic acid receptor 1 precursor	-	10579412	10590365	565.105	224.162	9.07118	7.78257	683.515	350.39	661.411	177.68	333.281	161.524	9.23067	8.68829	9.29457	7.43859	8.49518	7.41396
ASHGA5P021309	0.0334695	0.0886145	2.44291	up	noncoding	uc001miu.3	MRVI1-AS1	UCSC_knowngene	619	chr11	+	10562786	10621479		GAGAACACAGCCACCCTCATCAGCCAGAGTTCAAACCCTGACAGTGCCCATGGAGAGATC	natural antisense	NM_001098579	MRVI1	protein MRVI1 isoform a	-	10594637	10673848	565.105	224.162	9.07118	7.78257	683.515	350.39	661.411	177.68	333.281	161.524	9.23067	8.68829	9.29457	7.43859	8.49518	7.41396
ASHGA5P021309	0.0334695	0.0886145	2.44291	up	noncoding	uc001miu.3	MRVI1-AS1	UCSC_knowngene	619	chr11	+	10562786	10621479		GAGAACACAGCCACCCTCATCAGCCAGAGTTCAAACCCTGACAGTGCCCATGGAGAGATC	natural antisense	NM_001100163	MRVI1	protein MRVI1 isoform b	-	10594637	10715535	565.105	224.162	9.07118	7.78257	683.515	350.39	661.411	177.68	333.281	161.524	9.23067	8.68829	9.29457	7.43859	8.49518	7.41396
ASHGA5P021309	0.0334695	0.0886145	2.44291	up	noncoding	uc001miu.3	MRVI1-AS1	UCSC_knowngene	619	chr11	+	10562786	10621479		GAGAACACAGCCACCCTCATCAGCCAGAGTTCAAACCCTGACAGTGCCCATGGAGAGATC	natural antisense	NM_001100167	MRVI1	protein MRVI1 isoform c	-	10594637	10715121	565.105	224.162	9.07118	7.78257	683.515	350.39	661.411	177.68	333.281	161.524	9.23067	8.68829	9.29457	7.43859	8.49518	7.41396
ASHGA5P021309	0.0334695	0.0886145	2.44291	up	noncoding	uc001miu.3	MRVI1-AS1	UCSC_knowngene	619	chr11	+	10562786	10621479		GAGAACACAGCCACCCTCATCAGCCAGAGTTCAAACCCTGACAGTGCCCATGGAGAGATC	natural antisense	NM_001206880	MRVI1	protein MRVI1 isoform e	-	10594637	10715535	565.105	224.162	9.07118	7.78257	683.515	350.39	661.411	177.68	333.281	161.524	9.23067	8.68829	9.29457	7.43859	8.49518	7.41396
ASHGA5P021309	0.0334695	0.0886145	2.44291	up	noncoding	uc001miu.3	MRVI1-AS1	UCSC_knowngene	619	chr11	+	10562786	10621479		GAGAACACAGCCACCCTCATCAGCCAGAGTTCAAACCCTGACAGTGCCCATGGAGAGATC	natural antisense	NM_001206881	MRVI1	protein MRVI1 isoform c	-	10594637	10715535	565.105	224.162	9.07118	7.78257	683.515	350.39	661.411	177.68	333.281	161.524	9.23067	8.68829	9.29457	7.43859	8.49518	7.41396
ASHGA5P021309	0.0334695	0.0886145	2.44291	up	noncoding	uc001miu.3	MRVI1-AS1	UCSC_knowngene	619	chr11	+	10562786	10621479		GAGAACACAGCCACCCTCATCAGCCAGAGTTCAAACCCTGACAGTGCCCATGGAGAGATC	natural antisense	NM_130385	MRVI1	protein MRVI1 isoform d	-	10594637	10715535	565.105	224.162	9.07118	7.78257	683.515	350.39	661.411	177.68	333.281	161.524	9.23067	8.68829	9.29457	7.43859	8.49518	7.41396
ASHGA5P018902	0.000771581	0.00606407	2.1518	up	noncoding	NR_027168	C17orf76-AS1	RefSeq	1041	chr17	+	16342300	16345340	ENST00000460249, ENST00000483140, ENST00000578757, NR_027160, NR_027164, NR_027167	AGAGAACTGGTCGCTGAAACCTCTACAACTTAGTTGACCGTAACTGCCAGAGCCCTGCCC	natural antisense	NM_001113567	FAM211A	leucine-rich repeat-containing protein FAM211A isoform 1	-	16345318	16395505	9323.41	4399.21	13.1719	12.0663	10392.2	7923.74	9654.26	5233.46	3462.48	4501.7	13.1849	13.1391	13.1916	12.2355	11.8371	12.1264
ASHGA5P018902	0.000771581	0.00606407	2.1518	up	noncoding	NR_027168	C17orf76-AS1	RefSeq	1041	chr17	+	16342300	16345340	ENST00000460249, ENST00000483140, ENST00000578757, NR_027160, NR_027164, NR_027167	AGAGAACTGGTCGCTGAAACCTCTACAACTTAGTTGACCGTAACTGCCAGAGCCCTGCCC	natural antisense	NM_207387	FAM211A	leucine-rich repeat-containing protein FAM211A isoform 2	-	16345318	16395505	9323.41	4399.21	13.1719	12.0663	10392.2	7923.74	9654.26	5233.46	3462.48	4501.7	13.1849	13.1391	13.1916	12.2355	11.8371	12.1264
ASHGA5P031442	8.19873e-06	0.000423509	6.4386	up	noncoding	ENST00000564390	RP11-161M6.5	GENCODE	879	chr16	+	1115239	1116502		TCTCTGATTGGTCTGGAGTTGCAGGTGAGGCCACCTCAGGAAGCTGCTGTATCTGAGGGA	intergenic							875.95	130.809	9.76775	7.08101	988.523	727.146	912.183	123.98	144.338	124.107	9.77968	9.75024	9.77334	6.94099	7.25334	7.04869
ASHGA5P025935	0.00258783	0.0138253	3.23272	up	noncoding	NR_046471	MEG3	RefSeq	1547	chr14	+	101292444	101327360		TTGCATCAGGTAGGGGCTTTGCAGAGACCATCGACGGGCTGACTTGAGCACGTGGGCCGT	intergenic							93.3395	25.2482	6.46034	4.76759	95.2571	102.204	82.5577	27.4999	27.039	21.2056	6.28643	6.93954	6.15506	4.87849	4.7894	4.6349
ASHGA5P043225	6.81836e-05	0.00138083	4.0661	up	noncoding	ENST00000434983	RP11-309H21.2	GENCODE	299	chr1	+	191190288	191197597		CCATATTTTTCACTTTATGCGGAGATCATATACACCTACCACTTTTTCAGGAGAGTTGGC	intergenic							63.648	13.0602	5.88059	3.85694	70.9479	48.0852	71.9109	14.2904	15.076	9.81407	5.83015	5.86678	5.94484	4.00176	3.93527	3.63379
ASHGA5P013198	0.0016639	0.0101968	3.99881	up	noncoding	NR_027673	ADARB1	RefSeq	5073	chr21	+	46494492	46646478		TGCCAGCCAGACAGAAACAGTCTCCGCCAGTCAAGAAACCCTCAAAAGTATTTTGCCATG	exon sense-overlapping	NM_001112	ADARB1	double-stranded RNA-specific editase 1 isoform 1	+	46494492	46646478	179.011	41.145	7.41371	5.41413	209.79	129.441	197.803	46.0864	29.2903	48.0585	7.47478	7.2736	7.49273	5.584	4.91088	5.74752
ASHGA5P013198	0.0016639	0.0101968	3.99881	up	noncoding	NR_027673	ADARB1	RefSeq	5073	chr21	+	46494492	46646478		TGCCAGCCAGACAGAAACAGTCTCCGCCAGTCAAGAAACCCTCAAAAGTATTTTGCCATG	exon sense-overlapping	NM_001160230	ADARB1	double-stranded RNA-specific editase 1 isoform 7	+	46494492	46646478	179.011	41.145	7.41371	5.41413	209.79	129.441	197.803	46.0864	29.2903	48.0585	7.47478	7.2736	7.49273	5.584	4.91088	5.74752
ASHGA5P013198	0.0016639	0.0101968	3.99881	up	noncoding	NR_027673	ADARB1	RefSeq	5073	chr21	+	46494492	46646478		TGCCAGCCAGACAGAAACAGTCTCCGCCAGTCAAGAAACCCTCAAAAGTATTTTGCCATG	exon sense-overlapping	NM_015833	ADARB1	double-stranded RNA-specific editase 1 isoform 2	+	46494492	46646478	179.011	41.145	7.41371	5.41413	209.79	129.441	197.803	46.0864	29.2903	48.0585	7.47478	7.2736	7.49273	5.584	4.91088	5.74752
ASHGA5P013198	0.0016639	0.0101968	3.99881	up	noncoding	NR_027673	ADARB1	RefSeq	5073	chr21	+	46494492	46646478		TGCCAGCCAGACAGAAACAGTCTCCGCCAGTCAAGAAACCCTCAAAAGTATTTTGCCATG	exon sense-overlapping	NM_015834	ADARB1	double-stranded RNA-specific editase 1 isoform 3	+	46494492	46646478	179.011	41.145	7.41371	5.41413	209.79	129.441	197.803	46.0864	29.2903	48.0585	7.47478	7.2736	7.49273	5.584	4.91088	5.74752
ASHGA5P031570	5.91418e-05	0.00127723	3.46548	up	noncoding	ENST00000565118	ABCC6P1	GENCODE	796	chr16	+	18582483	18584844	NM_001079528, NR_023387	GGCCACATTAGGATGAACCTTTTAAAAAGTTATGCATTTATTTTTATGTTCCCCCACTGG	intergenic							888.929	249.323	9.77637	7.98331	1049.7	655.447	961.641	259.414	254.919	233.636	9.8716	9.60256	9.85494	7.95285	8.08328	7.9138
ASHGA5P035859	0.0003362	0.00356237	2.22541	up	noncoding	uc021vhp.1	BC067268	UCSC_knowngene	3102	chr2	+	54752736	54755838		CCATCATTTGTCTTAACCTTTCTAGGATGTTTACCTAGGTCCCTCAGTAACTGTAGTCAT	exon sense-overlapping	NM_003128	SPTBN1	spectrin beta chain, brain 1 isoform 1	+	54683453	54898583	2061.33	945.975	11.0176	9.86356	2345.9	1666.75	2171.35	1070.18	757.603	1010.14	11.053	10.9469	11.053	9.93776	9.67548	9.97744
ASHGA5P044744	1.33256e-05	0.000564628	2.828	up	noncoding	ENST00000518096	TUBBP1	GENCODE	1646	chr8	+	30209388	30211034		CGCTGCTCCAGCATCTAGGGCATATTCCAACCTTCCAGCCTGCGACCTGCAGAGAAAAAA	intergenic							8981.46	3199.61	13.1143	11.6145	10306.9	7263.75	9373.76	3518.25	2824.2	3256.36	13.1749	13.0117	13.1563	11.64	11.5613	11.6423
ASHGA5P029835	0.00361533	0.0174766	2.06628	up	noncoding	TCONS_00008845	XLOC_003615	LincRNAs identified by Cabili et al	490	chr4	+	99594440	99599477	TCONS_00008170, TCONS_00008172	AAGATGTGAAAGAGGAAACTTAAAGAGAAACCCAGATGGTACATCTCTCTTCCTGGCTAG	intergenic							127.443	54.3631	6.8885	5.84147	162.219	84.5894	135.522	54.7239	63.6103	44.7551	7.08747	6.66513	6.91291	5.82149	6.0577	5.64521
ASHGA5P019440	3.04071e-05	0.000857794	3.83449	up	noncoding	uc003dwf.4	LOC100302640	UCSC_knowngene	2724	chr3	-	106555657	106959485		CATGTGGCAGGTTTTTCTCACCGCATAAAATATGTTATAGAGTAGTCCATCTATTTCTCT	intergenic							417.269	103.123	8.67684	6.7378	460.072	363.301	428.433	115.422	89.8729	104.074	8.63888	8.74179	8.64984	6.84103	6.5662	6.80618
ASHGA5P040341	5.57417e-06	0.000351697	2.1337	up	noncoding	ENST00000563101	CTD-2165H16.4	GENCODE	2797	chr5	-	14661916	14664713		CCACAGAACTCCGGGGGTATTGTTTTCTCCTTTAATTTTACTTGAAAAAGTAATAAATGC	bidirectional	NM_138348	FAM105B	protein FAM105B	+	14664782	14699842	80.2145	32.6139	6.2309	5.13754	90.9771	64.0004	85.666	31.9194	34.0192	31.9031	6.21438	6.26552	6.2128	5.08907	5.13338	5.19017
ASHGA5P016648	0.00124342	0.00825529	2.13075	up	noncoding	ENST00000432511	RP11-134P9.1	GENCODE	505	chr1	-	203270293	203274387		ACCATTCACGCCGTCTTCCTTCCTCATTGTGGTTTGGACCTTCTCGAGAAAGAATCTGGC	bidirectional	NM_006763	BTG2	protein BTG2	+	203274663	203278729	760.755	351.166	9.5493	8.45794	888.275	602.703	791.289	402.111	274.925	376.462	9.61435	9.47715	9.55639	8.57497	8.20192	8.59692
ASHGA5P058542	1.77135e-05	0.000655785	4.30239	up	noncoding	uc010csj.2	LRRC37BP1	UCSC_knowngene	2415	chr17	+	28935447	28992716		ACTGCATACGATGAGAAAAGTTGGAGCTGGAGAAAGACCGTGTTCCTCGTGTTCTGTGAG	intergenic							121.031	24.2506	6.82481	4.71967	140.304	84.6141	138.176	24.5605	24.8409	23.3503	6.86556	6.66585	6.94303	4.72496	4.66701	4.76704
ASHGA5P042551	0.000205357	0.00258641	2.15268	up	noncoding	ENST00000418945	RP11-98I9.4	GENCODE	1638	chr6	+	99872797	99879249		CTGCATGACTTCATAGGGAGTCCATATTGCTTGATTTTTCTCCATATCATTACCATTGAC	natural antisense	NM_015491	PNISR	arginine/serine-rich protein PNISR	-	99847840	99873207	357.835	158.777	8.45319	7.34705	377.209	322.299	373.996	177.268	142.986	156.078	8.34941	8.56969	8.44046	7.43554	7.24137	7.36425
ASHGA5P042551	0.000205357	0.00258641	2.15268	up	noncoding	ENST00000418945	RP11-98I9.4	GENCODE	1638	chr6	+	99872797	99879249		CTGCATGACTTCATAGGGAGTCCATATTGCTTGATTTTTCTCCATATCATTACCATTGAC	natural antisense	NM_032870	PNISR	arginine/serine-rich protein PNISR	-	99847840	99873207	357.835	158.777	8.45319	7.34705	377.209	322.299	373.996	177.268	142.986	156.078	8.34941	8.56969	8.44046	7.43554	7.24137	7.36425
ASHGA5P029788	0.00143344	0.00914516	2.67965	up	noncoding	ENST00000554693	AL132709.8	GENCODE	1283	chr14	+	101427412	101452987		GATTATGAATTTAGCCCTGATGAAGACTTGTGTTGCTGTCATGATATGAAAGATTCCAGT	intergenic							152.775	52.3916	7.20086	5.77881	164.973	139.151	154.2	57.8699	42.5147	56.7901	7.11685	7.37371	7.112	5.89937	5.46255	5.97451
ASHGA5P023442	0.00114642	0.00781123	2.84255	up	noncoding	ENST00000580984	RP11-958F21.1	GENCODE	487	chr18	-	22513450	22567646		CTCCTTTCTGTTGCAAATGAAAGAAGTCCTGCTACTCTAAAGAATAACTAAACCAGACTG	intergenic							100.198	30.7791	6.54561	5.03843	120.088	70.7763	109.729	25.5048	39.4411	27.3913	6.6352	6.40706	6.59459	4.7787	5.35085	4.98573
ASHGA5P046639	0.00168241	0.0102568	3.73592	up	noncoding	ENST00000555831	RP4-755D9.1	GENCODE	575	chrX	+	119254459	119261010		ATCCACTGCTAAGTCAGACTTTTGAACCATTGTTCCAGGCAAACTTCTGTTAAAGCTGGT	intergenic							189.453	47.1261	7.52121	5.61975	205.164	194.81	168.384	58.8046	38.5067	44.0668	7.44166	7.87191	7.25007	5.91887	5.31593	5.62445
ASHGA5P038291	0.00318156	0.01596	4.02693	up	noncoding	uc010hno.3	LOC100506994	UCSC_knowngene	2665	chr3	-	62247493	62304622	ENST00000475371, ENST00000479588, ENST00000495542, ENST00000498655, NR_038281, NR_038282	TTCACTTTTGACAGAAGCTGTCCCTCAAAAGCAAACATGCAATAGAAGAAACAGATCTCA	natural antisense	NM_002841	PTPRG	receptor-type tyrosine-protein phosphatase gamma	+	61547242	62280573	237.371	55.217	7.81729	5.80761	283.788	160.547	267.776	69.1341	36.1075	60.4095	7.9256	7.57974	7.94653	6.14358	5.22133	6.05793
ASHGA5P029371	1.99736e-06	0.000228214	15.5704	up	noncoding	ENST00000553433	RP11-982M15.7	GENCODE	503	chr14	-	105119884	105121904	ENST00000554954	TTCTTGCCGTTCGCGGGGTCTGCCTCCAGCAAGTTCTCCTTCAGCATTCTGAGTGTACCA	intergenic							3727.16	234.182	11.8597	7.89901	4374.38	2766.62	4040.48	244.817	229.666	228.064	11.9547	11.6736	11.9509	7.87342	7.93862	7.88499
ASHGA5P054348	9.59743e-05	0.00169647	2.30829	up	noncoding	ENST00000418372	RP11-67B16.1	GENCODE	446	chr10	-	4285141	4285981		CAGTGTCTTACCAAGAATGAAAGGCAACCTATGTAAAAACTATGGGCTTTCTAGTATAAA	intergenic							226.293	91.3275	7.78539	6.57857	244.728	198.914	235.235	93.4297	96.5459	84.007	7.70357	7.90332	7.74928	6.55249	6.67065	6.51257
ASHGA5P031561	6.64162e-05	0.00135944	3.52907	up	noncoding	ENST00000574212	AF001548.5	GENCODE	836	chr16	+	15820530	15826850		GTAATGACTGGCAAACAAATACACAAAGTAATAGAATTGAAAGGATGTCTGTGAACTGCA	natural antisense	NM_001040113	MYH11	myosin-11 isoform SM2B	-	15796991	15950887	442.134	119.145	8.75481	6.93552	510.215	357.766	458.42	138.776	101.562	117.098	8.7959	8.71659	8.75193	7.09515	6.74294	6.96848
ASHGA5P031561	6.64162e-05	0.00135944	3.52907	up	noncoding	ENST00000574212	AF001548.5	GENCODE	836	chr16	+	15820530	15826850		GTAATGACTGGCAAACAAATACACAAAGTAATAGAATTGAAAGGATGTCTGTGAACTGCA	natural antisense	NM_001040114	MYH11	myosin-11 isoform SM1B	-	15796991	15950887	442.134	119.145	8.75481	6.93552	510.215	357.766	458.42	138.776	101.562	117.098	8.7959	8.71659	8.75193	7.09515	6.74294	6.96848
ASHGA5P031561	6.64162e-05	0.00135944	3.52907	up	noncoding	ENST00000574212	AF001548.5	GENCODE	836	chr16	+	15820530	15826850		GTAATGACTGGCAAACAAATACACAAAGTAATAGAATTGAAAGGATGTCTGTGAACTGCA	natural antisense	NM_002474	MYH11	myosin-11 isoform SM1A	-	15796991	15950887	442.134	119.145	8.75481	6.93552	510.215	357.766	458.42	138.776	101.562	117.098	8.7959	8.71659	8.75193	7.09515	6.74294	6.96848
ASHGA5P031561	6.64162e-05	0.00135944	3.52907	up	noncoding	ENST00000574212	AF001548.5	GENCODE	836	chr16	+	15820530	15826850		GTAATGACTGGCAAACAAATACACAAAGTAATAGAATTGAAAGGATGTCTGTGAACTGCA	natural antisense	NM_022844	MYH11	myosin-11 isoform SM2A	-	15796991	15950887	442.134	119.145	8.75481	6.93552	510.215	357.766	458.42	138.776	101.562	117.098	8.7959	8.71659	8.75193	7.09515	6.74294	6.96848
ASHGA5P026688	0.000281353	0.00316072	2.92929	up	noncoding	ENST00000533528	RP11-113K21.5	GENCODE	340	chr11	+	82783145	82803380		GAAACTCCAGTTGTTTACTATTATTATTAAAGTGGGAAACGGAGTTCGTTGATCAAATGG	bidirectional	NM_014488	RAB30	ras-related protein Rab-30	-	82692477	82782884	472.97	151.305	8.83604	7.28549	565.872	324.435	528.603	156.838	147.809	149.268	8.95541	8.57781	8.97491	7.26303	7.28917	7.30428
ASHGA5P045799	0.0244896	0.0702261	3.93038	up	noncoding	ENST00000431813	DAPK1-IT1	GENCODE	702	chr9	+	90168368	90169374		GAGGCATGTTTTTAGCTGAATAGCAATAATTATGGGATTGTGCAATACTGGAAGAAGCAG	intron sense-overlapping	NM_004938	DAPK1	death-associated protein kinase 1	+	90112755	90323549	113.921	29.0735	6.7664	4.79173	121.061	108.226	112.477	40.0196	12.8963	34.3046	6.64673	7.02079	6.63168	5.38683	3.69991	5.28846
ASHGA5P051576	0.000248305	0.00289595	2.01847	up	noncoding	uc001eng.1	AX747132	UCSC_knowngene	1711	chr1	-	145372087	145373798	uc001elt.1	ATTATACTAACTGCTGTAATGTCCTTTTCTTCTATTTCCAACATGTCTGTCAATTTCAAC	intergenic							229.475	106.924	7.80458	6.79131	247.166	198.22	243.039	114.344	96.3731	110.056	7.71778	7.89721	7.79875	6.82611	6.66778	6.88005
ASHGA5P034195	3.79849e-05	0.00098606	2.16048	up	noncoding	ENST00000566551	RP5-1057J7.6	GENCODE	5444	chr1	-	23607801	23613245		GGTAGGTAATTTACTTTCTATTGTACTCATAGTTTGTTTGAAACCTCTTCACCTCTATCC	intergenic							1106.01	512.022	10.1113	8.99995	1204.73	988.135	1125.17	575.353	451.69	509.023	10.0685	10.1849	10.0805	9.06875	8.92372	9.00738
ASHGA5P020126	6.05461e-06	0.000361806	2.31188	up	noncoding	ENST00000508529	TUBBP5	pseudogene	1332	chr9	+	141069496	141071711	ENST00000290377, ENST00000563927, ENST00000567207, NM_177987	AGATCGGGGCTTCTGGGAGGTGATCTCTGATGAACATGCTATCGACTCCGCTGGCACCTA								571.446	239.245	9.13644	7.92737	649.626	467.454	597.259	258.797	235.979	222.959	9.15332	9.11837	9.13762	7.95049	7.97675	7.85488
ASHGA5P053745	0.000937874	0.00685941	3.02543	up	noncoding	ENST00000439438	RP11-305L7.6	GENCODE	454	chr9	+	93881343	93945044		AATACACCCAGCCCACACCCTGACTTTACAACCTTTAATTAATTAGAGGAAAGAAAGAGA	intergenic							575.452	186.798	9.14546	7.54831	658.138	467.986	600.231	211.558	138.083	210.753	9.17278	9.11942	9.14417	7.67357	7.19015	7.78122
ASHGA5P058535	0.00109513	0.0075562	2.1714	up	noncoding	uc010azt.3	ULK4P1	UCSC_knowngene	1135	chr15	+	30864942	30892911	ENST00000397827, ENST00000568486, NR_026859	AGCACTCTGACAATTCCAATTGCTAATCCAGCATTTGTGGATAGCTGCAAACTGTGATAT	intergenic							41.1446	15.7419	5.24523	4.12661	41.7297	36.378	45.3263	15.07	17.6003	14.5552	5.02982	5.47835	5.22753	4.07024	4.16845	4.14113
ASHGA5P052420	0.0148393	0.048739	2.08858	up	noncoding	ENST00000521133	CTB-131B5.4	GENCODE	454	chr5	-	139485009	139488173	ENST00000520928	TAATTTTATGTATTTATAGTAGTTCTCCCTGTGTCCCTTTATCCAAGCAACACAATACAA	intergenic							1758	853.78	10.7751	9.71261	2023.95	1352.96	1897.09	750.482	1099.41	711.446	10.8348	10.6404	10.8502	9.44191	10.2123	9.48363
ASHGA5P057802	0.0369138	0.0953172	2.05527	up	noncoding	TCONS_00022086	XLOC_010693	LincRNAs identified by Cabili et al	410	chr13	-	95157017	95165332		ACATTCTCAAGCTAGTCATCAAGCCTAACTGAGCATCCACTCTGTTGCTGAAATGCTGCT	intergenic							35.8003	14.5803	4.98473	3.9454	40.7282	21.0472	45.6257	11.3944	22.8443	9.50224	4.99449	4.72173	5.23797	3.69648	4.5477	3.59203
ASHGA5P038100	0.00978078	0.0357428	2.56614	up	noncoding	ENST00000474826	RP11-4K3__A.2	GENCODE	418	chr1	-	27633256	27634278		TTCTTAAAACTGTGAAAAAGCTTTTAACATGGCCCTCCTGTCTCCAGGGCTGCTCTGAAG	natural antisense	NM_015023	WDTC1	WD and tetratricopeptide repeats protein 1	+	27561006	27635110	1167.54	458.438	10.178	8.81841	1324.53	931.893	1246.19	401.416	624.981	348.918	10.2007	10.1028	10.2306	8.57244	9.39795	8.48484
ASHGA5P049761	3.67783e-05	0.00096622	3.16158	up	noncoding	NR_027942	COX11	RefSeq	1124	chr17	-	53029258	53046064	NR_027941	ACGCTTTCTGATCCTGGCCCCTAAAGAATTTACTTGTGCTAAGTAATAAAATTCCTATTG	exon sense-overlapping	NM_001162861	COX11	cytochrome c oxidase assembly protein COX11, mitochondrial isoform 2	-	53038566	53046064	6752.47	2187.45	12.7275	11.0668	7068.28	6591.52	6597.62	2401.55	1950.81	2209.98	12.6402	12.8866	12.6556	11.0903	11.0205	11.0897
ASHGA5P049761	3.67783e-05	0.00096622	3.16158	up	noncoding	NR_027942	COX11	RefSeq	1124	chr17	-	53029258	53046064	NR_027941	ACGCTTTCTGATCCTGGCCCCTAAAGAATTTACTTGTGCTAAGTAATAAAATTCCTATTG	exon sense-overlapping	NM_001162862	COX11	cytochrome c oxidase assembly protein COX11, mitochondrial isoform 3	-	53038566	53046064	6752.47	2187.45	12.7275	11.0668	7068.28	6591.52	6597.62	2401.55	1950.81	2209.98	12.6402	12.8866	12.6556	11.0903	11.0205	11.0897
ASHGA5P049761	3.67783e-05	0.00096622	3.16158	up	noncoding	NR_027942	COX11	RefSeq	1124	chr17	-	53029258	53046064	NR_027941	ACGCTTTCTGATCCTGGCCCCTAAAGAATTTACTTGTGCTAAGTAATAAAATTCCTATTG	exon sense-overlapping	NM_004375	COX11	cytochrome c oxidase assembly protein COX11, mitochondrial isoform 1	-	53038566	53046064	6752.47	2187.45	12.7275	11.0668	7068.28	6591.52	6597.62	2401.55	1950.81	2209.98	12.6402	12.8866	12.6556	11.0903	11.0205	11.0897
ASHGA5P049761	3.67783e-05	0.00096622	3.16158	up	noncoding	NR_027942	COX11	RefSeq	1124	chr17	-	53029258	53046064	NR_027941	ACGCTTTCTGATCCTGGCCCCTAAAGAATTTACTTGTGCTAAGTAATAAAATTCCTATTG	natural antisense	NM_005486	TOM1L1	TOM1-like protein 1	+	52978051	53039328	6752.47	2187.45	12.7275	11.0668	7068.28	6591.52	6597.62	2401.55	1950.81	2209.98	12.6402	12.8866	12.6556	11.0903	11.0205	11.0897
ASHGA5P020777	0.000573354	0.00502383	2.03564	up	noncoding	NR_046464	MEG3	RefSeq	1687	chr14	+	101292444	101327360	ENST00000519709, ENST00000524035, ENST00000524131	TAAACTGCAGGCACGTGGGCCGTGGCCCGGCTGGGTCGGCTGAAGAACTGCGGATGGAAG	intergenic							2543.27	1273.67	11.3299	10.3044	2687.06	2517.5	2425.26	1420.11	1132.86	1268.05	11.2488	11.5278	11.2131	10.3504	10.2568	10.306
ASHGA5P014540	7.66733e-06	0.000411346	2.1867	up	noncoding	ENST00000409898	LINC00152	GENCODE	560	chr2	+	87754994	87906258	ENST00000453478	CCTAACAATGGCTCTGCCGACTTCCAGTTCTGGAACAAGATGGTTAAACTCATTTTTCCC	intergenic							2164.93	1004.82	11.0925	9.96371	2435.44	1790.14	2269.2	1069.21	964.856	980.387	11.1104	11.0474	11.1196	9.93642	10.0247	9.93006
ASHGA5P030416	0.0455406	0.111602	2.4153	up	noncoding	TCONS_00008445	XLOC_003898	LincRNAs identified by Cabili et al	701	chr4	-	17460263	17462011		TCTTATTCTACAGACCTTCATTGGCTACATGGGTAGTATGGGCAAGAGATAGGTGGTCCT	exon sense-overlapping	ENST00000513615	QDPR	quinoid dihydropteridine reductase [Source:HGNC Symbol;Acc:9752]	-	17461883	17513712	40.6574	14.9018	5.20484	3.93264	48.8979	29.522	43.5524	20.1044	8.38351	16.2174	5.26799	5.1832	5.16332	4.46125	3.05395	4.28271
ASHGA5P030400	0.00140989	0.009016	2.3061	up	noncoding	ENST00000560994	RP11-680F8.1	GENCODE	410	chr15	+	29969416	29973161	uc001zcp.1	GCCATGTCTTCTTTTCATATCAGAGCTAATGAGTTTTGATATGTGAACATTTCTTCTCCT	intergenic							234.137	96.1751	7.83688	6.63143	251.449	209.996	240.967	108.6	78.3911	101.534	7.74183	7.98293	7.78589	6.75718	6.36345	6.77364
ASHGA5P030578	0.00140345	0.00900493	2.0075	up	noncoding	ENST00000558630	RP11-554D20.1	GENCODE	470	chr15	+	61056104	61057234		ACTTCACTTTCCTGCTGCCTGTGGCAATAAAAGAACCCGTTTTGTTTTAACATTAATAAG	intronic antisense	NM_134261	RORA	nuclear receptor ROR-alpha isoform a	-	60780482	61521502	273.218	128.436	8.06103	7.05563	285.16	258.813	275.681	126.529	139.977	118.804	7.9322	8.26071	7.99018	6.96818	7.21062	6.98808
ASHGA5P053748	0.000630322	0.00531872	2.4231	up	noncoding	ENST00000438322	LINC00475	GENCODE	424	chr9	+	94903877	94907392		ATCTGATGGTGATGAGAAGGCATGATGCCTCTTGTTCTATTCTTTTTTGTTTCTTCTTTT	intergenic							1009.31	419.154	9.986	8.70915	1107.6	927.712	992.621	485.771	328.796	442.895	9.9549	10.0982	9.90491	8.83549	8.47318	8.81879
ASHGA5P043645	0.00283258	0.0147182	3.15675	up	noncoding	NR_046325	KDM5B-AS1	RefSeq	764	chr1	+	202780073	202781041		CTCGTGCTTCTACCACCACCCTTCCCCTCCCAACCCGGTGGATCCTCTCGTCTCCCCCAG	intergenic							78741.7	22680.9	16.1379	14.4794	76463.1	90319.1	69442.9	20240.3	29223.9	18578.5	16.0435	16.3303	16.0398	14.2463	14.949	14.2429
ASHGA5P043890	2.60061e-06	0.000256538	7.21618	up	noncoding	ENST00000478818	RP11-155G14.5	pseudogene	450	chr7	+	128106616	128109225	NM_001144933, NM_173503	CAAATGCTCAAGAAAAAGCAGACTTGTATAGTGGCCGATGCAACTACTATTAAACAACAT								783.812	102.827	9.59135	6.74012	898.316	605.468	847.65	112.302	94.4195	101.761	9.63192	9.48506	9.65707	6.8023	6.64149	6.77656
ASHGA5P058515	0.0102887	0.0371024	2.31106	up	noncoding	uc009viu.3	WASH7P	UCSC_knowngene	2706	chr1	-	14361	19759	uc009vjf.2, uc010bpk.1	AGGGAGGATGGAAGCAGGTCAGATTATCCTTGTAGAGGCCCCCTGGATGGCACCAAGATC	intergenic							486.969	201.379	8.89956	7.691	473.325	560.571	427.011	190.776	227.851	185.51	8.68288	9.37143	8.64436	7.53729	7.92612	7.60959
ASHGA5P029287	0.00153375	0.00961897	2.28498	up	noncoding	TCONS_00008379	XLOC_003833	LincRNAs identified by Cabili et al	467	chr4	+	189096292	189099524		AACTGGACTGCAGTCTGCTCTAAAGGTGTGCCTCCTTCTTTGGCGAATTTATAAGGAAGT	intergenic							1051.41	457.455	10.0446	8.85238	1104.11	1041.11	1009.01	440.275	501.152	430.938	9.94903	10.2556	9.92907	8.69937	9.07358	8.7842
ASHGA5P025712	5.86141e-06	0.000361375	3.62048	up	noncoding	NR_027621	FHL1	RefSeq	2606	chrX	+	135228860	135293518	ENST00000394155, NM_001159703, NM_001449	GAGTGCGCAGGCACCTTGGAAGTTGTTTTCAACCATATCCAGCCTTTGCCGAATACATCC	exon sense-overlapping	NM_001159699	FHL1	four and a half LIM domains protein 1 isoform 5	+	135279054	135293518	5232.39	1460.63	12.3508	10.4946	5859.46	4494.5	5343.2	1623.16	1233.03	1525.69	12.3661	12.335	12.3513	10.5362	10.3805	10.5671
ASHGA5P025712	5.86141e-06	0.000361375	3.62048	up	noncoding	NR_027621	FHL1	RefSeq	2606	chrX	+	135228860	135293518	ENST00000394155, NM_001159703, NM_001449	GAGTGCGCAGGCACCTTGGAAGTTGTTTTCAACCATATCCAGCCTTTGCCGAATACATCC	exon sense-overlapping	NM_001159700	FHL1	four and a half LIM domains protein 1 isoform 2	+	135230736	135293518	5232.39	1460.63	12.3508	10.4946	5859.46	4494.5	5343.2	1623.16	1233.03	1525.69	12.3661	12.335	12.3513	10.5362	10.3805	10.5671
ASHGA5P025712	5.86141e-06	0.000361375	3.62048	up	noncoding	NR_027621	FHL1	RefSeq	2606	chrX	+	135228860	135293518	ENST00000394155, NM_001159703, NM_001449	GAGTGCGCAGGCACCTTGGAAGTTGTTTTCAACCATATCCAGCCTTTGCCGAATACATCC	exon sense-overlapping	NM_001159701	FHL1	four and a half LIM domains protein 1 isoform 3 precursor	+	135278912	135293518	5232.39	1460.63	12.3508	10.4946	5859.46	4494.5	5343.2	1623.16	1233.03	1525.69	12.3661	12.335	12.3513	10.5362	10.3805	10.5671
ASHGA5P025712	5.86141e-06	0.000361375	3.62048	up	noncoding	NR_027621	FHL1	RefSeq	2606	chrX	+	135228860	135293518	ENST00000394155, NM_001159703, NM_001449	GAGTGCGCAGGCACCTTGGAAGTTGTTTTCAACCATATCCAGCCTTTGCCGAATACATCC	exon sense-overlapping	NM_001159702	FHL1	four and a half LIM domains protein 1 isoform 1	+	135229558	135293518	5232.39	1460.63	12.3508	10.4946	5859.46	4494.5	5343.2	1623.16	1233.03	1525.69	12.3661	12.335	12.3513	10.5362	10.3805	10.5671
ASHGA5P025712	5.86141e-06	0.000361375	3.62048	up	noncoding	NR_027621	FHL1	RefSeq	2606	chrX	+	135228860	135293518	ENST00000394155, NM_001159703, NM_001449	GAGTGCGCAGGCACCTTGGAAGTTGTTTTCAACCATATCCAGCCTTTGCCGAATACATCC	exon sense-overlapping	NM_001159703	FHL1	four and a half LIM domains protein 1 isoform 4	+	135229558	135293518	5232.39	1460.63	12.3508	10.4946	5859.46	4494.5	5343.2	1623.16	1233.03	1525.69	12.3661	12.335	12.3513	10.5362	10.3805	10.5671
ASHGA5P025712	5.86141e-06	0.000361375	3.62048	up	noncoding	NR_027621	FHL1	RefSeq	2606	chrX	+	135228860	135293518	ENST00000394155, NM_001159703, NM_001449	GAGTGCGCAGGCACCTTGGAAGTTGTTTTCAACCATATCCAGCCTTTGCCGAATACATCC	exon sense-overlapping	NM_001159704	FHL1	four and a half LIM domains protein 1 isoform 2	+	135251454	135293518	5232.39	1460.63	12.3508	10.4946	5859.46	4494.5	5343.2	1623.16	1233.03	1525.69	12.3661	12.335	12.3513	10.5362	10.3805	10.5671
ASHGA5P025712	5.86141e-06	0.000361375	3.62048	up	noncoding	NR_027621	FHL1	RefSeq	2606	chrX	+	135228860	135293518	ENST00000394155, NM_001159703, NM_001449	GAGTGCGCAGGCACCTTGGAAGTTGTTTTCAACCATATCCAGCCTTTGCCGAATACATCC	exon sense-overlapping	NM_001167819	FHL1	four and a half LIM domains protein 1 isoform 2	+	135251795	135293518	5232.39	1460.63	12.3508	10.4946	5859.46	4494.5	5343.2	1623.16	1233.03	1525.69	12.3661	12.335	12.3513	10.5362	10.3805	10.5671
ASHGA5P025712	5.86141e-06	0.000361375	3.62048	up	noncoding	NR_027621	FHL1	RefSeq	2606	chrX	+	135228860	135293518	ENST00000394155, NM_001159703, NM_001449	GAGTGCGCAGGCACCTTGGAAGTTGTTTTCAACCATATCCAGCCTTTGCCGAATACATCC	exon sense-overlapping	NM_001449	FHL1	four and a half LIM domains protein 1 isoform 2	+	135229558	135293518	5232.39	1460.63	12.3508	10.4946	5859.46	4494.5	5343.2	1623.16	1233.03	1525.69	12.3661	12.335	12.3513	10.5362	10.3805	10.5671
ASHGA5P028741	0.0196468	0.0598717	2.26926	up	noncoding	uc001els.1	AX747132	UCSC_knowngene	839	chr1	-	144832199	144833038	uc001eng.1	GAAAAATGTGTCTTCCTTAATTTTTCCCATAAGAACCACCCTACTTCATGCCCTGTCTCT	intergenic							551.661	234.746	9.0571	7.87489	644.822	377.948	632.213	193.96	323.172	187.106	9.14482	8.79962	9.22688	7.55991	8.44418	7.62057
ASHGA5P053501	0.00016875	0.00229147	3.02751	up	noncoding	ENST00000518613	KB-1608C10.2	GENCODE	1203	chr8	-	95804510	95806064		CTGCCTATATACACAGAAAGTAAATGAAGAAAAAAGTTAGCACTGAAGTACAATGCATAC	natural antisense	NM_181787	DPY19L4	protein dpy-19 homolog 4	+	95732102	95806076	239.662	73.6735	7.87064	6.27251	253.35	223.672	241.965	79.2532	67.5318	74.2355	7.75469	8.06536	7.79188	6.33305	6.14307	6.34141
ASHGA5P031583	0.000791579	0.00617513	2.1326	up	noncoding	ENST00000565916	AC002550.5	GENCODE	1379	chr16	+	19717672	19726705		AATCTTCCAGCTTGACTGACTTGGAAGCGTTCCTGTCAATGTAAAAGATCTTGTTGGGGG	natural antisense	NM_001012991	C16orf88	protein C16orf88	-	19717673	19729492	76.3971	31.0736	6.16306	5.07044	87.1082	68.8865	73.1967	31.1058	33.7509	28.3642	6.14716	6.37198	5.97002	5.0539	5.12324	5.03419
ASHGA5P031908	0.000157186	0.00221025	2.08306	up	noncoding	ENST00000569195	RP5-991G20.4	GENCODE	2381	chr16	+	72823141	72825522		GTCAGAACTTGAGTAGCACTAAACATATACCTGTTGACTGACTGGCTCATATTGGGTGTT	intronic antisense	NM_001164766	ZFHX3	zinc finger homeobox protein 3 isoform B	-	72816785	73092534	490.665	229.513	8.91933	7.86062	537.64	437.691	496.666	258.146	201.111	229.283	8.87342	9.01439	8.87018	7.94588	7.74534	7.89065
ASHGA5P031908	0.000157186	0.00221025	2.08306	up	noncoding	ENST00000569195	RP5-991G20.4	GENCODE	2381	chr16	+	72823141	72825522		GTCAGAACTTGAGTAGCACTAAACATATACCTGTTGACTGACTGGCTCATATTGGGTGTT	intronic antisense	NM_006885	ZFHX3	zinc finger homeobox protein 3 isoform A	-	72816785	73082274	490.665	229.513	8.91933	7.86062	537.64	437.691	496.666	258.146	201.111	229.283	8.87342	9.01439	8.87018	7.94588	7.74534	7.89065
ASHGA5P020480	8.85039e-06	0.000436524	3.18489	up	noncoding	ENST00000514368	RP11-434D9.1	GENCODE	756	chr5	+	66915618	67093432		GGAGCTTTCCCTTGTGAAGTGAAAGCAAAGTTTTAAAATTTTTTCTCCTCTGCAAGAAAA	intergenic							93.2654	25.3686	6.45174	4.7805	109.042	73.3182	97.4364	24.0296	28.5991	23.4772	6.48893	6.4582	6.40808	4.69161	4.87619	4.77369
ASHGA5P042730	6.9325e-06	0.000391136	2.51426	up	noncoding	NR_040022	LOC100289495	RefSeq	3908	chr6	+	166756118	166764957		AGCTGTATTTCAGACCGTCTCAGGAGAAATAGCAAGAGGCTGCCTCACTCCTTTGCCCTT	bidirectional	NM_145169	SFT2D1	vesicle transport protein SFT2A	-	166733516	166755991	228.823	83.7321	7.79108	6.46094	254.306	184.064	248.099	85.0437	88.0801	78.0724	7.76216	7.78237	7.8287	6.42906	6.53853	6.41524
ASHGA5P020792	0.00275158	0.0144427	3.3011	up	noncoding	ENST00000519898	MIR143HG	GENCODE	1158	chr5	+	148786478	148805225		CTTTGGTGGGACACAAAGGAACAGAACGAGGCACCAACAGCAAGGGGCAAGCAGATTCAA	intergenic							59.4085	15.4856	5.79395	4.071	62.743	54.6433	60.8391	13.3546	13.6356	19.4668	5.6494	6.04604	5.6864	3.91434	3.77667	4.52199
ASHGA5P019710	0.000280896	0.00315801	2.2298	up	noncoding	ENST00000556904	AC068831.10	GENCODE	563	chr15	+	91565848	91573936	ENST00000501381	TTCTCAAGTCAGCTCCAGGTTCAAGCTCAAAGGCCTAAAGTTTTGCAAACATCTGGTGAA	bidirectional	NM_018668	VPS33B	vacuolar protein sorting-associated protein 33B	-	91541773	91565833	96.275	38.3011	6.50641	5.3495	105.247	78.5687	105.01	42.7587	34.9936	37.1511	6.43559	6.5575	6.52613	5.47779	5.1769	5.3938
ASHGA5P047453	4.01717e-06	0.000308162	6.65306	up	noncoding	ENST00000562082	RP11-119F7.5	GENCODE	2295	chr10	+	70458256	70460551		TTTGGTGCACAGCAGGTTGTACATGATTTCATGTTTATGTAGCAAAATGCATTGAAATGT	intergenic							595.519	84.7564	9.20083	6.46681	666.155	519.606	600.795	90.3488	76.7375	87.1828	9.19493	9.26254	9.14501	6.50855	6.32926	6.56261
ASHGA5P042553	2.19667e-05	0.000713048	2.42987	up	noncoding	ENST00000565695	RP3-467N11.1	GENCODE	1501	chr6	+	101329346	101330847		CCCATCACAGTTCCAGAGGCTTAAGGGAGAAGAGAGGAACTGAAAATAGACTACCTAGAA	bidirectional	NM_006828	ASCC3	activating signal cointegrator 1 complex subunit 3 isoform a	-	100956607	101329224	211.663	80.1832	7.6734	6.39252	234.43	169.999	230.559	84.9294	74.9197	80.7005	7.63717	7.6649	7.71813	6.42629	6.29239	6.45888
ASHGA5P042553	2.19667e-05	0.000713048	2.42987	up	noncoding	ENST00000565695	RP3-467N11.1	GENCODE	1501	chr6	+	101329346	101330847		CCCATCACAGTTCCAGAGGCTTAAGGGAGAAGAGAGGAACTGAAAATAGACTACCTAGAA	bidirectional	NM_022091	ASCC3	activating signal cointegrator 1 complex subunit 3 isoform b	-	101304178	101329224	211.663	80.1832	7.6734	6.39252	234.43	169.999	230.559	84.9294	74.9197	80.7005	7.63717	7.6649	7.71813	6.42629	6.29239	6.45888
ASHGA5P014808	0.0207888	0.0624357	2.14861	up	noncoding	ENST00000413563	LINC00607	GENCODE	570	chr2	-	216488845	216692164		CTCTATGTCAAGATACCTGGGAAGCCGGAGTTGTTTTAAGGCAGAGTATCATATCGCATC	intergenic							50.3214	20.5084	5.54651	4.44311	55.9803	46.1729	48.8112	25.8755	14.9901	20.6596	5.47916	5.81141	5.34897	4.79898	3.92667	4.60367
ASHGA5P031346	0.000300477	0.00328633	2.53374	up	noncoding	ENST00000562565	RP11-543N12.1	GENCODE	563	chr16	-	83416620	83431775		AAATCTGATTCTCCTCCTTCAATTACTGCTTATCTTCAGAAAAGCCATGCACCTCACGAA	intronic antisense	NM_001220488	CDH13	cadherin-13 isoform 2	+	82660398	83830215	389.596	145.851	8.57644	7.23517	419.238	360.217	389.332	141.232	158.783	137.538	8.49997	8.7295	8.49984	7.11685	7.39941	7.18923
ASHGA5P031346	0.000300477	0.00328633	2.53374	up	noncoding	ENST00000562565	RP11-543N12.1	GENCODE	563	chr16	-	83416620	83431775		AAATCTGATTCTCCTCCTTCAATTACTGCTTATCTTCAGAAAAGCCATGCACCTCACGAA	intronic antisense	NM_001220489	CDH13	cadherin-13 isoform 3 precursor	+	82660398	83830215	389.596	145.851	8.57644	7.23517	419.238	360.217	389.332	141.232	158.783	137.538	8.49997	8.7295	8.49984	7.11685	7.39941	7.18923
ASHGA5P031346	0.000300477	0.00328633	2.53374	up	noncoding	ENST00000562565	RP11-543N12.1	GENCODE	563	chr16	-	83416620	83431775		AAATCTGATTCTCCTCCTTCAATTACTGCTTATCTTCAGAAAAGCCATGCACCTCACGAA	intronic antisense	NM_001220490	CDH13	cadherin-13 isoform 4	+	82660398	83830215	389.596	145.851	8.57644	7.23517	419.238	360.217	389.332	141.232	158.783	137.538	8.49997	8.7295	8.49984	7.11685	7.39941	7.18923
ASHGA5P031346	0.000300477	0.00328633	2.53374	up	noncoding	ENST00000562565	RP11-543N12.1	GENCODE	563	chr16	-	83416620	83431775		AAATCTGATTCTCCTCCTTCAATTACTGCTTATCTTCAGAAAAGCCATGCACCTCACGAA	intronic antisense	NM_001257	CDH13	cadherin-13 isoform 1 preproprotein	+	82660398	83830215	389.596	145.851	8.57644	7.23517	419.238	360.217	389.332	141.232	158.783	137.538	8.49997	8.7295	8.49984	7.11685	7.39941	7.18923
ASHGA5P042612	0.000930605	0.0068179	2.26973	up	noncoding	ENST00000444229	RP11-527F13.1	GENCODE	583	chr6	+	126498338	126523385		CTGGTACATAATGCAGTGTCTGGTATATAGTAGGTGCTCAATAAAGGTCTGTTTAATAAT	intron sense-overlapping	ENST00000563385	RP11-73O6.4	Uncharacterized protein [Source:UniProtKB/TrEMBL;Acc:H3BR05]	+	126112110	130461627	362.549	148.23	8.44029	7.25777	429.482	248.757	409.408	144.079	157.602	143.01	8.53515	8.21016	8.57556	7.14836	7.38592	7.23903
ASHGA5P048001	1.19963e-05	0.000533209	2.62027	up	noncoding	uc009yjc.1	EF565102	UCSC_knowngene	403	chr11	-	27645540	27656128	ENST00000527083, ENST00000534757	AATGACGGGAGTGTGAGATCCACCACATGGCGAGGCACCCCAGGAACCTGTTTTCTTCTT	intergenic							119.703	40.4712	6.82124	5.43152	141.137	91.8675	126.104	44.1302	40.1764	37.1069	6.87412	6.78381	6.80579	5.52091	5.38219	5.39148
ASHGA5P018898	0.00797163	0.0305352	2.03079	up	noncoding	ENST00000460148	RP4-555L14.5	GENCODE	366	chr7	+	151107647	151109093		ACGGGGAAGGTGACCCCCCTACTCGGATCCCCCAGGTCCTAAAGCCAACACAAGCCATCA	natural antisense	ENST00000477459	WDR86	WD repeat domain 86 [Source:HGNC Symbol;Acc:28020]	-	151078206	151107813	471.263	225.567	8.85889	7.83684	506.569	415.732	491.487	201.538	282.717	192.445	8.78319	8.93927	8.8542	7.61123	8.24217	7.65713
ASHGA5P045424	2.66919e-05	0.000787471	78.6671	up	noncoding	ENST00000438048	RP11-45A16.3	GENCODE	1854	chr9	-	119048107	119051048		AGACCAGCAAAGCTCAACTACACTTTCTTGCCTGAAAAATAAAACTGTCTCTTAAGAAAT	intronic antisense	NM_002581	PAPPA	pappalysin-1 preproprotein	+	118916070	119164600	3331.47	40.613	11.7126	5.41491	3197.29	3812.48	2984.64	38.7409	53.249	29.8492	11.4954	12.1287	11.5137	5.34608	5.79462	5.10403
ASHGA5P037552	0.000345726	0.00362562	2.71037	up	noncoding	ENST00000441167	XXbac-B476C20.13	GENCODE	2493	chr22	-	18487035	18490074		GGCTGCTGCTGCTGTGGCCATCAGGGAGATAGGGAAATATGTCAATAAGAAATGTATATT	intron sense-overlapping	NM_001122731	MICAL3	protein-methionine sulfoxide oxidase MICAL3 isoform 3	-	18317100	18507325	10717.1	4004.43	13.375	11.9365	10958.9	11021.1	10171.2	4445.49	3386.64	4181.16	13.2593	13.5922	13.2736	11.9871	11.8063	12.0162
ASHGA5P037552	0.000345726	0.00362562	2.71037	up	noncoding	ENST00000441167	XXbac-B476C20.13	GENCODE	2493	chr22	-	18487035	18490074		GGCTGCTGCTGCTGTGGCCATCAGGGAGATAGGGAAATATGTCAATAAGAAATGTATATT	intron sense-overlapping	NM_001136004	MICAL3	protein-methionine sulfoxide oxidase MICAL3 isoform 2	-	18342920	18507325	10717.1	4004.43	13.375	11.9365	10958.9	11021.1	10171.2	4445.49	3386.64	4181.16	13.2593	13.5922	13.2736	11.9871	11.8063	12.0162
ASHGA5P037552	0.000345726	0.00362562	2.71037	up	noncoding	ENST00000441167	XXbac-B476C20.13	GENCODE	2493	chr22	-	18487035	18490074		GGCTGCTGCTGCTGTGGCCATCAGGGAGATAGGGAAATATGTCAATAAGAAATGTATATT	intron sense-overlapping	NM_015241	MICAL3	protein-methionine sulfoxide oxidase MICAL3 isoform 1	-	18270415	18507325	10717.1	4004.43	13.375	11.9365	10958.9	11021.1	10171.2	4445.49	3386.64	4181.16	13.2593	13.5922	13.2736	11.9871	11.8063	12.0162
ASHGA5P019930	0.00151508	0.00953141	2.92637	up	noncoding	ENST00000505454	RP13-884E18.2	GENCODE	396	chr4	-	138566418	138576328		CAATCCTCCAGAATAGATTACTTCTGATTTGAAAGGATACATTTCTTAGGGAAATCAGTG	intergenic							62.8606	18.4127	5.86644	4.31733	72.4478	49.4616	66.6724	20.5336	14.9133	19.7913	5.86322	5.90673	5.82938	4.48952	3.91974	4.54273
ASHGA5P045747	0.000716807	0.0057675	2.04407	up	noncoding	uc004aex.3	BC080605	UCSC_knowngene	1484	chr9	+	68413445	68414929		ACAGTGAACACAAAGCCCCGCATGCTCGGGCAGGTTGGGAGAGTCCTTCTGCCTGTGCAG	intergenic							143.384	63.6712	7.10317	6.07173	156.505	132.065	141.582	63.0151	68.533	59.4656	7.03132	7.2984	6.9798	6.0103	6.16664	6.03825
ASHGA5P056506	0.00482708	0.0213436	2.07303	up	noncoding	TCONS_00005053	XLOC_001933	LincRNAs identified by Cabili et al	473	chr2	-	739587	740177	TCONS_00005054	CTGAGGGAAGATCCTCGCTGCCTCTCCAGCTCTCCTGGCTGGGCCGCGCCCCCTCGCTAG	intergenic							4102.04	2031.48	12.0159	10.9642	4091.88	4448.12	3766.1	2037.9	2177.14	1879.4	11.8645	12.325	11.8583	10.8577	11.1714	10.8635
ASHGA5P039644	0.00280491	0.0146422	2.4607	up	noncoding	ENST00000508072	RP11-425A23.1	GENCODE	568	chr4	-	148530702	148538396		GGAAATGAGTTTTACTTTTCCTCCCAAAGTGGAAGAAAATAACAACAATCTGTGAACATG	bidirectional	NM_018241	TMEM184C	transmembrane protein 184C	+	148538538	148556672	79.9182	27.5469	6.18312	4.88405	100.437	49.2076	90.1103	26.0444	34.3722	22.224	6.36307	5.89762	6.28868	4.80658	5.14839	4.69719
ASHGA5P043736	0.0335869	0.0888944	3.43998	up	noncoding	ENST00000448088	AC004878.8	GENCODE	280	chr7	+	74862850	74863847		AGTATCCCTGGGAGAAGAAAACAGCTCTGGTAGCAGATCACTCAAGCCCGGGAGGTGTAG	intronic antisense	NM_001145064	GATSL2	GATS-like protein 2	-	74807604	74867341	54.5919	14.9067	5.64763	3.86523	68.7564	42.2732	52.746	13.5218	7.46673	23.7316	5.78833	5.68781	5.46676	3.93081	2.87685	4.78804
ASHGA5P018584	6.36463e-06	0.000373284	14.1417	up	noncoding	ENST00000455288	LINC00281	GENCODE	1737	chr22	-	21655285	21677166	ENST00000411581, ENST00000412656, ENST00000430463, ENST00000453273	TCCCTCCACACTAGGTGACTCGAAGAAGCCTTCCAAAAAGCATGTGAAAAGGAAGCCCTA	intergenic							471.305	30.6021	8.8583	5.03642	518.269	426.27	469.376	35.3443	28.0502	28.4116	8.81832	8.97288	8.7837	5.22359	4.84867	5.037
ASHGA5P058029	0.000151128	0.00216362	2.71407	up	noncoding	TCONS_00025507	XLOC_012317	LincRNAs identified by Cabili et al	293	chr17	+	75558525	75558871	NR_040050, TCONS_00025506	ATCGTCTCCTTCTGAGATCTGAGGACATGGACACCCAACCACCTGCCGGTGACATCGTCT	intergenic							216.301	73.3026	7.707	6.26654	249.678	175.487	223.738	73.1245	83.7316	63.0516	7.73302	7.7144	7.67357	6.22059	6.46058	6.11845
ASHGA5P029779	0.000583862	0.00507728	4.56059	up	noncoding	ENST00000556720	AL132709.5	GENCODE	456	chr14	+	101403737	101413413	ENST00000556099	CTGGTCTTATTATTCTCTAATCATGAAGACCATTATTGTTATTTGTGGACTAAGGAGCAG	intergenic							114.655	22.4517	6.77682	4.5876	123.466	106.617	113.883	26.4413	18.174	22.7398	6.67831	6.99923	6.65292	4.82462	4.20977	4.72842
ASHGA5P021395	0.000484552	0.00448746	2.2332	up	noncoding	ENST00000531654	RP11-163N6.2	GENCODE	1347	chr8	-	61317237	61326489		TCTTTATAACCTGCCTGAGTCGAAGCTGTTAAAGAGGCCAAGAATTCCCAAGCTTTCCCA	intergenic							67.6379	26.1252	5.97058	4.81147	77.6178	50.3348	74.9612	28.6253	29.2443	20.506	5.97451	5.93221	6.00501	4.93318	4.90838	4.59284
ASHGA5P016871	6.41502e-05	0.00132728	2.89021	up	noncoding	ENST00000435256	TPTE2P1	pseudogene	593	chr13	-	25525525	25541592		TCTTCAGTGACCTAAGTACTGTGACAATTGTTCATTTTTCTTCTGGTTCAACACATCTTT								84.4303	25.3209	6.31166	4.78049	96.1218	73.8877	83.2814	25.2934	27.1097	23.5597	6.29869	6.46956	6.16675	4.76704	4.79533	4.77909
ASHGA5P043253	0.000371342	0.00377766	3.14141	up	noncoding	ENST00000435536	DPY19L2P2	pseudogene	1858	chr7	-	102815789	102918085	ENST00000312132, ENST00000439473, uc003vbg.4, uc010lit.3	AATTTAATGATTTGCCTCAGGAAGAACTTTTACAGTGGATCAAATACAATACCGTACCAG								455.967	139.897	8.81542	7.16401	477.585	452.937	437.379	157.545	121.788	140.356	8.69937	9.0672	8.6797	7.26738	7.01016	7.2145
ASHGA5P031375	2.9083e-06	0.000269502	8.09824	up	noncoding	NR_033925	FOXF1-AS1	RefSeq	3099	chr16	-	86508130	86542466		TAAAAATGCTAGAAGCTTTAGTCATAGAATTACCATATGATACAGCCTACTGCAGAGTCC	intergenic							1826.87	222.72	10.8502	7.83257	1947.27	1737.8	1795.53	233.191	219.364	215.604	10.7768	11.0047	10.769	7.81347	7.87154	7.81271
ASHGA5P047208	3.6835e-06	0.000293337	13.2875	up	noncoding	ENST00000437289	RP11-526P5.2	GENCODE	320	chr10	+	2543994	2579817		CCTGGTCCCTCCAAGCAGTGACAACAAAGAATGGACCAGGCGAGGCATTGTGTGTAGACA	intergenic							250.485	16.6281	7.93272	4.20073	268.693	235.825	246.936	16.475	18.5666	14.8426	7.84	8.13689	7.82127	4.19591	4.24128	4.16498
ASHGA5P053441	0.00248505	0.0134168	2.13058	up	noncoding	NR_033404	BMP1	RefSeq	2784	chr8	+	22022652	22058996	NR_033403	CTGAGCTGGCCCCGCCCTCCAGGTGCTGCTCCTACGTGGGTCGCCGCGGCGGGGGCCCCC	exon sense-overlapping	NM_001199	BMP1	bone morphogenetic protein 1 isoform 1 precursor	+	22022652	22058996	5215.83	2496.93	12.3548	11.2635	5370.78	5384	4892.71	2542.78	2668.63	2279.37	12.2438	12.595	12.2256	11.1763	11.4772	11.1371
ASHGA5P053441	0.00248505	0.0134168	2.13058	up	noncoding	NR_033404	BMP1	RefSeq	2784	chr8	+	22022652	22058996	NR_033403	CTGAGCTGGCCCCGCCCTCCAGGTGCTGCTCCTACGTGGGTCGCCGCGGCGGGGGCCCCC	exon sense-overlapping	NM_006129	BMP1	bone morphogenetic protein 1 isoform 3 precursor	+	22022652	22069840	5215.83	2496.93	12.3548	11.2635	5370.78	5384	4892.71	2542.78	2668.63	2279.37	12.2438	12.595	12.2256	11.1763	11.4772	11.1371
ASHGA5P055360	0.00229156	0.0126903	2.29999	up	noncoding	uc001rnk.1	AK096233	UCSC_knowngene	2204	chr12	-	42850559	42852763		TCTGAATATAAATCTTTGCAAATGTATCCAGATAACTTCCATTTTGTGCCTGTGTTCAGG	exon sense-overlapping	NM_001144881	PRICKLE1	prickle-like protein 1	-	42852139	42877416	95.8991	36.039	6.46921	5.26759	111.463	63.3227	112.912	30.6452	43.0955	34.3763	6.51923	6.24996	6.63844	5.03074	5.48006	5.29196
ASHGA5P055360	0.00229156	0.0126903	2.29999	up	noncoding	uc001rnk.1	AK096233	UCSC_knowngene	2204	chr12	-	42850559	42852763		TCTGAATATAAATCTTTGCAAATGTATCCAGATAACTTCCATTTTGTGCCTGTGTTCAGG	exon sense-overlapping	NM_001144882	PRICKLE1	prickle-like protein 1	-	42852139	42877797	95.8991	36.039	6.46921	5.26759	111.463	63.3227	112.912	30.6452	43.0955	34.3763	6.51923	6.24996	6.63844	5.03074	5.48006	5.29196
ASHGA5P055360	0.00229156	0.0126903	2.29999	up	noncoding	uc001rnk.1	AK096233	UCSC_knowngene	2204	chr12	-	42850559	42852763		TCTGAATATAAATCTTTGCAAATGTATCCAGATAACTTCCATTTTGTGCCTGTGTTCAGG	exon sense-overlapping	NM_001144883	PRICKLE1	prickle-like protein 1	-	42852139	42877797	95.8991	36.039	6.46921	5.26759	111.463	63.3227	112.912	30.6452	43.0955	34.3763	6.51923	6.24996	6.63844	5.03074	5.48006	5.29196
ASHGA5P055360	0.00229156	0.0126903	2.29999	up	noncoding	uc001rnk.1	AK096233	UCSC_knowngene	2204	chr12	-	42850559	42852763		TCTGAATATAAATCTTTGCAAATGTATCCAGATAACTTCCATTTTGTGCCTGTGTTCAGG	exon sense-overlapping	NM_153026	PRICKLE1	prickle-like protein 1	-	42852139	42983572	95.8991	36.039	6.46921	5.26759	111.463	63.3227	112.912	30.6452	43.0955	34.3763	6.51923	6.24996	6.63844	5.03074	5.48006	5.29196
ASHGA5P038641	1.9811e-05	0.000682457	2.40166	up	noncoding	ENST00000423600	AC069513.4	GENCODE	1684	chr3	-	195382435	195384798		CTAGCTTACCCTGATTCTGCTTCTGGTTCAGATAGTATTTTAATATTTCTAGTGTGTCTT	intronic antisense	ENST00000381954	MUC20	mucin 20, cell surface associated [Source:HGNC Symbol;Acc:23282]	+	195343315	195460421	725.111	295.334	9.48626	8.22223	806.922	603.381	765.029	327.713	260.469	297.821	9.47605	9.4789	9.50385	8.28533	8.11623	8.26514
ASHGA5P020696	0.000109131	0.00182961	2.45583	up	noncoding	NR_033403	BMP1	RefSeq	3872	chr8	+	22022652	22069840	NR_033404	AGGACAGCTATATTGTGTTCACCTATCGACCTTGCGGCTCGGGACCGCCCCCCTGAGCTG	exon sense-overlapping	NM_001199	BMP1	bone morphogenetic protein 1 isoform 1 precursor	+	22022652	22058996	510.589	200.007	8.96697	7.67077	606.071	392.962	532.735	216.863	176.166	206.991	9.05791	8.85812	8.9849	7.70858	7.54932	7.75439
ASHGA5P020696	0.000109131	0.00182961	2.45583	up	noncoding	NR_033403	BMP1	RefSeq	3872	chr8	+	22022652	22069840	NR_033404	AGGACAGCTATATTGTGTTCACCTATCGACCTTGCGGCTCGGGACCGCCCCCCTGAGCTG	exon sense-overlapping	NM_006129	BMP1	bone morphogenetic protein 1 isoform 3 precursor	+	22022652	22069840	510.589	200.007	8.96697	7.67077	606.071	392.962	532.735	216.863	176.166	206.991	9.05791	8.85812	8.9849	7.70858	7.54932	7.75439
ASHGA5P019332	1.59597e-06	0.00021595	2.53423	up	noncoding	NR_045147	ITGB3BP	RefSeq	1069	chr1	-	63906440	63988944		GCTCTCCTAGCATCACGTCATCTTGACAGCTATGAATTCCTTAAAGCCATTTTAAACTGA	exon sense-overlapping	NM_001206739	ITGB3BP	centromere protein R isoform 1	-	63906440	63988944	5947.22	2390.48	12.541	11.1994	6431.3	5400.18	6010.19	2559.45	2207.21	2404.78	12.5049	12.5982	12.5198	11.1876	11.1921	11.2185
ASHGA5P019332	1.59597e-06	0.00021595	2.53423	up	noncoding	NR_045147	ITGB3BP	RefSeq	1069	chr1	-	63906440	63988944		GCTCTCCTAGCATCACGTCATCTTGACAGCTATGAATTCCTTAAAGCCATTTTAAACTGA	exon sense-overlapping	NM_014288	ITGB3BP	centromere protein R isoform 2	-	63906440	63988944	5947.22	2390.48	12.541	11.1994	6431.3	5400.18	6010.19	2559.45	2207.21	2404.78	12.5049	12.5982	12.5198	11.1876	11.1921	11.2185
ASHGA5P038635	0.0027013	0.0142966	2.65804	up	noncoding	TCONS_00023891	XLOC_011193	LincRNAs identified by Cabili et al	375	chr15	+	28936496	28944750		AATTTATTTTCCAGACTGACCTTCAGCTTAAATATGCCAGTGTGTGATTTAATCCATAGG	intergenic							439.104	162.357	8.75885	7.34849	469.873	404.245	443.194	196.334	116.748	173.989	8.6736	8.9008	8.70215	7.57746	6.94841	7.51959
ASHGA5P027541	3.49566e-06	0.000286294	2.82351	up	noncoding	ENST00000549807	RP11-818F20.5	GENCODE	701	chr12	-	104656091	104674500		ACTGCACATGTAGAACGGTGTTCCTCCTATGCTTGGGACAAATAAATCTCACAAAATCAA	intronic antisense	NM_001093771	TXNRD1	thioredoxin reductase 1, cytoplasmic isoform 3	+	104609556	104744085	3133.55	1129.61	11.6296	10.1321	3442.42	2704.89	3253.34	1240.49	983.051	1165.28	11.6059	11.6406	11.6423	10.1533	10.0552	10.1877
ASHGA5P049893	1.6925e-05	0.000644027	3.85063	up	noncoding	ENST00000570301	RP11-1055B8.3	GENCODE	596	chr17	-	79349821	79358929		ATCCGCCCAGGCCCCAGCCTCCGCGGGAAGACCCAATTACAGAAGAGAGAAGTATGTGGA	intergenic							2138.53	560.666	11.0803	9.13524	2311.72	1911.22	2192.65	576.038	579.049	526.91	11.0325	11.1375	11.0711	9.07054	9.28253	9.05266
ASHGA5P045877	0.00117448	0.00793891	2.22751	up	noncoding	uc022blc.1	DQ580140	UCSC_knowngene	288	chr9	+	103493782	103494070		ACCACTAGCATCATGATGGACTCCGTGGATGGGGTCACCCACACTGTGCCCATGTACAAG	intergenic							20127.2	8874.52	14.2621	13.1067	21313.3	19575.1	19493.2	10163.9	6929.42	9530.28	14.2205	14.3578	14.208	13.2246	12.8442	13.2513
ASHGA5P028292	0.00426623	0.0196419	2.36919	up	noncoding	TCONS_00009962	XLOC_004384	LincRNAs identified by Cabili et al	623	chr5	+	53939759	53942025		CACAAAGACAGCTGATGTTTCGCATGGACCTTAACAGAGTAACTGGTGTCTCTTCAGGAA	intergenic							51.7702	18.6476	5.57855	4.33416	59.7199	40.0468	55.544	16.3012	16.506	23.1356	5.57522	5.61401	5.54643	4.17767	4.0713	4.75351
ASHGA5P016660	0.000126961	0.00195689	3.35418	up	noncoding	ENST00000432673	RP11-390P2.4	GENCODE	917	chr6	+	139013684	139018425		AGCGCGACAGGGTTGTTATGAGGCTCAAAGGAACGGCTGCTGTGAAAAAACATGCTTTGC	natural antisense	ENST00000491526	NHSL1	NHS-like 1 [Source:HGNC Symbol;Acc:21021]	-	138768201	139013708	1951.12	589.493	10.9436	9.19762	2098.91	1868.91	1885.55	659.821	483.807	624.85	10.8871	11.1039	10.8397	9.26331	9.02459	9.30495
ASHGA5P032269	4.30236e-05	0.00106273	4.99832	up	noncoding	ENST00000563569	AC008088.4	GENCODE	840	chr17	-	20433354	20434194		AAGGGGGCTTTATAACAGAGGCAGAACTCATTATGTTCTAAAAAATACACGCATGTTTCC	intergenic							118.641	20.5574	6.80896	4.48751	138.826	90.6712	126.426	18.6151	20.4092	22.6479	6.85226	6.76448	6.81013	4.35958	4.37979	4.72318
ASHGA5P044838	1.96917e-05	0.000682457	7.62021	up	noncoding	ENST00000523683	RP11-25K19.1	GENCODE	692	chr8	+	60031598	60032590		TTCAGCAAAACAAGCTTAGACGGAACAGAGTGAGGTGTCTGGGCTCAGGAGTAAAAGAAA	natural antisense	NM_014729	TOX	thymocyte selection-associated high mobility group box protein TOX	-	59717976	60031767	152.315	17.5298	7.19436	4.26452	164.833	135.755	156.356	16.2385	21.6723	14.6785	7.11371	7.33475	7.13461	4.17063	4.47094	4.152
ASHGA5P036129	2.33081e-06	0.000249217	2.96161	up	noncoding	ENST00000419223	AC023347.1	GENCODE	440	chr2	+	127069990	127086709		GAATCCATGGCTTTCAGTGTCTGGCCCTATTTCTTCTAGTTCAAGAATTTTAAGAAAAAA	intergenic							1091.7	360.213	10.0837	8.51736	1249.31	881.247	1144.53	381.179	330.628	368.831	10.119	10.026	10.1062	8.50011	8.48314	8.56883
ASHGA5P029166	2.604e-08	7.4711e-05	8.57292	up	noncoding	ENST00000428508	RP11-353N4.1	GENCODE	398	chr1	-	149590751	149591762		CCAAAGCTGAATTCACCTAATTTTAGGGCCAAAAACCCAAAAAACAAAACAAGACCAAAA	intergenic							13742.4	1607.99	13.7344	10.6346	14853.2	12446.7	13927.3	1712.26	1514.09	1597.61	13.705	13.7726	13.7256	10.6111	10.6632	10.6295
ASHGA5P036428	0.000248251	0.00289595	2.3093	up	noncoding	TCONS_00026344	XLOC_012694	LincRNAs identified by Cabili et al	411	chr18	+	56327108	56327937		TTGTGAAGAGTCTGCTAAACTCCCTCTATCAGAAATCCCAGAGGACTGAGAACAGGTCAT	intergenic							119.432	46.5056	6.83521	5.62776	131.56	107.698	119.039	49.9606	45.9285	43.6277	6.77328	7.01448	6.71788	5.69705	5.57639	5.60983
ASHGA5P056432	0.000164957	0.00226816	3.02645	up	noncoding	TCONS_00004240	XLOC_002080	LincRNAs identified by Cabili et al	1514	chr2	-	45875881	45877964		AGGTATTGTGGGCATGTGATGGAAGGCAGTGGCAAATATGGCTTGATCTTCTGAAAATGC	intergenic							107.569	31.4841	6.67665	5.07902	118.632	92.1022	111.972	29.6238	37.7035	27.1249	6.61569	6.7891	6.62516	4.9816	5.28342	4.97204
ASHGA5P027804	6.07175e-05	0.0012912	2.45533	up	noncoding	ENST00000539795	RP11-90D4.3	GENCODE	602	chr12	+	8474548	8482210	ENST00000529069, ENST00000532530, TCONS_00019201	CCTGGCACAAAAGAGTTGCTCAATAAATAAATCAGGATGAATGAATAAACACATGGATAG	intergenic							116.274	41.6841	6.76937	5.47345	138.074	83.3018	127.446	44.134	43.5207	37.3976	6.84343	6.64173	6.82295	5.52113	5.4962	5.40303
ASHGA5P021230	0.0010197	0.00723492	2.69924	up	noncoding	ENST00000528245	MIR210HG	GENCODE	659	chr11	-	567082	568408		GGGGTCGCAGTGGGGCCGCTGCGGGAGACAGCGGGTGGATCCTCCAGCAGCCTGTCTGCT	intergenic							164.184	55.3535	7.30751	5.87496	173.491	166.441	152.621	58.5601	54.6884	52.8121	7.194	7.63364	7.09488	5.91368	5.83235	5.87884
ASHGA5P058401	0.001053	0.00739568	2.3239	up	noncoding	uc002pyc.3	BC014606	UCSC_knowngene	693	chr19	+	52452414	52484615		GGAGGGAGATTCCACCTAGGTCCGTGCAGGTTACAAATGGCAACCAGAACAGGGACTCCA	intronic antisense	NM_021632	ZNF350	zinc finger protein 350	-	52467592	52490079	36.7319	12.6991	5.03687	3.82032	42.5965	23.4802	44.1189	13.1526	15.3587	9.58608	5.05892	4.86771	5.18397	3.89302	3.96339	3.60454
ASHGA5P039518	0.00131172	0.00857753	3.05749	up	noncoding	TCONS_00022431	XLOC_010769	LincRNAs identified by Cabili et al	2083	chr14	+	24164069	24168143		TACATACACACATACCCAGCAACCTTCATATATGTTATCAAAAAGGGAACCCAGACCCGT	intergenic							63.0676	17.3782	5.85286	4.24051	78.3341	43.0304	67.8384	13.2443	22.7092	16.1813	5.98822	5.71481	5.85555	3.90265	4.53968	4.27921
ASHGA5P028892	0.00524267	0.0225365	3.12075	up	noncoding	ENST00000456588	RP11-521J24.1	GENCODE	657	chr13	+	81617804	81618577		GTACAGCCATCACAGCCTTTGTCTACTAAAGAAGTCAGTTTCATGTGACAAATGTTCATT	intergenic							92.032	26.3645	6.42784	4.78595	107.89	69.4313	98.7747	30.3453	18.0181	30.7301	6.47176	6.38126	6.43051	5.01575	4.19849	5.1436
ASHGA5P047018	0.00511855	0.0222022	3.41968	up	noncoding	ENST00000444375	RP11-429G19.2	GENCODE	617	chr10	-	97848665	97849956		GACCTAGTAAGGCTTAAACCTCTAAAACTTGTGGTTTTAACAAGGCTTAATATACGTAGT	intergenic							197.183	54.2078	7.55	5.77614	233.489	141.457	216.605	69.7858	34.6752	58.1623	7.63111	7.39675	7.62214	6.1552	5.16258	6.01064
ASHGA5P035415	0.000829525	0.0063842	2.0049	up	noncoding	ENST00000437898	RP1-43E13.2	GENCODE	507	chr1	+	19536994	19567198		GCCTTCAAAGTTGGAAAAAATATCAGGATTTTCTTTCTGGTCACTGGAAAAATATATCCG	natural antisense	NM_015047	EMC1	ER membrane protein complex subunit 1 precursor	-	19544583	19578046	713.284	345.608	9.46057	8.45703	802.76	583.798	753.293	328.287	376.569	331.967	9.46815	9.42992	9.48363	8.28822	8.66322	8.41967
ASHGA5P021331	6.99235e-06	0.000393063	2.9976	up	noncoding	NR_024597	C11orf73	RefSeq	1054	chr11	+	86013252	86056985	NR_024596	TTCTGAAATGATATTTCTTTTCACTTTGAGTATCCTAGAGATGGGAGGATGCCTAGGAAG	exon sense-overlapping	NM_016401	C11orf73	protein Hikeshi	+	86013252	86056985	1087.16	357.42	10.082	8.49821	1227.4	911.94	1122.13	396.792	312.611	362.858	10.0949	10.0756	10.0756	8.55582	8.39498	8.54384
ASHGA5P020802	0.000270567	0.0030804	2.23902	up	noncoding	ENST00000520043	HAS2-AS1	GENCODE	595	chr8	+	122653675	122656933		AAGTGAGCTGGATCTTCTGAGGGGTGGACTTCTTTGGAACTCGACAGGACCTTGAAGACT	bidirectional	NM_005328	HAS2	hyaluronan synthase 2	-	122625270	122653630	316.399	133.966	8.27637	7.1135	341.885	297.704	309.608	146	128.858	127.041	8.20039	8.46062	8.16809	7.16649	7.09303	7.08098
ASHGA5P030404	0.03426	0.0902541	2.43784	up	noncoding	ENST00000568690	CTD-3092A11.1	GENCODE	439	chr15	+	30771286	30773273	ENST00000560810, uc010azf.3	CCTAAAGTTTTCCTTCAGTAGTTTATTATTCAAATAATATATTCATTGTTAGCACATAGC	intergenic							78.54	30.0207	6.20335	4.91774	85.3157	64.3106	85.9938	37.4851	16.8918	35.6854	6.11857	6.2732	6.21829	5.30095	4.10889	5.3434
ASHGA5P046722	0.00235801	0.0129179	3.6255	up	noncoding	BU787757		LincRNAs identified by Khalil et al	588	chr18	-	60185614	60186196		AATGCATGATCACATCAAATTTGCTGAGCTGTTGACTATCAACCCAGCCTAAACCCACCG	intergenic							181.572	45.9747	7.42509	5.56691	213.832	126.267	204.618	56.7767	32.5159	48.6316	7.50264	7.23533	7.53729	5.87285	5.06423	5.76364
ASHGA5P041206	0.00138219	0.00890966	2.48505	up	noncoding	ENST00000514696	CTD-2269F5.1	GENCODE	582	chr5	+	83680244	83695469		ATTTAAAAAAATTAATCTCATTGACTATCAATTTGGATTCTGGAGCATACCTGGATTCAG	natural antisense	NM_005711	EDIL3	EGF-like repeat and discoidin I-like domain-containing protein 3 precursor	-	83238125	83680611	102.196	36.8815	6.60187	5.2886	108.992	88.8509	108.745	39.1549	31.2262	40.2635	6.48836	6.73576	6.5815	5.35982	5.00143	5.50454
ASHGA5P054034	0.00101556	0.00721223	456.567	up	noncoding	uc004ebm.1	XIST	UCSC_knowngene	19271	chrX	-	73040494	73072588		CCTTTCACAGTTTCTGGCATCACTACCACTACTGATTAAACAAGAATAAGAGAACATTTT	intergenic							42808.5	126.613	15.3105	6.47579	44951.6	40728.2	42745.8	188.011	20.9003	170.929	15.2844	15.3204	15.3266	7.51689	4.41558	7.49489
ASHGA5P051492	0.00049159	0.00453342	3.19885	up	noncoding	uc001ejn.1	BC070106	UCSC_knowngene	1888	chr1	-	143424332	143467651	ENST00000416067, ENST00000443766, NR_037871, NR_037872, NR_038328, NR_038329, NR_046439, NR_046440, NR_046441, NR_046442, uc003jaj.2	CTCCGGAAGTGCGGATCCCAGCGGTGGTCGTGTAGCTGAGCAGGCCTGGGGCTTGGTTCT	intergenic							161.42	46.0393	7.28098	5.60343	179.138	143.832	161.29	46.4454	55.6823	35.9901	7.24165	7.4168	7.18448	5.59541	5.86059	5.35427
ASHGA5P033746	0.00119833	0.00804323	3.34979	up	noncoding	ENST00000582470	RP11-419J16.1	GENCODE	412	chr18	+	10125336	10144403		GCAAATGTTGAGTCTGTGCCTCTTAACAAACTCATCCTGCATGAAAAATCATTATTTACT	intergenic							101.289	26.7494	6.57756	4.83349	118.5	81.3533	104.013	26.1103	21.8377	32.3002	6.61381	6.60847	6.51041	4.81029	4.48243	5.20775
ASHGA5P045822	0.000692835	0.00562584	2.49069	up	noncoding	ENST00000457003	RP11-62C3.6	GENCODE	333	chr9	+	94967637	94972440		ATTTCTGTGCCTCTTCTACCTTTCATCCCAGAGGTTAACTGGTGCTGTGAATTCTGAAAT	intergenic							2493.69	1018.22	11.2984	9.98189	2747.83	2211.02	2522.23	981.317	1129.4	943.932	11.2801	11.3455	11.2697	9.81724	10.2538	9.87467
ASHGA5P027491	0.00289455	0.014962	2.41797	up	noncoding	NR_038263	SOCS2-AS1	RefSeq	574	chr12	-	93959403	93965174		CTCTCTTCCCCGGCGCTCCGAGCTGCGGAAGCCCAGGCCGTCCGCCGCTCCCCGGCGCAC	intronic antisense	NM_001270467	SOCS2	suppressor of cytokine signaling 2	+	93964174	93970521	2002.08	840.181	10.9813	9.70753	2168.73	1953.91	1883.59	826.694	976.804	717.046	10.9379	11.1687	10.8375	9.58327	10.0433	9.49601
ASHGA5P027491	0.00289455	0.014962	2.41797	up	noncoding	NR_038263	SOCS2-AS1	RefSeq	574	chr12	-	93959403	93965174		CTCTCTTCCCCGGCGCTCCGAGCTGCGGAAGCCCAGGCCGTCCGCCGCTCCCCGGCGCAC	intronic antisense	NM_001270468	SOCS2	suppressor of cytokine signaling 2	+	93964756	93970521	2002.08	840.181	10.9813	9.70753	2168.73	1953.91	1883.59	826.694	976.804	717.046	10.9379	11.1687	10.8375	9.58327	10.0433	9.49601
ASHGA5P027491	0.00289455	0.014962	2.41797	up	noncoding	NR_038263	SOCS2-AS1	RefSeq	574	chr12	-	93959403	93965174		CTCTCTTCCCCGGCGCTCCGAGCTGCGGAAGCCCAGGCCGTCCGCCGCTCCCCGGCGCAC	intronic antisense	NM_003877	SOCS2	suppressor of cytokine signaling 2	+	93963597	93970521	2002.08	840.181	10.9813	9.70753	2168.73	1953.91	1883.59	826.694	976.804	717.046	10.9379	11.1687	10.8375	9.58327	10.0433	9.49601
ASHGA5P025629	0.00352668	0.0171839	3.73781	up	noncoding	NR_015410	LINC00340	RefSeq	1904	chr6	+	21666674	22194616	uc011djk.2	ATCGCTGGGAATTCTCCACCTTAAAGAAGTACCCTCAGGTGACTACAGATGTGTTAACAC	intergenic							54.0247	12.5252	5.65421	3.75201	56.2683	48.0234	57.7822	7.99507	18.3829	11.1978	5.4881	5.86481	5.60971	3.23076	4.22574	3.79953
ASHGA5P017076	8.24319e-05	0.00154648	10.6897	up	noncoding	ENST00000437389	RP11-305L7.6	GENCODE	302	chr9	+	93932950	93944999		ACAGAGCAAGGCGATTACTTTAAAACATGAAAGAAATTGCACCTTTTCCTTAAGGGCAAG	intergenic							554.233	47.1955	9.05743	5.63928	667.129	368.588	626.981	42.3845	58.4203	40.7817	9.19785	8.7618	9.21264	5.46357	5.93398	5.52028
ASHGA5P050539	0.000501494	0.00460423	4.26039	up	noncoding	ENST00000377469	AC104135.3	GENCODE	3662	chr2	+	75155365	75160151		CTCACAATAGGAAATAAAACTTTAACCAAAAGAGCATGGGCAGATATTTCCCGGATCTGA	intergenic							112.8	22.4741	6.69502	4.60403	138.695	68.7358	130.969	25.2062	20.2322	21.9838	6.85151	6.36881	6.86473	4.7621	4.36661	4.68339
ASHGA5P058906	0.00776974	0.0299889	2.32374	up	noncoding	uc.172-	uc.172	UCR	218	chr5	-	93650718	93650936		GATATGACACGTTTAGAACTGAGAACCATATCCAGTGAGAATTTTCCAGTTTGAATTTTG	intron sense-overlapping	ENST00000427991	KIAA0825	KIAA0825 [Source:HGNC Symbol;Acc:28532]	-	93489711	93872831	110.74	43.8751	6.72284	5.5064	121.243	95.524	115.451	52.8481	31.8449	46.9322	6.64981	6.84418	6.67454	5.77423	5.03146	5.7135
ASHGA5P058906	0.00776974	0.0299889	2.32374	up	noncoding	uc.172-	uc.172	UCR	218	chr5	-	93650718	93650936		GATATGACACGTTTAGAACTGAGAACCATATCCAGTGAGAATTTTCCAGTTTGAATTTTG	intron sense-overlapping	ENST00000513200	KIAA0825	KIAA0825 [Source:HGNC Symbol;Acc:28532]	-	93488670	93954302	110.74	43.8751	6.72284	5.5064	121.243	95.524	115.451	52.8481	31.8449	46.9322	6.64981	6.84418	6.67454	5.77423	5.03146	5.7135
ASHGA5P058906	0.00776974	0.0299889	2.32374	up	noncoding	uc.172-	uc.172	UCR	218	chr5	-	93650718	93650936		GATATGACACGTTTAGAACTGAGAACCATATCCAGTGAGAATTTTCCAGTTTGAATTTTG	intron sense-overlapping	NM_001145678	KIAA0825	uncharacterized protein KIAA0825 isoform 1	-	93486555	93954309	110.74	43.8751	6.72284	5.5064	121.243	95.524	115.451	52.8481	31.8449	46.9322	6.64981	6.84418	6.67454	5.77423	5.03146	5.7135
ASHGA5P053354	0.000764597	0.00603128	2.45632	up	noncoding	ENST00000470435	RP4-798C17.6	GENCODE	602	chr7	-	144040263	144052312		ATGCAAATATAGAACACTAAAGTGTTACATGACAGATGTATGAGGTAGGTATTATTTTCA	bidirectional	NM_005435	ARHGEF5	rho guanine nucleotide exchange factor 5	+	144052488	144077725	401.86	157.302	8.61633	7.31983	450.197	343.715	411.668	183.606	124.453	163.846	8.60539	8.65909	8.58451	7.48002	7.04373	7.43574
ASHGA5P047966	0.02673	0.0748674	2.30072	up	noncoding	BI763082		LincRNAs identified by Khalil et al	830	chr22	+	47154429	47287216		GACGCCTGCCTCTCGCGGTGTGAAACTGGGGACCTTTGCTATATGCCGTCTATTATTGTG	exon sense-overlapping	ENST00000337137	TBC1D22A	TBC1 domain family, member 22A [Source:HGNC Symbol;Acc:1309]	+	47158517	47571336	625.286	258.962	9.2128	8.01071	776.1	378.087	721.67	220.307	354.226	202.352	9.41822	8.80014	9.42005	7.73198	8.57926	7.7209
ASHGA5P047966	0.02673	0.0748674	2.30072	up	noncoding	BI763082		LincRNAs identified by Khalil et al	830	chr22	+	47154429	47287216		GACGCCTGCCTCTCGCGGTGTGAAACTGGGGACCTTTGCTATATGCCGTCTATTATTGTG	exon sense-overlapping	ENST00000355704	TBC1D22A	TBC1 domain family, member 22A [Source:HGNC Symbol;Acc:1309]	+	47158577	47569729	625.286	258.962	9.2128	8.01071	776.1	378.087	721.67	220.307	354.226	202.352	9.41822	8.80014	9.42005	7.73198	8.57926	7.7209
ASHGA5P047966	0.02673	0.0748674	2.30072	up	noncoding	BI763082		LincRNAs identified by Khalil et al	830	chr22	+	47154429	47287216		GACGCCTGCCTCTCGCGGTGTGAAACTGGGGACCTTTGCTATATGCCGTCTATTATTGTG	exon sense-overlapping	ENST00000380995	TBC1D22A	TBC1 domain family, member 22A [Source:HGNC Symbol;Acc:1309]	+	47158528	47309330	625.286	258.962	9.2128	8.01071	776.1	378.087	721.67	220.307	354.226	202.352	9.41822	8.80014	9.42005	7.73198	8.57926	7.7209
ASHGA5P047966	0.02673	0.0748674	2.30072	up	noncoding	BI763082		LincRNAs identified by Khalil et al	830	chr22	+	47154429	47287216		GACGCCTGCCTCTCGCGGTGTGAAACTGGGGACCTTTGCTATATGCCGTCTATTATTGTG	exon sense-overlapping	ENST00000406733	TBC1D22A	TBC1 domain family, member 22A [Source:HGNC Symbol;Acc:1309]	+	47169823	47569735	625.286	258.962	9.2128	8.01071	776.1	378.087	721.67	220.307	354.226	202.352	9.41822	8.80014	9.42005	7.73198	8.57926	7.7209
ASHGA5P047966	0.02673	0.0748674	2.30072	up	noncoding	BI763082		LincRNAs identified by Khalil et al	830	chr22	+	47154429	47287216		GACGCCTGCCTCTCGCGGTGTGAAACTGGGGACCTTTGCTATATGCCGTCTATTATTGTG	exon sense-overlapping	ENST00000407381	TBC1D22A	TBC1 domain family, member 22A [Source:HGNC Symbol;Acc:1309]	+	47158568	47569726	625.286	258.962	9.2128	8.01071	776.1	378.087	721.67	220.307	354.226	202.352	9.41822	8.80014	9.42005	7.73198	8.57926	7.7209
ASHGA5P047966	0.02673	0.0748674	2.30072	up	noncoding	BI763082		LincRNAs identified by Khalil et al	830	chr22	+	47154429	47287216		GACGCCTGCCTCTCGCGGTGTGAAACTGGGGACCTTTGCTATATGCCGTCTATTATTGTG	exon sense-overlapping	NM_014346	TBC1D22A	TBC1 domain family member 22A	+	47158517	47571342	625.286	258.962	9.2128	8.01071	776.1	378.087	721.67	220.307	354.226	202.352	9.41822	8.80014	9.42005	7.73198	8.57926	7.7209
ASHGA5P057201	3.3567e-06	0.000282	18.1785	up	noncoding	TCONS_00014459	XLOC_006677	LincRNAs identified by Cabili et al	1854	chr7	-	157230889	157232826	TCONS_00014460	AAGGAGGTGCTCCTGGAGGTGATGGAGGTGCCCCTGGAGGTGATAGTGAAGGAGGTGCTC	intergenic							9949.21	542.461	13.2702	9.08601	10076.9	10287.1	9483.65	590.907	490.133	546.344	13.1419	13.4944	13.1743	9.1078	9.04243	9.1078
ASHGA5P035254	0.000677534	0.00554577	2.68999	up	noncoding	ENST00000446401	AC104653.1	GENCODE	390	chr2	-	114588764	114600933		GCGTTTTGCGGACGGCTGGCTATCTTACCCAGAATCAATCACACTGGGACACTGAAAAAA	intergenic							322.844	114.788	8.3023	6.8747	354.411	281.384	332.736	135.208	91.2636	117.892	8.2526	8.38112	8.27317	7.05778	6.58965	6.97668
ASHGA5P037791	1.92064e-06	0.000226938	2.25534	up	noncoding	uc002znb.3	DQ570096	UCSC_knowngene	2415	chr22	+	18215565	18217980		GGATACTGCCTGCTGTAAGACCATCCTCTATGGTTGTACTTTAATAAACAGTAATTTTTT	natural antisense	NM_001196	BID	BH3-interacting domain death agonist isoform 2	-	18216905	18257261	6330.98	2861.96	12.6314	11.4581	6848.69	5646.41	6497.83	3159.01	2584.46	2842.4	12.5982	12.661	12.6352	11.4948	11.4215	11.458
ASHGA5P037791	1.92064e-06	0.000226938	2.25534	up	noncoding	uc002znb.3	DQ570096	UCSC_knowngene	2415	chr22	+	18215565	18217980		GGATACTGCCTGCTGTAAGACCATCCTCTATGGTTGTACTTTAATAAACAGTAATTTTTT	natural antisense	NM_001244567	BID	BH3-interacting domain death agonist isoform 2	-	18216905	18257431	6330.98	2861.96	12.6314	11.4581	6848.69	5646.41	6497.83	3159.01	2584.46	2842.4	12.5982	12.661	12.6352	11.4948	11.4215	11.458
ASHGA5P037791	1.92064e-06	0.000226938	2.25534	up	noncoding	uc002znb.3	DQ570096	UCSC_knowngene	2415	chr22	+	18215565	18217980		GGATACTGCCTGCTGTAAGACCATCCTCTATGGTTGTACTTTAATAAACAGTAATTTTTT	natural antisense	NM_001244569	BID	BH3-interacting domain death agonist isoform 3	-	18216905	18257261	6330.98	2861.96	12.6314	11.4581	6848.69	5646.41	6497.83	3159.01	2584.46	2842.4	12.5982	12.661	12.6352	11.4948	11.4215	11.458
ASHGA5P037791	1.92064e-06	0.000226938	2.25534	up	noncoding	uc002znb.3	DQ570096	UCSC_knowngene	2415	chr22	+	18215565	18217980		GGATACTGCCTGCTGTAAGACCATCCTCTATGGTTGTACTTTAATAAACAGTAATTTTTT	natural antisense	NM_001244570	BID	BH3-interacting domain death agonist isoform 3	-	18216905	18257261	6330.98	2861.96	12.6314	11.4581	6848.69	5646.41	6497.83	3159.01	2584.46	2842.4	12.5982	12.661	12.6352	11.4948	11.4215	11.458
ASHGA5P037791	1.92064e-06	0.000226938	2.25534	up	noncoding	uc002znb.3	DQ570096	UCSC_knowngene	2415	chr22	+	18215565	18217980		GGATACTGCCTGCTGTAAGACCATCCTCTATGGTTGTACTTTAATAAACAGTAATTTTTT	natural antisense	NM_001244572	BID	BH3-interacting domain death agonist isoform 3	-	18216905	18256808	6330.98	2861.96	12.6314	11.4581	6848.69	5646.41	6497.83	3159.01	2584.46	2842.4	12.5982	12.661	12.6352	11.4948	11.4215	11.458
ASHGA5P037791	1.92064e-06	0.000226938	2.25534	up	noncoding	uc002znb.3	DQ570096	UCSC_knowngene	2415	chr22	+	18215565	18217980		GGATACTGCCTGCTGTAAGACCATCCTCTATGGTTGTACTTTAATAAACAGTAATTTTTT	natural antisense	NM_197966	BID	BH3-interacting domain death agonist isoform 1	-	18216905	18256808	6330.98	2861.96	12.6314	11.4581	6848.69	5646.41	6497.83	3159.01	2584.46	2842.4	12.5982	12.661	12.6352	11.4948	11.4215	11.458
ASHGA5P037791	1.92064e-06	0.000226938	2.25534	up	noncoding	uc002znb.3	DQ570096	UCSC_knowngene	2415	chr22	+	18215565	18217980		GGATACTGCCTGCTGTAAGACCATCCTCTATGGTTGTACTTTAATAAACAGTAATTTTTT	natural antisense	NM_197967	BID	BH3-interacting domain death agonist isoform 3	-	18216905	18257261	6330.98	2861.96	12.6314	11.4581	6848.69	5646.41	6497.83	3159.01	2584.46	2842.4	12.5982	12.661	12.6352	11.4948	11.4215	11.458
ASHGA5P058046	5.92971e-06	0.000361806	2.35771	up	noncoding	TCONS_00025722	XLOC_012542	LincRNAs identified by Cabili et al	1126	chr17	-	59470820	59474207		CAGAAGTCAGGTGCCCTGGCAGGAGGGACTGGCTTATGCCACCCTGTGCAGGATCGTCTT	intergenic							485.349	197.733	8.9008	7.66342	541.159	427.108	487.78	210.997	189.987	192.216	8.88407	8.97491	8.84343	7.67051	7.66336	7.65638
ASHGA5P052281	8.23993e-05	0.00154648	2.2634	up	noncoding	ENST00000504712	GTF2H2B	GENCODE	1864	chr5	+	69716074	69720986		CATGCCCGGCCCCAGCAGTTTTCTATGGATGTTAGTGAAGTCATGTATAAAGATGAAAAA	intergenic							1838.81	818.423	10.8563	9.67781	2015.89	1604.62	1895.94	810.536	824.482	820.252	10.8289	10.8906	10.8494	9.55237	9.79388	9.68717
ASHGA5P048530	0.00564516	0.0237715	2.30887	up	noncoding	TCONS_00013782	XLOC_006415	LincRNAs identified by Cabili et al	1382	chr7	-	39659892	39662092		CATGTTTGACACAATTAAGTTGAACATTCCTGTGAAACTCTGTCATTCTCATCACTGTTT	intergenic							90.7923	34.1516	6.38305	5.17586	112.87	58.6075	100.899	35.5744	27.6426	39.238	6.53759	6.14742	6.46415	5.23173	4.82559	5.47028
ASHGA5P046979	0.000210734	0.00262816	5.6665	up	noncoding	ENST00000451940	RP11-322M19.1	GENCODE	684	chr10	-	88963609	89102299		GGATCCTCCTGGCTTTTTGAGAATCGGCTGGCATCAGGGTGCTGACTGACAAACTTCCCG	intronic antisense	NM_001099338	FAM22A	protein FAM22A	+	88985204	88994733	599.235	100.977	9.21912	6.71666	616.02	629.735	551.951	97.6825	115.127	90.1205	9.08079	9.54339	9.03318	6.61027	6.93004	6.60968
ASHGA5P013992	0.000405887	0.00399103	3.21265	up	noncoding	NR_033358	MEG3	RefSeq	1735	chr14	+	101292444	101327360	ENST00000429159, ENST00000521812, NR_046467, NR_046472	ATCCTTCTTTGTCTGCGAAGGAAAAACACACTGATTATCATAATGAGGCACGTGGGCCGT	intergenic							265.228	77.6006	8.01917	6.3354	279.678	253.203	262.804	89.2323	66.5835	76.9859	7.90419	8.23439	7.91893	6.49149	6.12005	6.39467
ASHGA5P046596	0.000971417	0.00704562	2.97959	up	noncoding	ENST00000424191	ZEB1-AS1	GENCODE	320	chr10	-	31596921	31607861	ENST00000450834	CAAAACAGTTATCCCTATTCCTACCCCCAACTGAGTTATTCAATAAAGCCTGCCTTGTTG	natural antisense	ENST00000488625	ZEB1	zinc finger E-box binding homeobox 1 [Source:HGNC Symbol;Acc:11642]	+	31607423	31818130	2177.3	741.421	11.1064	9.5313	2346.78	2020.68	2164.43	690.785	870.07	663.408	11.0542	11.2187	11.0463	9.33031	9.87492	9.38865
ASHGA5P046596	0.000971417	0.00704562	2.97959	up	noncoding	ENST00000424191	ZEB1-AS1	GENCODE	320	chr10	-	31596921	31607861	ENST00000450834	CAAAACAGTTATCCCTATTCCTACCCCCAACTGAGTTATTCAATAAAGCCTGCCTTGTTG	natural antisense	ENST00000542879	ZEB1	zinc finger E-box binding homeobox 1 [Source:HGNC Symbol;Acc:11642]	+	31607746	31816204	2177.3	741.421	11.1064	9.5313	2346.78	2020.68	2164.43	690.785	870.07	663.408	11.0542	11.2187	11.0463	9.33031	9.87492	9.38865
ASHGA5P046596	0.000971417	0.00704562	2.97959	up	noncoding	ENST00000424191	ZEB1-AS1	GENCODE	320	chr10	-	31596921	31607861	ENST00000450834	CAAAACAGTTATCCCTATTCCTACCCCCAACTGAGTTATTCAATAAAGCCTGCCTTGTTG	natural antisense	ENST00000560196	ZEB1	zinc finger E-box binding homeobox 1 [Source:HGNC Symbol;Acc:11642]	+	31607711	31791375	2177.3	741.421	11.1064	9.5313	2346.78	2020.68	2164.43	690.785	870.07	663.408	11.0542	11.2187	11.0463	9.33031	9.87492	9.38865
ASHGA5P046596	0.000971417	0.00704562	2.97959	up	noncoding	ENST00000424191	ZEB1-AS1	GENCODE	320	chr10	-	31596921	31607861	ENST00000450834	CAAAACAGTTATCCCTATTCCTACCCCCAACTGAGTTATTCAATAAAGCCTGCCTTGTTG	natural antisense	ENST00000561304	ZEB1	zinc finger E-box binding homeobox 1 [Source:HGNC Symbol;Acc:11642]	+	31607765	31803609	2177.3	741.421	11.1064	9.5313	2346.78	2020.68	2164.43	690.785	870.07	663.408	11.0542	11.2187	11.0463	9.33031	9.87492	9.38865
ASHGA5P050780	0.00284077	0.0147439	2.41188	up	noncoding	ENST00000412192	CRYGEP	pseudogene	528	chr2	-	208972956	208977235		TTGCTGAACCCCCAGGCCAGCTCCCACAGGCTCAGGATCTATGAGCGAGAGGACTACAGG								334.647	131.949	8.34884	7.07868	362.732	277.996	363.213	117.659	166.24	111.948	8.28856	8.36267	8.39529	6.86952	7.462	6.90452
ASHGA5P037525	0.000593502	0.00513272	2.56578	up	noncoding	ENST00000415026	AP001468.58	GENCODE	557	chr21	+	47604992	47608855		CTATGTGGACATTGTATCACGTTTATTTATCTTCCTGGATATGCTTATGGCCTTTAAAAC	natural antisense	NM_001001438	LSS	lanosterol synthase isoform 1	-	47608359	47648738	125.454	43.0938	6.88003	5.52063	144.916	88.7646	142.683	37.1886	48.285	43.8076	6.91326	6.73461	6.99221	5.2918	5.65336	5.61673
ASHGA5P032736	0.00400646	0.0187107	2.43917	up	noncoding	ENST00000570501	RP11-1260E13.1	GENCODE	411	chr17	+	171182	172244		TGCAAACTCCGGCAGCCCCTACCACATCCACCAAGCCCCCCCGAGAACAGTCAGTGGACG	natural antisense	NM_001190411	RPH3AL	rab effector Noc2 isoform 1	-	62179	202633	6742.61	2789.67	12.7121	11.4258	6412.87	7755.57	6059.38	2799.16	2926.46	2643.39	12.5018	13.1011	12.5335	11.3133	11.6127	11.3512
ASHGA5P032736	0.00400646	0.0187107	2.43917	up	noncoding	ENST00000570501	RP11-1260E13.1	GENCODE	411	chr17	+	171182	172244		TGCAAACTCCGGCAGCCCCTACCACATCCACCAAGCCCCCCCGAGAACAGTCAGTGGACG	natural antisense	NM_001190412	RPH3AL	rab effector Noc2 isoform 2	-	62179	202633	6742.61	2789.67	12.7121	11.4258	6412.87	7755.57	6059.38	2799.16	2926.46	2643.39	12.5018	13.1011	12.5335	11.3133	11.6127	11.3512
ASHGA5P032736	0.00400646	0.0187107	2.43917	up	noncoding	ENST00000570501	RP11-1260E13.1	GENCODE	411	chr17	+	171182	172244		TGCAAACTCCGGCAGCCCCTACCACATCCACCAAGCCCCCCCGAGAACAGTCAGTGGACG	natural antisense	NM_001190413	RPH3AL	rab effector Noc2 isoform 2	-	62179	202633	6742.61	2789.67	12.7121	11.4258	6412.87	7755.57	6059.38	2799.16	2926.46	2643.39	12.5018	13.1011	12.5335	11.3133	11.6127	11.3512
ASHGA5P032736	0.00400646	0.0187107	2.43917	up	noncoding	ENST00000570501	RP11-1260E13.1	GENCODE	411	chr17	+	171182	172244		TGCAAACTCCGGCAGCCCCTACCACATCCACCAAGCCCCCCCGAGAACAGTCAGTGGACG	natural antisense	NM_006987	RPH3AL	rab effector Noc2 isoform 1	-	62179	202633	6742.61	2789.67	12.7121	11.4258	6412.87	7755.57	6059.38	2799.16	2926.46	2643.39	12.5018	13.1011	12.5335	11.3133	11.6127	11.3512
ASHGA5P019253	0.000971043	0.00704562	2.17883	up	noncoding	ENST00000475362	RP11-631B21.1	GENCODE	561	chr3	-	107575933	107596926		CACTTAAAAGAGCCTGTTCTGCTGGGACACAGAATCACTTGCTCCATCTCATACATTGAT	intergenic							427.303	187.526	8.71262	7.58907	465.36	367.123	449.426	175.925	214.594	172.058	8.65985	8.75573	8.72228	7.42519	7.83772	7.50429
ASHGA5P047340	0.0174889	0.0549991	7.82496	up	noncoding	TCONS_00017432	XLOC_008014	LincRNAs identified by Cabili et al	1773	chrX	+	73045949	73047819	NR_003255	TACTTGAGTTCTGGGTTTTACTGCAGTCTAGGGCCTTGTTTTGGTCTTGGATCATCTCAC	intergenic							104.597	15.3257	6.61107	3.64299	121.766	73.7115	118.314	5.64631	34.4206	5.91021	6.65753	6.46496	6.71072	2.78053	5.15117	2.99725
ASHGA5P025934	0.00642487	0.026085	2.34048	up	noncoding	NR_046470	MEG3	RefSeq	1785	chr14	+	101292444	101327360		TTCTTTGTCTGCGAAGGAAAAACACACTGATTATCATAATGAGCAGGTTCCCAGTGCCCC	intergenic							134.046	52.1364	7.00194	5.77513	140.796	138.885	122.456	56.9553	43.5019	55.9522	6.8708	7.37179	6.76322	5.87675	5.49533	5.95331
ASHGA5P043435	0.000142212	0.00208535	8.76958	up	noncoding	ENST00000451116	AC006019.4	GENCODE	3044	chr7	-	153789285	153793128	ENST00000565102	TGCCTCACGCCTGCATTTACTAACTTCAGAAGACAGGACTACCAAGTGGAAAGAAGTTGA	intronic antisense	NM_001039350	DPP6	dipeptidyl aminopeptidase-like protein 6 isoform 3	+	153584418	154685995	377.589	40.167	8.52224	5.38973	432.577	313.975	386.216	44.6118	30.1647	45.7246	8.54477	8.53279	8.48914	5.53781	4.95739	5.67398
ASHGA5P043435	0.000142212	0.00208535	8.76958	up	noncoding	ENST00000451116	AC006019.4	GENCODE	3044	chr7	-	153789285	153793128	ENST00000565102	TGCCTCACGCCTGCATTTACTAACTTCAGAAGACAGGACTACCAAGTGGAAAGAAGTTGA	intronic antisense	NM_130797	DPP6	dipeptidyl aminopeptidase-like protein 6 isoform 1	+	153749776	154685995	377.589	40.167	8.52224	5.38973	432.577	313.975	386.216	44.6118	30.1647	45.7246	8.54477	8.53279	8.48914	5.53781	4.95739	5.67398
ASHGA5P044839	3.64074e-05	0.000961276	6.56928	up	noncoding	ENST00000518993	RP11-25K19.1	GENCODE	1079	chr8	+	60031776	60033905	ENST00000517898	ATAACAGCTTCCCAAATACTGTTGTAGATACTAAAATGTGCCTGTATGTATTTCCTTCCA	bidirectional	NM_014729	TOX	thymocyte selection-associated high mobility group box protein TOX	-	59717976	60031767	2027.68	306.445	11.0029	8.28718	2081.67	2006.5	1994.85	303.209	325.967	290.158	10.8755	11.2078	10.9255	8.17501	8.45909	8.22744
ASHGA5P036142	0.000119958	0.00192058	2.96974	up	noncoding	NR_033903	CCDC74B-AS1	RefSeq	1835	chr2	+	130887195	130896986		GATACCTGCTTCATCGTGTGCTTTTATGTAAATGCCAAATAGCAAAATAACAGCTAGAAA	natural antisense	NM_001258307	CCDC74B	coiled-coil domain-containing protein 74B isoform 2	-	130896855	130902707	580.778	190.432	9.16632	7.59598	635.113	517.342	589.879	208.215	159.911	203.171	9.12274	9.25487	9.12134	7.65131	7.40894	7.72769
ASHGA5P036142	0.000119958	0.00192058	2.96974	up	noncoding	NR_033903	CCDC74B-AS1	RefSeq	1835	chr2	+	130887195	130896986		GATACCTGCTTCATCGTGTGCTTTTATGTAAATGCCAAATAGCAAAATAACAGCTAGAAA	natural antisense	NM_207310	CCDC74B	coiled-coil domain-containing protein 74B isoform 1	-	130896855	130902707	580.778	190.432	9.16632	7.59598	635.113	517.342	589.879	208.215	159.911	203.171	9.12274	9.25487	9.12134	7.65131	7.40894	7.72769
ASHGA5P007216	4.31882e-05	0.00106508	2.89858	up	noncoding	ENST00000329536	BX004987.4	GENCODE	300	chr1	-	143465379	143467604		ACAGGAGTGGCTATGTTTCCAGTGTCCTCTGGGTGTTTCCAAGAGCAACAAGAAACGAAT	intergenic							1965.64	688.967	10.9558	9.42047	2172.52	1704.37	2020.02	757.897	572.815	736.189	10.9395	10.981	10.9469	9.4568	9.26939	9.5352
ASHGA5P023056	2.53814e-05	0.000771534	2.45469	up	noncoding	ENST00000568735	RP11-173B14.5	GENCODE	467	chr13	-	76178961	76210130		GCAAGAGATCAACAATGATTACAAAATTGCTAAAGAAGTCACTTTCAAGAGATCTGGAGA	intronic antisense	NM_005358	LMO7	LIM domain only protein 7 isoform 1	+	76194569	76434006	281.503	107.222	8.09517	6.79964	326.099	210.662	307.748	115.427	103.384	102.854	8.13795	7.98666	8.16092	6.84119	6.76584	6.79187
ASHGA5P023056	2.53814e-05	0.000771534	2.45469	up	noncoding	ENST00000568735	RP11-173B14.5	GENCODE	467	chr13	-	76178961	76210130		GCAAGAGATCAACAATGATTACAAAATTGCTAAAGAAGTCACTTTCAAGAGATCTGGAGA	natural antisense	NM_006002	UCHL3	ubiquitin carboxyl-terminal hydrolase isozyme L3	+	76123926	76180068	281.503	107.222	8.09517	6.79964	326.099	210.662	307.748	115.427	103.384	102.854	8.13795	7.98666	8.16092	6.84119	6.76584	6.79187
ASHGA5P037611	0.0121382	0.0420083	2.7087	up	noncoding	TCONS_00025615	XLOC_012449	LincRNAs identified by Cabili et al	309	chr17	-	34365071	34367984		TACTGTTTGCTTAAACTCACAGAAGGCCCTGTGCATCTTGTTTGCAGCTGAATCTCCAGT	intergenic							78.373	25.1444	6.15355	4.71596	98.1852	47.9541	88.9797	16.9966	36.9868	21.4498	6.32826	5.86309	6.26932	4.23839	5.25831	4.65117
ASHGA5P018793	0.00516857	0.0223811	2.35649	up	noncoding	ENST00000457694	AC098820.2	GENCODE	666	chr2	-	217250010	217277419		AAGAACCCAGCTCTATGAGGTTTGATCTGTTTTGTTTGTGGATGAGGAAGCAAGCACAAG	natural antisense	NM_014140	SMARCAL1	SWI/SNF-related matrix-associated actin-dependent regulator of chromatin subfamily A-like protein 1	+	217277136	217347774	35.5378	12.3534	4.99992	3.76328	42.8211	24.8427	38.9498	8.78251	14.0876	14.1902	5.06759	4.94306	4.98911	3.35287	3.8312	4.10575
ASHGA5P048956	0.00308626	0.0156255	2.31275	up	noncoding	TCONS_00025350	XLOC_012171	LincRNAs identified by Cabili et al	778	chr17	+	31274978	31277548	TCONS_00025893, TCONS_00025895	TACCAACATGATGCCATTGAACATGGGACGTGATGTGCATAATCAGCTCTTGGGAACCTT	intergenic							41.8613	14.59	5.21462	4.00501	53.3104	24.6538	47.6197	16.2238	16.6342	10.912	5.40252	4.93217	5.30917	4.16868	4.08298	3.76337
ASHGA5P036907	0.00195505	0.0114051	3.52029	up	noncoding	ENST00000505691	RP11-276A18.2	GENCODE	809	chr20	+	826099	837992		AGAGTGAAAATGCTAAGGAGAAAAATGAAGCAGGGAAGGATGGGGAACTAGAGATTTTTT	exon sense-overlapping	NM_001042353	FAM110A	protein FAM110A	+	814355	826922	64.313	15.5441	5.8814	4.06571	77.6451	43.2447	72.0494	20.0873	12.4133	14.1318	5.97515	5.72078	5.94828	4.46014	3.63678	4.10021
ASHGA5P036907	0.00195505	0.0114051	3.52029	up	noncoding	ENST00000505691	RP11-276A18.2	GENCODE	809	chr20	+	826099	837992		AGAGTGAAAATGCTAAGGAGAAAAATGAAGCAGGGAAGGATGGGGAACTAGAGATTTTTT	exon sense-overlapping	NM_031424	FAM110A	protein FAM110A	+	825284	826922	64.313	15.5441	5.8814	4.06571	77.6451	43.2447	72.0494	20.0873	12.4133	14.1318	5.97515	5.72078	5.94828	4.46014	3.63678	4.10021
ASHGA5P036907	0.00195505	0.0114051	3.52029	up	noncoding	ENST00000505691	RP11-276A18.2	GENCODE	809	chr20	+	826099	837992		AGAGTGAAAATGCTAAGGAGAAAAATGAAGCAGGGAAGGATGGGGAACTAGAGATTTTTT	exon sense-overlapping	NM_207121	FAM110A	protein FAM110A	+	816710	826922	64.313	15.5441	5.8814	4.06571	77.6451	43.2447	72.0494	20.0873	12.4133	14.1318	5.97515	5.72078	5.94828	4.46014	3.63678	4.10021
ASHGA5P044135	0.00307425	0.0155801	2.59778	up	noncoding	uc003wvy.3	LOC649305	UCSC_knowngene	3885	chr8	-	12394587	12523023		GTTTGACTAAGAAAAACAAAGTATTTAAGCTCATCTGTAGCTCAAAGTGCCTATCCGTGT	intronic antisense	ENST00000357132	AC130352.1	Uncharacterized protein; cDNA FLJ26472 fis, clone KDN04506 [Source:UniProtKB/TrEMBL;Acc:Q6ZP57]	+	12294625	12424423	161.454	57.8752	7.28366	5.90638	170.563	145.173	168.625	65.9762	43.7434	63.9062	7.16841	7.42899	7.25357	6.07633	5.50526	6.13754
ASHGA5P039018	0.00500291	0.0218497	2.43008	up	noncoding	ENST00000482019	RP11-200A1.1	GENCODE	294	chr3	+	134032417	134040013		CCCAGCACTGAGGACATCTAAAACAGTCTTCATTTATTTATTTATTGTTCATAGTGTCCA	intergenic							69.7447	25.0177	6.03049	4.74949	71.2908	65.0095	72.934	19.6112	26.2986	29.1433	5.83726	6.28868	5.96553	4.4279	4.75061	5.06995
ASHGA5P028807	0.000243968	0.002865	2.29443	up	noncoding	ENST00000522859	TPT1-AS1	GENCODE	769	chr13	+	45915647	45944642		CCATGTATGTACCCATCTTTTTAACCTATGTGTGTTTTGCTAGAATGGAGTGTTCTAATT	bidirectional	NM_003295	TPT1	translationally-controlled tumor protein	-	45911303	45915297	53.5079	19.6507	5.61892	4.42078	62.6179	38.6382	59.2678	21.9251	21.1135	15.9136	5.64626	5.56302	5.64746	4.57629	4.43007	4.25599
ASHGA5P056532	0.0482713	0.116728	2.06811	up	noncoding	TCONS_00005946	XLOC_002577	LincRNAs identified by Cabili et al	579	chr3	+	12512284	12516738		TGAAAGTGCAGAGAAGACAGAGGGCTTTCCTGCCTAAGGGAATCAGAGAGAAATGTAACT	intergenic							48.9272	21.1076	5.49041	4.4421	54.7116	35.9101	56.16	26.6775	12.9025	23.7429	5.44367	5.4618	5.56575	4.83704	3.70063	4.78862
ASHGA5P044157	0.00599656	0.0247871	2.68497	up	noncoding	NR_027715	FLJ14107	RefSeq	1839	chr8	-	22497883	22499722		GGGTTTGGTTTGGGCCAAGTAGTGCTTAGTTTTAATTTTCTCTTTCTGGAAATAAATACT	intron sense-overlapping	NM_018688	BIN3	bridging integrator 3	-	22477946	22526661	514.466	187.729	8.96042	7.53551	608.337	360.885	574.175	227.634	125.103	210.449	9.0627	8.73196	9.0866	7.77642	7.05144	7.77867
ASHGA5P045717	0.00493229	0.0216647	3.21804	up	noncoding	uc004aaa.3	BC014180	UCSC_knowngene	4793	chr9	+	37505586	37510379		CCCTGAGGGGCAGCAAACAGTAACTACCAAAACCAATGAATATTTTCATTTTAATAGTTT	intergenic							640.896	204.107	9.31282	7.62664	699.69	580.829	642.168	254.78	123.791	233.749	9.26272	9.42158	9.25416	7.92782	7.03643	7.91566
ASHGA5P014979	4.09511e-05	0.00102962	3.68168	up	noncoding	uc021oga.1	BC038541	UCSC_knowngene	526	chr1	-	9740902	9747627	ENST00000415330	CCCCAACCTGTGCTCTCATCTCTTGCTCTGGGGTAAGCCAGTGGCCATGCTATAAGGACA	intronic antisense	NM_005026	PIK3CD	phosphatidylinositol 4,5-bisphosphate 3-kinase catalytic subunit delta isoform	+	9711789	9789172	2001.06	547.854	10.9817	9.10136	2135.6	1908.59	1958.99	559.465	553.616	530.481	10.9118	11.1356	10.8977	9.02538	9.21557	9.06312
ASHGA5P037422	5.30671e-05	0.00119148	2.49023	up	noncoding	ENST00000421771	AP001596.6	GENCODE	1078	chr21	+	27762454	27844017		CTACGCATCAAGATATAAACATGGCACATCTTTTATAATATCAGCCACTGGAAGACATTT	intronic antisense	NM_052954	CYYR1	cysteine and tyrosine-rich protein 1 precursor	-	27838527	27945581	334.019	127.045	8.35073	7.03445	367.45	289.254	345.352	138.294	113.675	129.164	8.30738	8.42137	8.32342	7.08898	6.90933	7.10503
ASHGA5P032793	0.000846397	0.00645543	2.15515	up	noncoding	uc021pjm.1	HM358976	UCSC_knowngene	309	chr1	-	224051997	224052306	NM_001099771	TTTGAGACCTTTAACACGGCAGCCATGTACGTGGCCATCCAGGCTCTGCTGTCCCTGTAC	intergenic							39714.8	17184.6	15.1915	14.0837	43746	35917.7	39480.6	19495.3	13929.4	18129.2	15.2116	15.1752	15.1876	14.1964	13.8385	14.2161
ASHGA5P028554	0.0390569	0.0993975	2.0587	up	noncoding	ENST00000424106	KPNA3-IT1	GENCODE	2923	chr13	-	50351803	50354767		GGTTATGTGGGCTAAGCAGGTTGATGTGGTTAATTTTTAACTTCCAAAGATGTTTATAAG	intron sense-overlapping	NM_002267	KPNA3	importin subunit alpha-3	-	50273442	50367057	514.566	258.577	8.98598	7.94424	569.496	424.599	549.602	325.763	144.679	305.29	8.9655	8.96604	9.02639	8.27533	7.25633	8.30107
ASHGA5P023265	0.00464551	0.020775	2.19914	up	noncoding	ENST00000576636	ALOX12P2	GENCODE	575	chr17	+	6757248	6798422		AATATACTATAGGTGGGGCTCCTGGAAAGATGGGTTAATCCTGCCTATAGCAGGGAATAG	intronic antisense	ENST00000575889	MIR497HG	mir-497-195 cluster host gene (non-protein coding) [Source:HGNC Symbol;Acc:39523]	-	6780106	6915636	93.907	37.4769	6.44964	5.31271	108.554	65.6804	107.487	32.67	49.184	30.5767	6.48153	6.30384	6.56356	5.11996	5.67992	5.13823
ASHGA5P038967	4.42498e-05	0.0010808	2.59205	up	noncoding	NR_024618	LOC100129550	RefSeq	5904	chr3	+	122605359	122611263		AGGAAATACGGTTATGTTGACATTATGGTTACTGTGCTTGTGGTTTTGCAATAAACATGT	intergenic							4092.4	1612.05	12.0163	10.6422	4455.02	3777.45	4044.73	1655.33	1592.75	1588.07	11.9814	12.1152	11.9523	10.5644	10.7396	10.6226
ASHGA5P015231	0.00124577	0.00826726	3.51223	up	noncoding	ENST00000418204	AC104135.3	GENCODE	441	chr2	+	75158554	75165545		TGACTGCACCACCCAGTAAAAAGACATCCCTTAACTATGGCAAAACAACAACAACAACGA	intergenic							241.637	60.4147	7.81038	5.99799	306.11	139.555	279.248	61.5733	65.5373	54.1334	8.04259	7.37848	8.01007	5.97947	6.10056	5.91394
ASHGA5P036045	1.72089e-06	0.000218915	20.6258	up	noncoding	ENST00000416057	AC108868.4	GENCODE	618	chr2	+	107103884	107120781	ENST00000417670, NM_004931, NM_172101, NM_172213	TGCTGGTGGCTGGCGTCCTGGTTCTGCTGGTTTCCCTGGGAGTGGCCATGCACCTGTGCT	intergenic							42958.8	1970.34	15.2901	10.9237	44002	45135.1	39739.2	2044.2	1984.5	1882.34	15.2254	15.4507	15.1942	10.8612	11.0453	10.8647
ASHGA5P017681	1.31655e-05	0.000560953	2.81382	up	noncoding	ENST00000444647	RP11-293F5.1	GENCODE	607	chr1	+	21742390	21743985	ENST00000414340, ENST00000419817, ENST00000433081	ATGTTAGAGGTTATCTACGGAGAAATAGACAAGTGATGCACGACAGATACATGTGTCAGT	intergenic							73.0528	22.1652	6.08339	4.59086	86.906	53.9241	78.3284	23.8644	22.9843	19.6469	6.14331	6.03054	6.07633	4.68454	4.55625	4.53179
ASHGA5P058823	0.00229745	0.0127128	3.49953	up	noncoding	uc.10-	uc.10	UCR	275	chr1	-	10965573	10965848		GCATCTCCTAATGGCCTCTGCTCCTCTACACTCAATTTAAACACAATTTAAAAACTATAA	intergenic							1447.66	417.915	10.5035	8.69631	1523.49	1359.56	1459.91	356.649	546.258	350.839	10.4071	10.6456	10.4577	8.40111	9.19586	8.49195
ASHGA5P032552	0.00164559	0.0101211	2.04477	up	noncoding	ENST00000573301	RP11-700H6.4	GENCODE	492	chr17	-	48986997	48987593		CTTCATTTCCAGTCTCTCCATAAAGCCTGATGTTCCTCCTTTTGTGTTCCTCTGGGTTAT	intergenic							809.285	388.295	9.64915	8.61721	884.522	690.238	853.096	379.178	440.673	345.035	9.60722	9.67565	9.66457	8.49302	8.88683	8.47177
ASHGA5P026192	1.44596e-06	0.000209897	2.17039	up	noncoding	ENST00000529883	RP11-152H18.3	GENCODE	744	chr11	+	8714903	8718154		GGCCCCTTGGGAATATACAAATATTTGCCATATTCTCTTTGCTTGTTACAAAAAACAGTT	natural antisense	NM_005418	ST5	suppression of tumorigenicity 5 protein isoform 1	-	8714898	8932498	330.09	143.902	8.32955	7.21159	377.2	274.29	338.779	153.483	136.683	141.542	8.34915	8.3417	8.29779	7.23533	7.17421	7.22523
ASHGA5P026192	1.44596e-06	0.000209897	2.17039	up	noncoding	ENST00000529883	RP11-152H18.3	GENCODE	744	chr11	+	8714903	8718154		GGCCCCTTGGGAATATACAAATATTTGCCATATTCTCTTTGCTTGTTACAAAAAACAGTT	natural antisense	NM_139157	ST5	suppression of tumorigenicity 5 protein isoform 2	-	8714898	8832882	330.09	143.902	8.32955	7.21159	377.2	274.29	338.779	153.483	136.683	141.542	8.34915	8.3417	8.29779	7.23533	7.17421	7.22523
ASHGA5P026192	1.44596e-06	0.000209897	2.17039	up	noncoding	ENST00000529883	RP11-152H18.3	GENCODE	744	chr11	+	8714903	8718154		GGCCCCTTGGGAATATACAAATATTTGCCATATTCTCTTTGCTTGTTACAAAAAACAGTT	natural antisense	NM_213618	ST5	suppression of tumorigenicity 5 protein isoform 1	-	8714898	8832224	330.09	143.902	8.32955	7.21159	377.2	274.29	338.779	153.483	136.683	141.542	8.34915	8.3417	8.29779	7.23533	7.17421	7.22523
ASHGA5P016952	0.000175554	0.00234004	3.58868	up	noncoding	ENST00000435984	AC104135.3	GENCODE	565	chr2	+	75145274	75159921		AGGCAGAATGGAAATAAAACTTTAACCAAAAGAGCATGGGCAGATATTTCCCGGATCTGA	intergenic							100.791	23.8838	6.53808	4.69463	125.683	65.0276	111.662	25.7661	24.8863	20.999	6.70499	6.28888	6.62038	4.7925	4.67031	4.62108
ASHGA5P027953	0.0159018	0.0513196	2.30412	up	noncoding	ENST00000550684	RP5-1057I20.2	GENCODE	343	chr12	+	48220636	48228304		CCCTGAGAAGGTCTTGGCCTGAAGACACTCACCTCTCTTTCCCCAGGAGTGTCTTTTAGG	intronic antisense	ENST00000434070	HDAC7	histone deacetylase 7 [Source:HGNC Symbol;Acc:14067]	-	48191166	48226915	1088.11	468.603	10.0603	8.85612	1272.39	772.759	1219.17	408.82	631.442	365.547	10.1463	9.83775	10.1969	8.60049	9.41146	8.55642
ASHGA5P027376	0.000200279	0.0025413	2.83498	up	noncoding	ENST00000499481	RP11-620J15.2	GENCODE	3507	chr12	-	58263617	58290265		CTGCTGCGTTCCCTTCATCTAAAAGCTCTAAAATTTCAAATAAAAAGGTACAATGAAAGC	intergenic							344.135	111.837	8.36658	6.86324	407.667	239.189	385.549	118.612	115.042	101.858	8.45954	8.15411	8.48608	6.88279	6.92843	6.77849
ASHGA5P035408	0.00108624	0.007522	2.05289	up	noncoding	NR_045786	LOC100861402	RefSeq	2992	chr2	-	169628460	169642939	NR_045787	GAATTGTCTTAAGAAAACAAGTAAGGTTTTGTCACCTATCCTATTTCTCACTGCAAGTTG	natural antisense	NM_001256126	CERS6	ceramide synthase 6 isoform 1	+	169312758	169631644	1604.07	790.301	10.6599	9.62224	1633.26	1606.48	1572.48	872.431	698.208	800.262	10.5115	10.8939	10.5742	9.65946	9.55454	9.65271
ASHGA5P035408	0.00108624	0.007522	2.05289	up	noncoding	NR_045786	LOC100861402	RefSeq	2992	chr2	-	169628460	169642939	NR_045787	GAATTGTCTTAAGAAAACAAGTAAGGTTTTGTCACCTATCCTATTTCTCACTGCAAGTTG	natural antisense	NM_203463	CERS6	ceramide synthase 6 isoform 2	+	169312758	169631644	1604.07	790.301	10.6599	9.62224	1633.26	1606.48	1572.48	872.431	698.208	800.262	10.5115	10.8939	10.5742	9.65946	9.55454	9.65271
ASHGA5P044289	0.000852638	0.00649245	2.57464	up	noncoding	ENST00000476425	RP11-163N6.2	GENCODE	473	chr8	-	61317569	61421318	ENST00000506428, ENST00000531654	TTGAGCTTTGTGCAAGTCTCTGGAAAGAGACCCAAGATCGTGTGATGAGCAAAAGTGACA	intergenic							99.1374	34.3296	6.55788	5.19351	105.43	91.2479	100.735	39.4763	31.25	32.2625	6.43794	6.77401	6.46169	5.37127	5.00243	5.20682
ASHGA5P022120	0.0141174	0.046764	2.92461	up	noncoding	ENST00000549718	AC004790.2	GENCODE	569	chr19	+	16126443	16133398		ATCCGAGAAGCCCTCTTCTTCATCGGAAAACAGGGAAGGGTCTGCAGAGGGGCCTGGAAT	intron sense-overlapping	ENST00000397365	AC004790.1		+	16124066	16152945	44.1683	12.9872	5.31564	3.7674	48.8376	29.1358	54.5313	16.2986	16.4747	6.18846	5.26549	5.16309	5.51835	4.17718	4.06815	3.05687
ASHGA5P017438	1.0496e-06	0.000177246	3.11296	up	noncoding	ENST00000441600	RP11-443P15.2	GENCODE	330	chr3	+	185693831	185697621		TCTATCCTTGATTACCCCGGAAGCTTTCGAGAAGCTGGGATTCCCTGCAGCAAAGGAAAT	intergenic							457.061	138.858	8.80347	7.16519	531.859	371.591	467.732	144.449	139.514	132.61	8.85642	8.7756	8.7784	7.15103	7.2057	7.13883
ASHGA5P041468	0.0369175	0.0953172	2.05293	up	noncoding	ENST00000512096	MIR143HG	GENCODE	555	chr5	+	148786251	148803960		AACCACTCCTTCCTTAGGGGGTAAAAGCAACATTCAGCACCGGGGGCAGGTCAAGGCAAG	intergenic							131.357	60.2463	6.97509	5.93741	140.724	127.707	125.639	47.5121	88.7604	44.4665	6.86996	7.25357	6.80176	5.62821	6.54963	5.63439
ASHGA5P031484	0.00231614	0.0127663	3.40578	up	noncoding	TCONS_00006840	XLOC_002647	LincRNAs identified by Cabili et al	279	chr3	+	50300397	50304280		TCCCAACTGAGGCTCCGAGGTGCAGGAGCTCCGTCCTGTCTGTAAAACTCCCTCAGTTTT	intergenic							206.758	52.5188	7.56791	5.79993	257.176	114.198	248.899	49.5814	60.8773	47.0977	7.7769	7.09515	7.83169	5.6864	5.99466	5.71872
ASHGA5P047325	0.000124164	0.00194117	2.41518	up	noncoding	uc001iup.3	LOC387647	UCSC_knowngene	3018	chr10	+	29698500	29774636		CGTGTCTTCCACTTTCTCAACACTTAGCATGCTTAATGATACTGGAAATGTATGTAATTA	natural antisense	NM_003174	SVIL	supervillin isoform 1	-	29746276	30024730	696.728	283.638	9.43663	8.1645	751.529	653.778	684.876	309.117	260.139	281.657	9.36607	9.60066	9.34315	8.20087	8.11283	8.17979
ASHGA5P047325	0.000124164	0.00194117	2.41518	up	noncoding	uc001iup.3	LOC387647	UCSC_knowngene	3018	chr10	+	29698500	29774636		CGTGTCTTCCACTTTCTCAACACTTAGCATGCTTAATGATACTGGAAATGTATGTAATTA	natural antisense	NM_021738	SVIL	supervillin isoform 2	-	29746276	29923901	696.728	283.638	9.43663	8.1645	751.529	653.778	684.876	309.117	260.139	281.657	9.36607	9.60066	9.34315	8.20087	8.11283	8.17979
ASHGA5P030114	0.0124592	0.0427899	2.25938	up	noncoding	ENST00000569808	RP11-709B3.2	GENCODE	2216	chr15	-	68591127	68593343		ATTTTTAAAGGATGGGCACTATCCTTGAGGGACTTACCCTTTCTAATCAGCTTTGCATGG	intergenic							285.6	124.382	8.12761	6.95168	304.257	261.849	290.694	146.596	82.1175	144.432	8.03167	8.27601	8.07514	7.17096	6.43051	7.25357
ASHGA5P032298	0.000983013	0.00707344	2.58854	up	noncoding	ENST00000582858	RP11-192H23.8	GENCODE	458	chr17	-	26928844	26929302		GTCAACACCAATCCTATACTCCTCTAGAAAAGTATCTTTGTAGCTCTACTCATTATTTCT	intron sense-overlapping	ENST00000531839	RP11-192H23.4	Uncharacterized protein [Source:UniProtKB/TrEMBL;Acc:E9PMD0]	-	26907029	26941203	2169.04	871.219	11.1014	9.72927	2310.27	1986.5	2210.34	1012.01	638.995	962.649	11.0305	11.1913	11.0824	9.85613	9.4277	9.90399
ASHGA5P028746	5.809e-07	0.000152244	2.1875	up	noncoding	ENST00000466343	RP4-791M13.3	GENCODE	869	chr1	-	144833167	144835867		TTGCCAAGCTAGAGTACCCATAACTCTTCTGTTTTGTTGAACATTCTTCCCCACCACAAA	intergenic							978.133	442.755	9.93488	8.80559	1088.66	848.384	997.355	472.055	421.619	434.59	9.92509	9.96808	9.91147	8.79608	8.82618	8.79452
ASHGA5P046275	0.0008746	0.00659725	2.54669	up	noncoding	ENST00000456355	RP11-124N14.3	GENCODE	706	chr10	-	17275323	17276832		CCTGCTCACTAATATATTTTAATTGTGACTGCTTGTGTTTTACTCAAGGTGGTGATCAGA	natural antisense	NM_003380	VIM	vimentin	+	17270257	17279592	132.737	46.848	6.97452	5.62589	154.943	99.2839	143.985	50.4362	39.2142	50.8937	7.0152	6.90041	7.00795	5.7093	5.34072	5.82767
ASHGA5P051679	1.54243e-06	0.000210569	3.29546	up	noncoding	ENST00000461864	RP11-85F14.5	GENCODE	1194	chr3	-	136560567	136580879		GATAAAAAAATTAGTTTTTACCTTTTTTTCTATTTTCTAAATGTTTTGGTGGCTAGAATA	intronic antisense	NM_001097599	SLC35G2	solute carrier family 35 member G2	+	136537860	136574734	655.617	192.322	9.33965	7.61916	734.89	556.937	675.025	205.835	176.032	195.099	9.33437	9.36236	9.32221	7.637	7.54822	7.67227
ASHGA5P051679	1.54243e-06	0.000210569	3.29546	up	noncoding	ENST00000461864	RP11-85F14.5	GENCODE	1194	chr3	-	136560567	136580879		GATAAAAAAATTAGTTTTTACCTTTTTTTCTATTTTCTAAATGTTTTGGTGGCTAGAATA	intronic antisense	NM_001097600	SLC35G2	solute carrier family 35 member G2	+	136537860	136574734	655.617	192.322	9.33965	7.61916	734.89	556.937	675.025	205.835	176.032	195.099	9.33437	9.36236	9.32221	7.637	7.54822	7.67227
ASHGA5P051679	1.54243e-06	0.000210569	3.29546	up	noncoding	ENST00000461864	RP11-85F14.5	GENCODE	1194	chr3	-	136560567	136580879		GATAAAAAAATTAGTTTTTACCTTTTTTTCTATTTTCTAAATGTTTTGGTGGCTAGAATA	intronic antisense	NM_025246	SLC35G2	solute carrier family 35 member G2	+	136537860	136574734	655.617	192.322	9.33965	7.61916	734.89	556.937	675.025	205.835	176.032	195.099	9.33437	9.36236	9.32221	7.637	7.54822	7.67227
ASHGA5P017705	0.000452255	0.00429502	4.02953	up	noncoding	ENST00000444879	CHL1-AS2	GENCODE	488	chr3	-	237440	238882		GCAGGGTCCGGTCGCCAATCTGCTTTTCTCCCATTGCTGCGTCTTAGAGGGGTGTGGTGC	natural antisense	NM_001253387	CHL1	neural cell adhesion molecule L1-like protein isoform 2 precursor	+	238278	451097	1367.88	332.42	10.3973	8.38666	1612.28	1032.21	1459.17	314.439	397.044	285.777	10.4916	10.244	10.4562	8.22378	8.73381	8.20239
ASHGA5P017705	0.000452255	0.00429502	4.02953	up	noncoding	ENST00000444879	CHL1-AS2	GENCODE	488	chr3	-	237440	238882		GCAGGGTCCGGTCGCCAATCTGCTTTTCTCCCATTGCTGCGTCTTAGAGGGGTGTGGTGC	natural antisense	NM_006614	CHL1	neural cell adhesion molecule L1-like protein isoform 1 precursor	+	238278	451097	1367.88	332.42	10.3973	8.38666	1612.28	1032.21	1459.17	314.439	397.044	285.777	10.4916	10.244	10.4562	8.22378	8.73381	8.20239
ASHGA5P030216	0.000345086	0.00362139	2.64679	up	noncoding	ENST00000339094	UBE2Q2P1	GENCODE	2150	chr15	-	85070426	85114026		CCTGAATAGAGTGTTTTGATTATGTAAGTTAGATCGTAAGTAGATGGCTCTCTTAAAGAC	intergenic							175.185	60.6572	7.40485	6.00061	193.915	165.907	165.732	65.945	60.2754	55.7511	7.36048	7.62759	7.22648	6.07454	5.97866	5.94861
ASHGA5P020883	0.000149955	0.0021549	2.25463	up	noncoding	NR_046466	MEG3	RefSeq	1506	chr14	+	101292444	101327360		CTTGCATCAGGCACGTGGGCCGTGGCCCGGCTGGGTCGGCTGAAGAACTGCGGATGGAAG	intergenic							2276.95	1038.21	11.172	9.99914	2527.71	2031.72	2271.42	1189.02	852.978	1072.63	11.1656	11.229	11.1215	10.0915	9.84496	10.061
ASHGA5P058208	0.00140565	0.0090077	2.64248	up	noncoding	TCONS_00028195	XLOC_013547	LincRNAs identified by Cabili et al	306	chr20	+	46653997	46691515		TTCCATGAAGACAATGCCACTTGGAATCTGATAACAATTGCGGGTCCAGATGACTCTCGT	intergenic							132.829	45.0099	6.9656	5.5637	161.828	94.3987	142.261	51.545	36.5884	46.8964	7.08472	6.82558	6.98649	5.73708	5.24161	5.71242
ASHGA5P033310	0.00113323	0.00774453	2.66292	up	noncoding	ENST00000582940	RP11-160O5.1	GENCODE	664	chr17	+	63096929	63107176		GGAGGAAAGAAAAATGAATCTGATGTTACTTCTTGAAACCACATTTTCTGAAGTCACCAT	intergenic							1261.43	476.869	10.2882	8.87517	1447.18	995.016	1342.1	562.707	346.485	521.415	10.3321	10.1937	10.3387	9.037	8.54949	9.03901
ASHGA5P047480	0.000290182	0.00321746	4.23893	up	noncoding	DB372250		LincRNAs identified by Khalil et al	395	chr2	+	118879953	118880336		TGAAGTCTCAGCAAAAGTCTCATGATTTATTGGCTTTGGTCAGGTCAGGTGTCCATTGCT	intergenic							294.041	64.996	8.16052	6.07682	333.294	230.941	317.886	76.0615	51.0145	67.9122	8.16857	8.10898	8.20401	6.27463	5.73078	6.22505
ASHGA5P031875	0.010217	0.0368997	2.55059	up	noncoding	ENST00000490535	RPS2P45	pseudogene	847	chr16	+	69067577	69068424		ATCATTAGCTTTTTTCAAGGGGCATCTCTCATGGGTGAGGTTTTAAAGATTATGCTTGTG								66.5182	23.2499	5.95418	4.60335	75.9175	55.0561	68.581	18.3368	35.1534	16.2596	5.93577	6.05665	5.87012	4.34111	5.18273	4.28622
ASHGA5P041795	1.07176e-06	0.000177246	2.72449	up	noncoding	uc003ojj.3	DQ572964	UCSC_knowngene	2090	chr6	-	34247455	34249545		TTTGAGCTGTGTGGGAGGGAAGGGCATTGAAATTGTAGGTTGTAATCTTGTGCCAACCAA	intergenic							6544.89	2443.26	12.6734	11.2274	7352.38	5538.74	6743.54	2675.1	2190.7	2463.99	12.7	12.6356	12.6845	11.2488	11.1823	11.2511
ASHGA5P000105	1.34576e-05	0.000565292	8.01529	up	noncoding	BE083440		LincRNAs identified by Khalil et al	369	chr9	+	137363031	137363837		CCTAAGTCGGGGTCCTCCTGAGCCTGGGGTCCTCCTGAGCCTGGGGTCCTCCTGAGCCTG	intergenic							19078.9	2354.88	14.1811	11.1783	19611.5	19855.2	17770.1	2464.14	2342.14	2258.37	14.0897	14.3897	14.0639	11.13	11.281	11.1241
ASHGA5P040422	0.00913251	0.033884	2.32463	up	noncoding	NR_034127	LOC100132356	RefSeq	1796	chr5	-	43065288	43067073		TTGGTGTATCTTGTTCTGGCAGCGAGGTTATCAGTGTATTTTGTTTTAATTTCTATTTGC	intergenic							100.847	37.6345	6.5207	5.3037	131.085	59.6634	111.794	47.3485	30.7619	34.793	6.76759	6.17202	6.62248	5.62228	4.98196	5.30686
ASHGA5P025870	0.0279375	0.0773728	2.11887	up	noncoding	NR_045121	DGCR5	RefSeq	3190	chr22	+	18958010	18982142		TCCACTGGAGAAGGCCCCCTGGTAAGGCCAGCCAGCCGGAGGACCACCCCGCAGACCACA	intergenic							254.01	113.553	7.92	6.8367	300.242	170.981	290.806	91.2654	162.392	87.0024	8.00869	7.67525	8.07605	6.52209	7.42869	6.55932
[truncated: 417 more rows]

## Sheet: down_Exp_vs_Ctrl
# Fold Change cut-off: 2.0 # P-value cut-off: 0.05 # Condition pairs: Exp_vs_Ctrl # Column A: ProbeName it represents probe name. # Column B: P-value, P-value calculated from unpaired t-test. # Column C: FDR, FDR is calculated from Benjamini Hochberg FDR. # Column D: Fold Change, the absolute ratio (no log scale) of normalized intensities between two conditions. # Column E: Regulation, it depicts…
[truncated: 2,239 more rows]
