# Supplementary material for: Comprehensive analysis of the long noncoding RNA-associated competitive endogenous RNA network in the osteogenic differentiation of periodontal ligament stem cells
Source: BMC Genomics. 2022 Jan 3;23:1. doi: 10.1186/s12864-021-08243-4 (PMC8725252; doi:10.1186/s12864-021-08243-4)
Supplement: Supplementary file 5 — Additional file 5. [file 12864_2021_8243_MOESM5_ESM.xlsx]

## Sheet: exp vs con
# Condition pairs: exp vs con # Fold Change cut-off: 2 # Column "ID": array ID of the probes, each miRNA always has its unique probe, but some miRNAs may have two different probes. # Column "Name": the name of each miRNA. # Column "Fold change": the ratio of normalized intensities between two conditions (use normalized data, ratio scale). # Column "P-value": T-test result between samples in diffe…
exp vs con 2 fold up regulated miRNAs
		Fold change	P-value	FDR	ForeGround						ForeGround-BackGround								Normalized								CV-value
ID	Name	exp vs con	exp vs con	exp vs con	B	E	F	A	C	D	B	E	F	A	C	D	Mean of con group	Mean of exp group	B	E	F	A	C	D	Mean of con group	Mean of exp group	con group	exp group
42896	hsa-miR-450b-5p	2.0244	0.262631	0.618518	58	65.5	56.5	119.5	83.5	82.5	14	17	7.5	45	16	16.5	12.8333	25.8333	0.0706179	0.0857503	0.0339751	0.223325	0.0781441	0.0838628	0.0634478	0.128444	0.419588	0.640117
10919	hsa-miR-103a-3p	2.02133	0.04391	0.28672	1248.5	721	902	2027	2296.5	1330.5	1206.5	674.5	853.5	1953.5	2225.5	1265	911.5	1814.67	6.08575	3.40227	3.86636	9.69479	10.8694	6.42948	4.45146	8.99787	0.322193	0.255674
145977	hsa-miR-1247-5p	2.96971	0.0553227	0.317008	75	69.5	75.5	198	158	118	32.5	27	29	121.5	90	47	29.5	86.1667	0.163934	0.136192	0.13137	0.602978	0.43956	0.238882	0.143832	0.42714	0.122192	0.426945
42686	hsa-miR-136-3p	2.54026	0.0200772	0.204577	73	91.5	95.5	185.5	202	139.5	27.5	46	50	101	131	74	41.1667	102	0.138714	0.23203	0.226501	0.501241	0.639805	0.376112	0.199082	0.505719	0.262973	0.260824
147334	hsa-miR-3613-5p	3.43691	0.0530498	0.312487	57	61.5	59	134	119.5	91.5	13.5	16	5	52	47	20	11.5	39.6667	0.0680958	0.0807062	0.0226501	0.258065	0.229548	0.101652	0.0571507	0.196422	0.534315	0.424099
14301	hsa-miR-361-5p	2.22313	0.0067532	0.141374	354.5	297	411.5	758.5	873.5	603	314	251	364	687.5	793	534.5	309.667	671.667	1.58386	1.26608	1.64892	3.41191	3.87302	2.71665	1.49962	3.33386	0.136603	0.174609
145934	hsa-miRPlus-B1114	4.16262	0.334169	0.669769	54	58.5	64	92.5	237	72.5	13.5	16	20	25.5	162	15.5	16.5	67.6667	0.0680958	0.0807062	0.0906002	0.126551	0.791209	0.0787802	0.0798007	0.33218	0.141346	1.19889
145717	hsa-miR-516a-3p/hsa-miR-516b-3p	2.87797	0.0747729	0.372685	47.5	49	52.5	94.5	93	65.5	8	6	8	31	19.5	11.5	7.33333	20.6667	0.0403531	0.0302648	0.0362401	0.153846	0.0952381	0.0584498	0.0356193	0.102511	0.142414	0.469336
46324	hsa-miR-320b	2.59507	0.0757889	0.374645	1246.5	806.5	1137	3974	1995.5	1995	1204	762	1092.5	3902	1928	1927.5	1019.5	2585.83	6.07314	3.84363	4.94904	19.3648	9.41636	9.7967	4.95527	12.8593	0.224966	0.438371
28759	hsa-miR-758-3p	5.67731	0.00333462	0.105332	54	57.5	55.5	143	135.5	109	11.5	12.5	8	67	69.5	43.5	10.6667	60	0.0580076	0.0630517	0.0362401	0.332506	0.339438	0.221093	0.0524331	0.297679	0.271747	0.223113
145705	hsa-miR-431-5p	2.2689	0.0919556	0.409827	61	62	58.5	120	114.5	83.5	18.5	16.5	13.5	43	48	18	16.1667	36.3333	0.0933165	0.0832282	0.0611552	0.2134	0.234432	0.0914867	0.0792333	0.179773	0.207598	0.429308
17886	hsa-miR-301b-3p	2.33426	0.0880623	0.401832	60	55	53	109.5	96	81.5	18	11	8.5	40	30.5	16.5	12.5	29	0.0907945	0.0554855	0.0385051	0.198511	0.148962	0.0838628	0.061595	0.143779	0.433066	0.399918
11058	hsa-miR-325	2.19878	0.34756	0.67507	49	52	66.5	104	87	71	8	8.5	8.5	36	12.5	5.5	8.33333	18	0.0403531	0.0428752	0.0385051	0.17866	0.0610501	0.0279543	0.0405778	0.0892215	0.0540611	0.887724
14271	hsa-miR-539-5p	2.68006	0.0178366	0.195486	57	57	57.5	112.5	95.5	96	15.5	11.5	7.5	37	23	31.5	11.5	30.5	0.0781841	0.0580076	0.0339751	0.183623	0.112332	0.160102	0.0567223	0.152019	0.390191	0.238958
11074	hsa-miR-34c-5p	2.98289	0.013308	0.176069	202	225	109	496.5	532.5	362	159	180	50	410	457	297	129.667	388	0.802018	0.907945	0.226501	2.03474	2.23199	1.50953	0.645488	1.92542	0.568095	0.193948
46416	hsa-miR-1293	2.25413	0.126725	0.467636	54.5	62	60.5	124	96.5	86	11.5	17.5	5	38	17.5	21	11.3333	25.5	0.0580076	0.0882724	0.0226501	0.188586	0.0854701	0.106734	0.05631	0.12693	0.583273	0.428926
145677	hsa-miR-139-5p	2.05536	0.127349	0.467636	69.5	72	71.5	115	113	142	27	27.5	25	37	42.5	80	26.5	53.1667	0.136192	0.138714	0.11325	0.183623	0.20757	0.406607	0.129385	0.265933	0.108436	0.460319
145643	hsa-miR-382-5p	2.20667	0.0354593	0.262773	124	100.5	91	231	170.5	184.5	80.5	54.5	37.5	157.5	99.5	120	57.5	125.667	0.406053	0.274905	0.169875	0.781638	0.485958	0.609911	0.283611	0.625836	0.417223	0.237253
148593	hsa-miR-3605-3p	3.11439	0.0181288	0.195486	48	55	55.5	109	93	83	7.5	10	8	35	22.5	20.5	8.5	26	0.037831	0.0504414	0.0362401	0.173697	0.10989	0.104193	0.0415042	0.12926	0.187466	0.298537
42629	hsa-miR-376c-3p	2.82229	0.00094614	0.0703205	239.5	240	203.5	614.5	610.5	495	196.5	195	151.5	539	541	431.5	181	503.833	0.991173	0.983607	0.686297	2.67494	2.64225	2.19314	0.887025	2.50344	0.196023	0.107543
169083	hsa-miR-371b-3p	2.07533	0.211525	0.567588	455	588.5	928	2073	672	1133	413.5	543.5	869.5	1992	593	1064.5	608.833	1216.5	2.08575	2.74149	3.93884	9.88586	2.89621	5.41042	2.92203	6.06416	0.321573	0.58382
29529	hsa-miR-369-3p	2.52033	0.00187107	0.0860649	83.5	83	73	147.5	169.5	159.5	44	42	26.5	85.5	98.5	96.5	37.5	93.5	0.221942	0.211854	0.120045	0.424318	0.481074	0.49047	0.184614	0.465287	0.304121	0.0769214
147964	hsa-miRPlus-J1005	6.59035	0.240393	0.595474	43.5	45.5	47	96.5	75.5	71	3	3	1.5	36	2.5	10.5	2.5	16.3333	0.0151324	0.0151324	0.00679502	0.17866	0.01221	0.0533672	0.0123533	0.0814124	0.389661	1.06491
148038	hsa-miR-3679-3p	2.73125	0.158324	0.504515	194	202.5	241.5	843	339	364	153	158.5	196.5	780.5	266.5	304.5	169.333	450.5	0.771753	0.799496	0.890147	3.87345	1.30159	1.54765	0.820465	2.2409	0.0754695	0.633308
31867	hsa-miR-145-3p	2.53719	0.00140232	0.0790991	70	77.5	62.5	138	140	130	29	33.5	18.5	66	70	67.5	27	67.8333	0.14628	0.168979	0.0838052	0.327543	0.34188	0.343075	0.133021	0.3375	0.331582	0.0256088
147979	hsa-miR-3150a-3p	4.52176	0.370853	0.68605	47	50	46	89	131.5	70.5	6	6.5	-0.5	18.5	62	6.5	4	29	0.0302648	0.0327869	N/A	0.0918114	0.302808	0.0330368	0.0315259	0.142552	0.0565685	0.995166
27536	hsa-miR-190a-5p	2.24284	0.134636	0.477174	112.5	114	89	176	300	161.5	70	69	43	94.5	215.5	96	60.6667	135.333	0.35309	0.348045	0.19479	0.468983	1.0525	0.487929	0.298642	0.669805	0.301275	0.495012
10936	hsa-miR-130b-3p	2.25974	0.00150248	0.0790991	242	196.5	175	448.5	450	395	199.5	152	131.5	369.5	375	332	161	358.833	1.00631	0.766709	0.595696	1.83375	1.8315	1.68742	0.78957	1.78422	0.261227	0.0469902
17825	hsa-miR-338-5p	3.81274	0.0246507	0.225922	48.5	62	56	129	117	118.5	7.5	20	10	55.5	29.5	55.5	12.5	46.8333	0.037831	0.100883	0.0453001	0.275434	0.144078	0.282084	0.061338	0.233865	0.561639	0.332794
148187	hsa-miR-410-5p	2.26139	0.252939	0.608141	51.5	53.5	53	105	82.5	73	9.5	9	8	36	13	10	8.83333	19.6667	0.0479193	0.0453972	0.0362401	0.17866	0.0634921	0.0508259	0.0431855	0.0976593	0.142309	0.721221
42885	hsa-miR-376a-5p	2.62138	0.00969719	0.158422	145.5	155.5	135.5	263.5	393	331	103.5	112.5	91.5	200.5	321.5	271	102.5	264.333	0.522068	0.567465	0.414496	0.995037	1.57021	1.37738	0.501343	1.31421	0.156704	0.222752
42956	hsa-miR-545-5p	2.41286	0.235181	0.588897	49.5	50.5	52	93.5	79.5	69.5	7	7	8.5	32.5	11	9.5	7.5	17.6667	0.035309	0.035309	0.0385051	0.16129	0.0537241	0.0482846	0.0363743	0.0877663	0.0507307	0.726152
4040	hsa-miR-9-5p	2.68193	0.376833	0.693054	46	50.5	45	97	90	72	6	8.5	1.5	31.5	2	9.5	5.33333	14.3333	0.0302648	0.0428752	0.00679502	0.156328	0.00976801	0.0482846	0.026645	0.0714601	0.687199	1.06323
148214	hsa-miR-3675-3p	2.61895	0.13635	0.479884	169	169.5	185	615.5	316	268.5	126	121	135.5	543.5	241	196	127.5	326.833	0.635561	0.61034	0.613817	2.69727	1.17705	0.996188	0.619906	1.6235	0.0220496	0.575483
148621	hsa-miR-892a	2.86518	0.356657	0.676631	50	49	52	98.5	75	70.5	6.5	5	6	36.5	3	9.5	5.83333	16.3333	0.0327869	0.0252207	0.0271801	0.181141	0.014652	0.0482846	0.0283959	0.0813594	0.138291	1.08205
169329	hsa-miR-370-3p	4.25772	0.00254656	0.0946348	82	94	78.5	230.5	220	271.5	40.5	51.5	35	169.5	152	210	42.3333	177.167	0.204288	0.259773	0.15855	0.841191	0.742369	1.06734	0.207537	0.883635	0.244243	0.188532
11102	hsa-miR-410-3p	3.71674	0.0491147	0.303578	58	53.5	53.5	117.5	125	88.5	16	8.5	9	42	59.5	22	11.1667	41.1667	0.0807062	0.0428752	0.0407701	0.208437	0.290598	0.111817	0.0547838	0.203617	0.410232	0.439491
145689	hsa-miR-543	2.968	0.0353629	0.262773	73	69	67.5	159	168	108.5	31.5	24	22	88	96	43.5	25.8333	75.8333	0.15889	0.121059	0.0996602	0.436725	0.468864	0.221093	0.126537	0.375561	0.237026	0.358757
147588	hsa-miR-4288	3.2969	0.000513258	0.0682633	5494	6101.5	5761	20742.5	16727.5	18323	5453.5	6057	5714	20671.5	16663	18256	5741.5	18530.2	27.5082	30.5523	25.8845	102.588	81.3822	92.7878	27.9817	92.2527	0.0846865	0.115044
148559	hsa-miR-411-3p	4.45118	0.00698852	0.142119	81.5	92	83.5	285	298.5	194.5	41.5	50	40.5	215.5	231.5	132	44	193	0.209332	0.252207	0.183465	1.06948	1.13065	0.670902	0.215001	0.957009	0.161486	0.260872
42676	hsa-miR-495-3p	2.04292	0.0535847	0.313445	101	105.5	104.5	178.5	239	150	59.5	62	58	109	166	86	59.8333	120.333	0.300126	0.312736	0.262741	0.540943	0.810745	0.437103	0.291868	0.596264	0.0890844	0.323458
42654	hsa-miR-483-5p	5.45154	0.0386475	0.272562	129.5	121.5	125.5	724.5	321.5	465	88.5	77	79	652.5	252.5	399.5	81.5	434.833	0.446406	0.388398	0.357871	3.23821	1.23321	2.0305	0.397558	2.16731	0.113122	0.465775
17283	ebv-miR-BART11-5p	3.46282	0.392842	0.708297	45	48	44.5	96	77.5	66.5	4	5.5	1	30	1.5	5	3.5	12.1667	0.0201765	0.0277427	0.00453001	0.148883	0.00732601	0.025413	0.0174831	0.0605408	0.677136	1.27252
42556	hsa-miR-889-3p	2.92201	0.0350027	0.262773	50	53.5	56	88	113.5	91.5	10	11.5	11.5	20.5	44	30	11	31.5	0.0504414	0.0580076	0.0520951	0.101737	0.214896	0.152478	0.0535147	0.15637	0.0743318	0.362473
10947	hsa-miR-142-3p	108.431	0.359471	0.677898	48	48	49.5	105	2078	74	7.5	5.5	6	43	2001.5	13.5	6.33333	686	0.037831	0.0277427	0.0271801	0.2134	9.77534	0.068615	0.0309179	3.35245	0.193852	1.65934
11091	hsa-miR-377-3p	2.49785	0.101804	0.428049	452.5	536.5	303.5	669.5	1564.5	855.5	411.5	493.5	260	604.5	1496.5	794	388.333	965	2.07566	2.48928	1.1778	3	7.30891	4.03558	1.91425	4.7815	0.350254	0.4704
17306	ebv-miR-BART12	3.60322	0.180982	0.524576	48	49	47	101.5	80.5	70	8	7	0.5	35	11	10.5	5.16667	18.8333	0.0403531	0.035309	0.00226501	0.173697	0.0537241	0.0533672	0.0259757	0.0935962	0.796451	0.741161
145798	hsa-miR-142-5p	15.5804	0.253012	0.608141	42	45.5	48	66	159.5	53.5	0.5	3.5	5	5	86	-7	3	28	0.00252207	0.0176545	0.0226501	0.0248139	0.420024	N/A	0.0142755	0.222419	0.734178	1.25644
21498	hsa-miR-654-3p	3.78795	0.00183127	0.0860649	142	144	100	400	427.5	324.5	98	100	54	328.5	361	259	84	316.167	0.494325	0.504414	0.244621	1.63027	1.76313	1.31639	0.414453	1.56993	0.355084	0.14612
17961	hsa-miR-629-5p	3.39536	0.339527	0.671591	95.5	85	80.5	128	410.5	108.5	53.5	42	36	56.5	343.5	45.5	43.8333	148.5	0.269861	0.211854	0.16308	0.280397	1.67766	0.231258	0.214932	0.72977	0.248716	1.12537
168831	hsa-miR-433-3p	2.14304	0.134496	0.477174	57.5	54	54.5	114	85	85.5	14	11.5	8	36.5	16	18.5	11.1667	23.6667	0.0706179	0.0580076	0.0362401	0.181141	0.0781441	0.094028	0.0549552	0.117771	0.316458	0.470845
17613	hsa-miR-645	3.47112	0.00368855	0.10592	51	65	57.5	119	120.5	113	8.5	22	11	41	49.5	51.5	13.8333	47.3333	0.0428752	0.110971	0.0498301	0.203474	0.241758	0.261753	0.0678921	0.235662	0.551893	0.125664
148057	hsa-miR-186-3p	2.24036	0.160129	0.504546	52.5	52.5	55.5	108.5	88.5	76.5	12.5	10	10	39	15	17.5	10.8333	23.8333	0.0630517	0.0504414	0.0453001	0.193548	0.0732601	0.0889454	0.0529311	0.118585	0.172563	0.551442
168868	hsa-miR-5681b	2.36149	0.162577	0.506331	2508.5	2844.5	3570	11196.5	3666	5516	2466.5	2801	3523.5	11120.5	3588.5	5454.5	2930.33	6721.17	12.4414	14.1286	15.9615	55.1886	17.5263	27.723	14.1772	33.4793	0.124183	0.581847
169137	hsa-miR-4524b-5p	2.12149	0.353894	0.67526	207.5	340.5	718.5	1448	188	857.5	165.5	298.5	671.5	1372	116	795.5	378.5	761.167	0.834805	1.50567	3.0419	6.80893	0.566545	4.0432	1.79413	3.80623	0.630652	0.821794
42866	hsa-miR-451a	2.60962	0.336632	0.670875	49	49	47.5	96.5	73.5	61.5	10	7	4	31	5.5	-6	7	10.1667	0.0504414	0.035309	0.01812	0.153846	0.026862	N/A	0.0346235	0.0903541	0.467069	0.993772
11024	hsa-miR-223-3p	5.32159	0.319789	0.663469	56	66.5	64	102.5	329.5	81.5	15.5	23.5	20.5	34.5	255.5	24	19.8333	104.667	0.0781841	0.118537	0.0928652	0.171216	1.24786	0.121982	0.0965288	0.513687	0.211589	1.23868
169406	hsa-miR-376b-3p	3.24451	0.074255	0.371624	73	87.5	76.5	236	118.5	195	33	44.5	34	169	55	130	37.1667	118	0.166456	0.224464	0.15402	0.83871	0.26862	0.660737	0.181647	0.589356	0.206986	0.494898
42673	hsa-miR-337-3p	4.57892	0.00251136	0.0946348	137	155	138	523.5	655	426	97	113	95	443	564.5	367	101.667	458.167	0.489281	0.569987	0.430351	2.19851	2.75702	1.86531	0.49654	2.27361	0.141178	0.198175
46419	hsa-miR-1185-5p	3.31335	0.0335403	0.262403	57	63.5	58.5	142	133.5	96	16.5	21	14.5	68.5	70.5	31.5	17.3333	56.8333	0.0832282	0.105927	0.0656852	0.33995	0.344322	0.160102	0.0849468	0.281458	0.237511	0.373485
42641	hsa-miR-145-5p	2.33495	0.193538	0.546203	213.5	315.5	183.5	442.5	835	284.5	169.5	272	140	364	767.5	221.5	193.833	451	0.854981	1.37201	0.634202	1.80645	3.74847	1.12579	0.953729	2.22691	0.397057	0.611142
14270	hsa-miR-493-3p	2.47776	0.133296	0.476282	72.5	68	60	127	162.5	95	31	25	16	55.5	93.5	29	24	59.3333	0.156368	0.126103	0.0724802	0.275434	0.456654	0.147395	0.118317	0.293161	0.359056	0.530049
17944	hsa-miR-337-5p	2.87123	0.0636422	0.348103	338.5	291	221	684.5	1097.5	487.5	298.5	249.5	177.5	611.5	1032	427	241.833	690.167	1.50567	1.25851	0.804077	3.03474	5.04029	2.17027	1.18942	3.4151	0.299192	0.431125
11085	hsa-miR-373-3p	3.19222	0.27082	0.625872	48.5	46	47.5	102.5	71.5	72	5.5	4.5	4.5	31.5	7	7	4.83333	15.1667	0.0277427	0.0226986	0.0203851	0.156328	0.034188	0.0355781	0.0236088	0.0753646	0.159362	0.930403
168834	hsa-miR-5571-5p	2.45969	0.0429787	0.285228	155	184.5	275	590	331	446.5	115	143	231	512	261.5	385	163	386.167	0.580076	0.721311	1.04643	2.54094	1.27717	1.9568	0.782607	1.92497	0.305574	0.328571
169402	hsa-miR-625-3p	2.06528	0.127688	0.467636	305.5	282	327.5	871.5	524	389	260.5	236.5	284.5	801.5	454	323.5	260.5	526.333	1.314	1.19294	1.28879	3.97767	2.21734	1.64422	1.26524	2.61307	0.0504824	0.465359
13143	hsa-miR-301a-3p	2.03097	0.0826221	0.389976	140.5	129.5	125.5	209	325.5	200	98.5	86.5	79.5	135	256.5	138.5	88.1667	176.667	0.496847	0.436318	0.360136	0.669975	1.25275	0.703939	0.4311	0.875554	0.158907	0.373592
11111	hsa-miR-432-5p	3.50335	0.0489828	0.303578	62.5	63.5	57.5	149.5	150	94.5	18	21	13	71.5	80	29.5	17.3333	60.3333	0.0907945	0.105927	0.0588901	0.354839	0.39072	0.149936	0.0852038	0.298499	0.281813	0.435189
13177	hsa-miR-143-3p	5.44056	0.000210002	0.0463458	906.5	1732	716.5	5558.5	6141.5	5895	862	1688.5	671.5	5495.5	6069.5	5829	1074	5798	4.34805	8.51702	3.0419	27.273	29.6435	29.6264	5.30232	28.8476	0.539308	0.0472734
29460	hsa-miR-553	4.53002	0.292114	0.642841	47	50	50	79.5	137.5	69.5	6.5	6.5	6	11.5	65.5	8.5	6.33333	28.5	0.0327869	0.0327869	0.0271801	0.057072	0.319902	0.043202	0.0309179	0.140059	0.1047	1.11313
42889	hsa-miR-379-3p	2.90879	0.000241665	0.0463458	53.5	59.5	55.5	106	118	98.5	13	17	13	40.5	44.5	38	14.3333	41	0.0655738	0.0857503	0.0588901	0.200993	0.217338	0.193139	0.0700714	0.203823	0.199561	0.0605705
145857	hsa-miR-154-5p	2.37215	0.000793552	0.0703205	114	102	98	212	213	188.5	73	54.5	54	149.5	144.5	129.5	60.5	141.167	0.368222	0.274905	0.244621	0.741935	0.705739	0.658196	0.295916	0.701957	0.217709	0.0598297
exp vs con 2 fold down regulated miRNAs
		Fold change	P-value	FDR	ForeGround						ForeGround-BackGround								Normalized								CV-value
ID	Name	exp vs con	exp vs con	exp vs con	B	E	F	A	C	D	B	E	F	A	C	D	Mean of con group	Mean of exp group	B	E	F	A	C	D	Mean of con group	Mean of exp group	con group	exp group
42795	kshv-miR-K12-3-5p	0.355463	0.000917878	0.0703205	142	146.5	181	127	105	110.5	100.5	103	135	48	33.5	35.5	112.833	39	0.506936	0.519546	0.611552	0.238213	0.163614	0.180432	0.546011	0.194087	0.104593	0.201607
168640	hsa-miR-4475	0.414773	0.0115973	0.16731	197	170.5	216	105	143.5	144.5	155	126	167	26.5	76	78.5	149.333	60.3333	0.781841	0.635561	0.756512	0.131514	0.371184	0.398983	0.724638	0.300561	0.107882	0.489277
11018	hsa-miR-218-5p	0.243414	0.0113932	0.166758	209.5	270.5	214	126	157.5	88	166.5	225	158.5	44.5	76.5	12	183.333	44.3333	0.839849	1.13493	0.718007	0.220844	0.373626	0.0609911	0.897595	0.218487	0.238834	0.715516
147595	hsa-miR-3178	0.305684	0.000784669	0.0703205	649.5	658.5	816.5	358	207.5	256.5	607.5	614.5	768	271.5	131.5	188.5	663.333	197.167	3.06431	3.09962	3.47905	1.34739	0.642247	0.958069	3.21433	0.98257	0.071534	0.359478
147706	hsa-miR-4255	0.4603	0.0676242	0.357637	78	107.5	130	89	96	93.5	38.5	64	85	25.5	18	39.5	62.5	27.6667	0.194199	0.322825	0.385051	0.126551	0.0879121	0.200762	0.300692	0.138408	0.323693	0.414368
147836	hsv2-miR-H7-5p	0.461505	0.00304359	0.103935	134.5	137	158.5	105	118	124.5	94.5	93	110	34.5	40	59	99.1667	44.5	0.476671	0.469105	0.498301	0.171216	0.19536	0.299873	0.481359	0.22215	0.0314783	0.30783
148264	hsa-miR-3665	0.306891	0.0252591	0.227153	74	73	94.5	85	86	63	33	29	49	22	5	6	37	11	0.166456	0.14628	0.221971	0.109181	0.02442	0.0304956	0.178236	0.0546989	0.219911	0.864381
169199	hsa-miR-4518	0.498519	0.0775628	0.377734	92.5	80	89	76	112	77.5	51.5	37	45	10	38	17.5	44.5	21.8333	0.259773	0.186633	0.203851	0.0496278	0.185592	0.0889454	0.216752	0.108055	0.176417	0.647518
10306	hsa-miR-146b-5p	0.19715	0.0247361	0.225922	2232.5	999	2025.5	319.5	599.5	277	2191	955	1977	247	531	211.5	1707.67	329.833	11.0517	4.81715	8.95583	1.22581	2.59341	1.07497	8.27489	1.63139	0.383396	0.512773
145933	hsa-miR-652-5p	0.412005	0.0210731	0.208831	95.5	88.5	99	107.5	78.5	84	54.5	44	50.5	33.5	10	16.5	49.6667	20	0.274905	0.221942	0.228766	0.166253	0.04884	0.0838628	0.241871	0.099652	0.119119	0.604885
145962	hsa-miR-639	0.455176	0.00155253	0.0793429	97.5	95.5	102	102.5	88.5	91	53.5	50	56.5	28	17	26	53.3333	23.6667	0.269861	0.252207	0.255946	0.138958	0.0830281	0.132147	0.259338	0.118044	0.0358731	0.25851
147830	hsv1-miR-H18	0.263737	0.000589578	0.0694094	498.5	451.5	604	227	154.5	188.5	458	408	559	154	84.5	126.5	475	121.667	2.31021	2.05801	2.53228	0.764268	0.412698	0.642948	2.30017	0.606638	0.103164	0.294369
148687	hsa-miR-1908-5p	0.388613	0.00409674	0.107838	449	364	486.5	255.5	160	234	405	321	438	179	91.5	169	388	146.5	2.04288	1.61917	1.98414	0.888337	0.446886	0.858958	1.88206	0.731394	0.121972	0.337476
168572	hsa-miR-4507	0.483393	0.117584	0.452948	99.5	73.5	98.5	96.5	81.5	98	56	27.5	52.5	20	9	34.5	45.3333	21.1667	0.282472	0.138714	0.237826	0.0992556	0.043956	0.175349	0.21967	0.106187	0.33495	0.621266
169320	hsa-miR-4468	0.436374	0.0352908	0.262773	125	94	119.5	95	110.5	97	83	49	74	17.5	42	28.5	68.6667	29.3333	0.418663	0.247163	0.335221	0.0868486	0.205128	0.144854	0.333682	0.14561	0.257013	0.406176
10937	hsa-miR-132-3p	0.191897	0.0670903	0.357637	75.5	68.5	69.5	81.5	84	60.5	33.5	23.5	17	3	6.5	-4	24.6667	1.83333	0.168979	0.118537	0.0770102	0.0148883	0.031746	N/A	0.121509	0.0233172	0.379036	0.511219
42502	hsa-miR-204-3p	0.443476	0.0285062	0.23932	488	340	400	269	162.5	257	445.5	296	349.5	190.5	90	192	363.667	157.5	2.24716	1.49306	1.58324	0.945409	0.43956	0.975858	1.77449	0.786943	0.23208	0.382781
147817	hsa-miR-3196	0.183784	0.000855241	0.0703205	174.5	159.5	167	108	96	89.5	132.5	110.5	109	25.5	18.5	19.5	117.333	21.1667	0.668348	0.557377	0.493771	0.126551	0.0903541	0.0991105	0.573165	0.105339	0.154149	0.179279
168661	hsa-miR-4531	0.478343	0.0160599	0.184469	278.5	242.5	217	185	153	159.5	237.5	199	171	111	83.5	91.5	202.5	95.3333	1.19798	1.00378	0.774632	0.550868	0.407814	0.465057	0.992132	0.47458	0.213596	0.151715
169126	hsa-miR-4486	0.212974	0.00384526	0.106308	80.5	85	90	102	85	71	39	40.5	35	16	4.5	3.5	38.1667	8	0.196721	0.204288	0.15855	0.0794045	0.021978	0.0177891	0.18652	0.0397239	0.131438	0.866688
168998	hsa-miR-4508	0.338365	0.00300285	0.103935	115.5	101.5	109	91.5	90.5	91	74	58	63	17.5	19.5	27.5	65	21.5	0.373266	0.29256	0.285391	0.0868486	0.0952381	0.139771	0.317072	0.107286	0.153899	0.265124
147794	kshv-miR-K12-8-3p	0.439167	0.0219802	0.213912	79.5	88	112.5	89.5	84	86.5	40	44	67	27	13.5	23.5	50.3333	21.3333	0.201765	0.221942	0.303511	0.133995	0.0659341	0.119441	0.242406	0.106457	0.222236	0.336664
146158	hsa-miR-3202	0.390593	0.00253737	0.0946348	213.5	171.5	199.5	133.5	120.5	125	167	129	153.5	65.5	45.5	60.5	149.833	57.1667	0.842371	0.650694	0.695357	0.325062	0.222222	0.307497	0.729474	0.284927	0.137482	0.193065
168690	hsa-miR-4466	0.379334	0.0231312	0.218003	67.5	68	76.5	81.5	76	68	27.5	23.5	33	19	5	7	28	10.3333	0.138714	0.118537	0.14949	0.0942928	0.02442	0.0355781	0.13558	0.0514303	0.115892	0.72986
168642	hsa-miR-642b-3p	0.346582	0.009437	0.158422	768.5	725.5	959	480	183.5	346	729.5	683	911.5	417	83.5	280	774.667	260.167	3.6797	3.44515	4.12911	2.06948	0.407814	1.42313	3.75132	1.30014	0.0926499	0.644263
169018	hsa-miR-4640-5p	0.328083	0.00844812	0.150341	75	84	91	84.5	79.5	69.5	35	41.5	45	23	10	6	40.5	13	0.176545	0.209332	0.203851	0.114144	0.04884	0.0304956	0.196576	0.0644932	0.0893417	0.681719
169295	hsa-miR-4725-3p	0.15167	0.0185484	0.19694	110.5	77.5	126.5	81.5	72	66	69.5	35.5	83	18.5	1	8	62.6667	9.16667	0.350567	0.179067	0.375991	0.0918114	0.004884	0.0406607	0.301875	0.0457854	0.354822	0.954228
42808	hsa-miR-874-3p	0.350361	0.000387198	0.0575558	987.5	893	1133.5	476.5	347.5	364	947.5	848.5	1090.5	404	280.5	301	962.167	328.5	4.77932	4.27995	4.93998	2.00496	1.36996	1.52986	4.66642	1.63493	0.0737599	0.202016
17810	hsa-miR-29b-1-5p	0.49196	0.0716701	0.367083	203	140	144.5	144	131	104	160	96.5	99.5	69.5	64	39.5	118.667	57.6667	0.807062	0.486759	0.450736	0.344913	0.312576	0.200762	0.581519	0.286084	0.337314	0.264394
42553	hsa-miR-216a-5p	0.462468	0.0373599	0.266884	95.5	76	92	94	93	75	53.5	34	45.5	25	25.5	10	44.3333	20.1667	0.269861	0.171501	0.206116	0.124069	0.124542	0.0508259	0.215826	0.0998125	0.231178	0.42504
146165	hsa-miR-1973	0.400362	0.00230355	0.0923979	133.5	116.5	126	100	105.5	92	90.5	72.5	80	29	38.5	28	81	31.8333	0.456494	0.3657	0.362401	0.143921	0.188034	0.142313	0.394865	0.158089	0.135231	0.16412
147614	hsa-miR-4299	0.490428	0.0563479	0.318715	194.5	120.5	192.5	119.5	131.5	132	152.5	77.5	147.5	50	61.5	68.5	125.833	60	0.769231	0.390921	0.668177	0.248139	0.300366	0.348158	0.609443	0.298888	0.3214	0.167373
168631	hsa-miR-4723-5p	0.472901	0.0114824	0.166758	89.5	82	107	100	85	88	48.5	40.5	61.5	29	16	24	50.1667	23	0.244641	0.204288	0.278596	0.143921	0.0781441	0.121982	0.242508	0.114682	0.153397	0.292027
168971	hsa-miR-4449	0.325333	0.000106447	0.0463458	165	157	175.5	123.5	99	101	123	113	129	47	33	36	121.667	38.6667	0.620429	0.569987	0.584371	0.233251	0.161172	0.182973	0.591596	0.192465	0.0439238	0.19206
46320	hsa-miR-31-3p	0.458781	0.0448026	0.290305	234	207.5	168	120.5	190.5	131	193	164.5	122.5	45.5	104	68.5	160	72.6667	0.973518	0.82976	0.554926	0.225806	0.507937	0.348158	0.786068	0.360634	0.270573	0.392305
146196	hsa-miR-711	0.36111	0.00165892	0.0821979	276.5	235	299.5	177	134	149.5	234.5	190.5	254	95.5	56	87	226.333	79.5	1.18285	0.960908	1.15062	0.473945	0.273504	0.442186	1.09813	0.396545	0.109207	0.27168
148064	hsa-miR-3926	0.480743	0.163501	0.506331	73.5	82.5	65	95.5	130.5	65.5	32	40	21.5	17	26.5	1.5	31.1667	15	0.161412	0.201765	0.0973952	0.0843672	0.129426	0.00762389	0.153524	0.0738058	0.342814	0.834408
148317	hsa-miR-3621	0.270047	0.00392565	0.106308	920	822.5	705	339	217	286.5	876	779	661.5	260.5	130.5	223	772.167	204.667	4.41866	3.92938	2.9966	1.2928	0.637363	1.13342	3.78155	1.02119	0.19105	0.334733
168898	hsa-miR-5008-3p	0.392553	0.0010315	0.0724053	144	149	153	134	130	98	103	106	107	54	35	32.5	105.333	40.5	0.519546	0.534678	0.484711	0.26799	0.17094	0.165184	0.512979	0.201371	0.0499491	0.286858
168928	hsa-miR-4431	0.428382	0.0188682	0.197914	338.5	250.5	367	234.5	143.5	176.5	296.5	207	322	163	68	112.5	275.167	114.5	1.49559	1.04414	1.45866	0.808933	0.332112	0.571792	1.3328	0.570946	0.188076	0.417573
169253	hsa-miR-4690-5p	0.475337	0.0270872	0.23366	99	93.5	100	110.5	89.5	81	58	49	54	40	18	17	53.6667	25	0.29256	0.247163	0.244621	0.198511	0.0879121	0.0864041	0.261448	0.124276	0.103171	0.517351
169238	hsa-miR-4654	0.425272	0.0274621	0.234448	84.5	81.5	85.5	101	94	81.5	42.5	38	40	27.5	5.5	17	40.1667	16.6667	0.214376	0.191677	0.1812	0.136476	0.026862	0.0864041	0.195751	0.0832475	0.0866341	0.659183
169399	hsa-miR-4750-5p	0.432465	0.0367498	0.266858	233.5	177.5	163.5	134	133	139	191	132.5	117	54	58.5	75	146.833	62.5	0.96343	0.668348	0.530011	0.26799	0.285714	0.381194	0.720596	0.311633	0.307222	0.195391
17893	hsa-miR-362-3p	0.414021	0.150204	0.500087	79.5	68.5	60.5	83	117.5	69	39	26.5	16	21.5	4.5	7.5	27.1667	11.1667	0.196721	0.13367	0.0724802	0.1067	0.021978	0.0381194	0.13429	0.0555991	0.462601	0.809085
13140	hsa-miR-138-5p	0.426477	0.155957	0.504515	303.5	420	231.5	113.5	338	114	264	377.5	188	47.5	253.5	53	276.5	118	1.33165	1.90416	0.851642	0.235732	1.2381	0.269377	1.36249	0.581068	0.386747	0.979662
146142	hsa-miR-1972	0.4441	0.109921	0.444906	65.5	75.5	74.5	86.5	75	68.5	22.5	30	30.5	26	4.5	5.5	27.6667	12	0.113493	0.151324	0.138165	0.129032	0.021978	0.0279543	0.134327	0.0596548	0.142974	1.00842
145768	hsa-miR-665	0.264032	0.00314378	0.105332	216	166.5	203.5	109.5	104.5	112.5	175.5	125	158.5	45	23	50	153	39.3333	0.885246	0.630517	0.718007	0.223325	0.112332	0.25413	0.74459	0.196596	0.173825	0.379368
147604	hsa-miR-4285	0.28181	0.00179337	0.0860649	222.5	184	208	104.5	110	125.5	182	141	162.5	35	39	59.5	161.833	44.5	0.918033	0.711223	0.736127	0.173697	0.190476	0.302414	0.788461	0.222196	0.143192	0.314929
147804	hsv1-miR-H17	0.289461	0.000876535	0.0703205	189.5	178	234.5	120	101	109.5	147.5	135	189	55	33	44.5	157.167	44.1667	0.74401	0.680958	0.856172	0.272953	0.161172	0.226175	0.76038	0.2201	0.116713	0.255054
148585	hsa-miR-3912-3p	0.455769	0.253412	0.608141	68.5	61	87	74.5	80.5	93	26	16.5	42	2.5	4	30	28.1667	12.1667	0.131148	0.0832282	0.19026	0.0124069	0.019536	0.152478	0.134879	0.0614736	0.397495	1.28336
148228	hsa-miR-3656	0.350962	0.0149462	0.183212	112	97.5	101	99	79.5	81	71.5	54	56	34	12	16.5	60.5	20.8333	0.360656	0.272383	0.253681	0.168734	0.0586081	0.0838628	0.295573	0.103735	0.193298	0.556128
168893	hsa-miR-4505	0.376756	0.00973949	0.158422	134.5	126	122.5	87.5	115.5	108.5	93.5	85	75	19.5	28.5	45.5	84.5	31.1667	0.471627	0.428752	0.339751	0.0967742	0.139194	0.231258	0.413376	0.155742	0.16273	0.441448
169179	hsa-miR-4650-5p	0.485254	0.0216953	0.212839	92	87	111	95.5	94	81	49.5	43.5	67	35.5	23	17	53.3333	25.1667	0.249685	0.21942	0.303511	0.176179	0.112332	0.0864041	0.257538	0.124972	0.165381	0.369705
42929	hsa-miR-25-5p	0.40961	0.00714249	0.142119	810	621.5	893.5	469	286	323	770.5	579.5	850	397	218.5	261.5	733.333	292.333	3.88651	2.92308	3.85051	1.97022	1.06716	1.3291	3.55336	1.45549	0.153697	0.319213
46258	hsa-miR-1184	0.3692	0.0147778	0.183212	256.5	169.5	241	147	122.5	123	215	127	198	80	55	59.5	180	64.8333	1.08449	0.640605	0.896942	0.397022	0.26862	0.302414	0.874012	0.322686	0.254949	0.206263
146035	hsv1-miR-H2-5p	0.378783	0.00734098	0.143804	96	96.5	122.5	105	82.5	85.5	53	53	75	32.5	14.5	19.5	60.3333	22.1667	0.267339	0.267339	0.339751	0.16129	0.0708181	0.0991105	0.291476	0.110406	0.143431	0.419195
168750	hsa-miR-4645-5p	0.437308	0.0347006	0.262773	84	81.5	78	90	96.5	70	44.5	38.5	33.5	20.5	24	6	38.8333	16.8333	0.224464	0.194199	0.151755	0.101737	0.117216	0.0304956	0.19014	0.0831495	0.19209	0.556249
42538	hsa-miR-196a-3p	0.48904	0.00622737	0.13804	116.5	110.5	121.5	87.5	120	108.5	75.5	68	77.5	22.5	39.5	43.5	73.6667	35.1667	0.380832	0.343001	0.351076	0.111663	0.192918	0.221093	0.358303	0.175224	0.0556069	0.324271
146066	hsa-miR-3116	0.408397	0.00331615	0.105332	155.5	164	164.5	123.5	107.5	117	115.5	121	120	59	27.5	55.5	118.833	47.3333	0.582598	0.61034	0.543601	0.292804	0.13431	0.282084	0.578847	0.236399	0.0579209	0.37468
146072	hsa-miR-1469	0.479506	0.00637191	0.139218	444	348	423.5	280.5	230	203.5	401	304	376.5	209	158	140.5	360.5	169.167	2.0227	1.53342	1.70555	1.03722	0.771673	0.714104	1.75389	0.840999	0.141512	0.204939
46567	hsa-miR-3176	0.254104	0.00676941	0.141374	64	76.5	81.5	86.5	78.5	70	21.5	33	36	9	10	3.5	30.1667	7.5	0.108449	0.166456	0.16308	0.044665	0.04884	0.0177891	0.145995	0.037098	0.22302	0.454252
42761	hsa-miR-675-5p	0.384504	0.00140613	0.0790991	197.5	202	206.5	140.5	114.5	119	158	160.5	162	79	40.5	61	160.167	60.1667	0.796974	0.809584	0.733862	0.39206	0.197802	0.310038	0.78014	0.299967	0.0520045	0.325101
147670	hsa-miR-3177-3p	0.392596	0.0421774	0.28122	69	80	97	90	72.5	73.5	29	35.5	53	25	6	13.5	39.1667	14.8333	0.14628	0.179067	0.240091	0.124069	0.029304	0.068615	0.188479	0.0739962	0.252592	0.64343
148684	hsa-miR-628-3p	0.431407	0.0136897	0.179243	85.5	85.5	95	97	86	81	45	43.5	50.5	31.5	11.5	15.5	46.3333	19.5	0.226986	0.21942	0.228766	0.156328	0.0561661	0.0787802	0.225057	0.0970913	0.0220497	0.541052
145769	hsa-miR-371a-5p	0.38193	0.00319497	0.105332	71.5	81	86	80	85.5	78.5	31.5	38	42.5	13.5	9.5	18.5	37.3333	13.8333	0.15889	0.191677	0.192525	0.0669975	0.046398	0.094028	0.181031	0.0691412	0.105944	0.345484
42898	hsa-miR-124-5p	0.41652	0.000199167	0.0463458	72	75	78.5	90	76	76.5	31	32.5	33.5	15.5	11.5	12.5	32.3333	13.1667	0.156368	0.163934	0.151755	0.0769231	0.0561661	0.0635324	0.157353	0.0655405	0.0390773	0.16056
17578	kshv-miR-K12-5-3p	0.423322	0.00120799	0.0780683	105	110	109.5	111.5	89.5	88.5	62.5	67	64.5	34	24.5	22	64.6667	26.8333	0.315259	0.337957	0.292186	0.168734	0.119658	0.111817	0.315134	0.133403	0.072623	0.231238
168850	hsa-miR-3191-5p	0.435405	0.214953	0.570574	54.5	55.5	80	81.5	70	75.5	11.5	12.5	35.5	10	3	11.5	19.8333	8.16667	0.0580076	0.0630517	0.160815	0.0496278	0.014652	0.0584498	0.0939582	0.0409099	0.616816	0.566216
168758	hsa-miR-4425	0.374942	0.000140563	0.0463458	119	111	131	103	92	92	77.5	69.5	87	31	25.5	29	78	28.5	0.390921	0.350567	0.394111	0.153846	0.124542	0.147395	0.378533	0.141928	0.0641195	0.108492
168653	hsa-miR-3158-5p	0.289742	0.0040835	0.107838	325.5	255.5	264.5	155	119	135	282	212	221	82.5	49.5	71	238.333	67.6667	1.42245	1.06936	1.00113	0.409429	0.241758	0.360864	1.16431	0.337351	0.194225	0.255737
169116	hsa-miR-4788	0.143787	0.00909492	0.156346	130.5	108	116	71.5	78.5	70	89.5	66.5	72	-1.5	13	8.5	76	6.66667	0.45145	0.335435	0.326161	N/A	0.0634921	0.043202	0.371015	0.053347	0.188167	0.268941
169012	hsa-miR-4711-3p	0.387946	0.45315	0.736349	49.5	154.5	412	78.5	66.5	232.5	6	111.5	369	6.5	0.5	166	162.167	57.6667	0.0302648	0.562421	1.67157	0.0322581	0.002442	0.84371	0.754753	0.292803	1.10948	1.63021
148000	hsa-miR-3195	0.448694	0.00672117	0.141374	295.5	355.5	341.5	256	183.5	158.5	251.5	313	293.5	172	107.5	97.5	286	125.667	1.2686	1.57881	1.32956	0.853598	0.525031	0.495553	1.39232	0.624727	0.118044	0.318147
168959	hsa-miR-4778-5p	0.313429	0.0393225	0.272562	65.5	73	70	92	75.5	66.5	23.5	30	24.5	18.5	2	3.5	26	8	0.118537	0.151324	0.110985	0.0918114	0.00976801	0.0177891	0.126949	0.0397895	0.168923	1.13674
168638	hsa-miR-4530	0.447665	0.000288358	0.0463458	184	205.5	217	140	137.5	139	142.5	162	169.5	66.5	64.5	76	158	69	0.718789	0.81715	0.767837	0.330025	0.315018	0.386277	0.767925	0.343773	0.0640432	0.109276
168815	hsa-miR-4488	0.408587	0.00196893	0.0872892	92	95.5	102.5	95.5	91.5	79.5	49.5	53.5	60	25	-2.5	18	54.3333	13.5	0.249685	0.269861	0.271801	0.124069	N/A	0.0914867	0.263782	0.107778	0.0464293	0.213768
42603	hsa-miR-424-3p	0.346252	0.00549458	0.126762	91.5	97	95	94.5	82	82	52	55	52	29.5	12.5	12	53	18	0.262295	0.277427	0.235561	0.146402	0.0610501	0.0609911	0.258428	0.0894811	0.0820333	0.550899
42786	hsa-miR-188-3p	0.266772	0.11159	0.447598	49.5	60.5	79.5	80	70.5	71	10	19.5	37	12.5	2.5	2	22.1667	5.66667	0.0504414	0.0983607	0.16761	0.0620347	0.01221	0.0101652	0.105471	0.0281366	0.558517	1.04399
42532	hsa-miR-22-5p	0.427702	0.0348796	0.262773	555.5	510	374	186	346.5	230.5	515	466.5	329.5	122.5	266	167	437	185.167	2.59773	2.35309	1.49264	0.60794	1.29915	0.848793	2.14782	0.918626	0.270245	0.381933
146180	hsa-miR-1909-3p	0.33141	0.00703625	0.142119	80.5	86	95	92.5	80	75	40	43.5	51	25.5	9.5	8.5	44.8333	14.5	0.201765	0.21942	0.231031	0.126551	0.046398	0.043202	0.217405	0.0720503	0.0677822	0.655457
147823	hsa-miR-3146	0.441203	0.0465777	0.298735	192.5	302	286.5	144	223.5	120.5	151	258	243.5	78	149	55.5	217.5	94.1667	0.761665	1.30139	1.10306	0.387097	0.727717	0.282084	1.05537	0.465632	0.25868	0.500321
148674	hsa-miR-4321	0.479562	0.0561425	0.318715	65.5	80	74	83	99	73	25.5	38.5	30	18.5	20	6	31.3333	14.8333	0.128625	0.194199	0.1359	0.0918114	0.0976801	0.0304956	0.152908	0.073329	0.235066	0.507449
168935	hsa-miR-4687-3p	0.411929	0.0106716	0.160519	208.5	181	173	140.5	135	106.5	167.5	138.5	129.5	73	67.5	36.5	145.167	59	0.844893	0.698613	0.586636	0.362283	0.32967	0.185515	0.710047	0.292489	0.182393	0.321608
168562	hsa-miR-4738-3p	0.219734	0.00458583	0.117054	123	164.5	187.5	99	91	94.5	83	123.5	144.5	33.5	22.5	19	117	25	0.418663	0.622951	0.654587	0.166253	0.10989	0.0965693	0.5654	0.124237	0.226492	0.297745
168904	hsa-miR-4473	0.318279	0.233987	0.588897	64	114.5	60.5	82	87.5	76.5	21.5	70	17	13	12	9.5	36.1667	11.5	0.108449	0.35309	0.0770102	0.0645161	0.0586081	0.0482846	0.179516	0.0571363	0.841922	0.143783
168672	hsa-miR-1587	0.46917	0.0105769	0.160351	145	138.5	131	119.5	108.5	114.5	105.5	97	88	53.5	29.5	50.5	96.8333	44.5	0.532156	0.489281	0.398641	0.265509	0.144078	0.256671	0.47336	0.222086	0.144006	0.304842
169264	hsa-miR-4762-5p	0.44487	0.000293444	0.0463458	94.5	92.5	100.5	85.5	100.5	88	54.5	50.5	57.5	23	20.5	27	54.1667	23.5	0.274905	0.254729	0.260476	0.114144	0.100122	0.13723	0.26337	0.117165	0.0394692	0.159924
169390	hsa-miR-4800-5p	0.37409	0.0161379	0.184527	84.5	85.5	95	97	75.5	78	44.5	44.5	52.5	30.5	6	15	47.1667	17.1667	0.224464	0.224464	0.237826	0.151365	0.029304	0.0762389	0.228918	0.0856359	0.0336989	0.718981
17918	hsa-miR-222-5p	0.411742	0.00839743	0.150341	126	116.5	106.5	106	98	89	85	73	62.5	33.5	31	25	73.5	29.8333	0.428752	0.368222	0.283126	0.166253	0.151404	0.127065	0.360033	0.148241	0.203197	0.133464
42951	ebv-miR-BHRF1-2-3p	0.499184	0.0505026	0.306342	120	90	99.5	106.5	91	93	76	47	55	34.5	20	32.5	59.3333	29	0.383354	0.237074	0.249151	0.171216	0.0976801	0.165184	0.28986	0.144693	0.280113	0.282157
17668	hsa-miR-552-3p	0.381378	0.022379	0.213961	78.5	69	75	80.5	76	79.5	38.5	26.5	32	8	8.5	19.5	32.3333	12	0.194199	0.13367	0.14496	0.0397022	0.041514	0.0991105	0.15761	0.0601089	0.204216	0.562122
145647	hsa-miR-584-5p	0.34685	0.00100666	0.0724053	1143.5	1131.5	1228.5	622.5	360.5	367	1102	1087.5	1184	547.5	291.5	305	1124.5	381.333	5.55864	5.4855	5.36353	2.71712	1.42369	1.55019	5.46922	1.897	0.0180218	0.375887
169228	hsa-miR-4698	0.479377	0.00141792	0.0790991	137.5	135.5	160.5	125.5	104	113	95	90	116.5	52	38	50.5	100.5	46.8333	0.479193	0.453972	0.527746	0.258065	0.185592	0.256671	0.486971	0.233443	0.0770004	0.17754
169110	hsa-miR-4497	0.441542	0.00498973	0.121241	2314.5	2060	2124	1047	1276.5	651.5	2272.5	2016	2080.5	973	1205	590	2123	922.667	11.4628	10.169	9.42469	4.82878	5.88523	2.99873	10.3522	4.57091	0.0996246	0.319504
10952	hsa-miR-146a-5p	0.191021	0.0151749	0.183212	3371	1768.5	2693	446	883	317.5	3328	1725	2646	380	809.5	259.5	2566.33	483	16.7869	8.70113	11.9864	1.88586	3.9536	1.31893	12.4915	2.38613	0.325539	0.581171
42661	hsa-miR-492	0.417822	0.00085337	0.0703205	311	322.5	376	239.5	181.5	159	266.5	280	329	151.5	110	95.5	291.833	119	1.34426	1.41236	1.49037	0.751861	0.537241	0.485388	1.41566	0.591496	0.0516449	0.23885
147792	hsa-miR-3165	0.373005	0.00824596	0.150341	79	79.5	100	102	90.5	75	33.5	34.5	53.5	16	17	11	40.5	14.6667	0.168979	0.174023	0.242356	0.0794045	0.0830281	0.0559085	0.195119	0.0727804	0.210056	0.202298
148383	hsa-miR-103a-2-5p	0.468752	0.171542	0.518254	92	89.5	112.5	89	130	78	47.5	47.5	68	5.5	58	11.5	54.3333	25	0.239596	0.239596	0.308041	0.0272953	0.283272	0.0584498	0.262411	0.123006	0.150589	1.13544
168968	hsa-miR-147b	0.198248	0.000604276	0.0694094	110	105	108	92.5	89	73.5	67.5	62	62.5	7.5	20.5	9.5	64	12.5	0.340479	0.312736	0.283126	0.0372208	0.100122	0.0482846	0.312114	0.0618759	0.0918954	0.542716
169260	hsa-miR-4436b-3p	0.428168	0.00121553	0.0780683	69.5	74	76	92	83.5	81.5	27	31.5	30	12	10.5	14.5	29.5	12.3333	0.136192	0.15889	0.1359	0.0595533	0.0512821	0.0736976	0.143661	0.061511	0.0918132	0.18428
169322	hsa-miR-4534	0.374252	0.0232065	0.218003	88.5	91	79.5	99	88	70	45	48	34	25	13.5	8.5	42.3333	15.6667	0.226986	0.242119	0.15402	0.124069	0.0659341	0.043202	0.207708	0.0777352	0.226793	0.536505
169388	hsa-miR-663a	0.328659	0.000253667	0.0463458	787	788	979.5	403	296	301.5	743	743.5	933.5	315	224.5	235	806.667	258.167	3.74779	3.75032	4.22877	1.56328	1.09646	1.19441	3.90896	1.28471	0.0708538	0.191608
169059	hsa-miR-642a-3p	0.339293	0.0127815	0.173927	77	76.5	90	86.5	72.5	72.5	37	27	45.5	18.5	6.5	11	36.5	12	0.186633	0.136192	0.206116	0.0918114	0.031746	0.0559085	0.176313	0.059822	0.20467	0.505221
169263	hsa-miR-4634	0.119588	0.0107816	0.161213	64	63.5	76.5	61.5	72	66.5	24.5	21	33.5	-1	0.5	5.5	26.3333	1.66667	0.123581	0.105927	0.151755	N/A	0.002442	0.0279543	0.127088	0.0151981	0.181879	1.18698
