# Supplementary material for: Comprehensive analysis of the long noncoding RNA-associated competitive endogenous RNA network in the osteogenic differentiation of periodontal ligament stem cells
Source: BMC Genomics. 2022 Jan 3;23:1. doi: 10.1186/s12864-021-08243-4 (PMC8725252; doi:10.1186/s12864-021-08243-4)
Supplement: Supplementary file 6 — Additional file 6. [file 12864_2021_8243_MOESM6_ESM.xls]

## Sheet: up_Exp_vs_Ctrl
# Fold Change cut-off: 2.0 # P-value cut-off: 0.05 # Condition pairs: Exp_vs_Ctrl # Column A: ProbeName it represents probe name. # Column B: P-value, P-value calculated from unpaired t-test. # Column C: FDR, FDR is calculated from Benjamini Hochberg FDR. # Column D: Fold Change, the absolute ratio (no log scale) of normalized intensities between two conditions. # Column E: Regulation, it depicts…
Exp_vs_Ctrl 2.0 fold up regulated mRNAs
	P-value and FDR		Fold change and Regulation		Annotations																Group--Raw Intensity		Group--Normalized Intensity		Raw Intensity						Normalized Intensity
ProbeName	P-value	FDR	Fold Change	Regulation	type	seqname	ccdsID	GeneSymbol	source	RNAlength	chrom	strand	txStart	txEnd	Xhyb	Sequence	EntrezID	Unigene	GO	product	group-Exp(raw)	group-Ctrl(raw)	group-Exp(normalized)	group-Ctrl(normalized)	[A, Exp](raw)	[C, Exp](raw)	[D, Exp](raw)	[B, Ctrl](raw)	[E, Ctrl](raw)	[F, Ctrl](raw)	[A, Exp](normalized)	[C, Exp](normalized)	[D, Exp](normalized)	[B, Ctrl](normalized)	[E, Ctrl](normalized)	[F, Ctrl](normalized)
ASHGA5P034316	0.00113807	0.0048688	2.13206	up	protein_coding	ENST00000322146	CCDS46162.1	ZNF836	GENCODE	3333	chr19	-	52658124	52674896		GTCTTAAAACAAAATTCAATGTGGAAAAGCCTTTAGATGTTCTCCTAACTTCTGGGTTCA	162962	Hs.631584	GO:0006351|GO:0006355|GO:0005634|GO:0005622|GO:0003677|GO:0008270|GO:0003676	zinc finger protein 836 [Source:HGNC Symbol;Acc:34333]	264.02	117.589	8.0054	6.91315	305.661	209.687	276.712	134.537	95.3592	122.872	8.03909	7.9814	7.99571	7.05027	6.65314	7.03603
ASHGA5P003464	4.09255e-05	0.000601543	2.53649	up	protein_coding	ENST00000268864	CCDS11297.1	RASL10B	GENCODE	3194	chr17	+	34058678	34070540		TTTGAGTACGTCAAGACCATCCGCCAGCAGATCCTGGAGACGAGGGTGATCGGAACCTCA	91608	Hs.740533	GO:0007264|GO:0015031|GO:0007165|GO:0006184|GO:0005886|GO:0005622|GO:0016020|GO:0005525|GO:0003924	RAS-like, family 10, member B [Source:HGNC Symbol;Acc:30295]	83.7334	28.591	6.29216	4.94932	98.9715	66.5621	85.6665	30.7307	27.9724	27.0698	6.3407	6.32277	6.21299	5.03524	4.84363	4.96911
ASHGA5P029110	0.000238195	0.00171787	2.27085	up	protein_coding	NM_080746	CCDS32071.1	RPL10L	RefSeq	838	chr14	-	47120219	47121028		ACTGTCTCCTTGGGCCATGCTGGTCTGACTTATGCTTACTAATAAATTCTGTTTACTGGC	140801	Hs.308332	GO:0003735|GO:0005634|GO:0006412|GO:0007283|GO:0022625	60S ribosomal protein L10-like	591.691	254.907	9.18708	8.00385	676.488	465.964	632.62	280.908	213.647	270.167	9.21835	9.11506	9.22783	8.0621	7.83129	8.11816
ASHGA5P009559	7.7734e-07	9.2595e-05	2.51691	up	protein_coding	NM_007309	CCDS14468.1	DIAPH2	RefSeq	3782	chrX	+	95939661	96724837		AGGAATCCAGTGGTAAATCATCCCTGTGCAACAAGGGCTAATCCAAGATCAGCTACATAA	1730	Hs.226483	GO:0000910|GO:0003779|GO:0005102|GO:0005730|GO:0005737|GO:0005739|GO:0005769|GO:0005794|GO:0005829|GO:0007275|GO:0007292|GO:0017048|GO:0030041|GO:0030154|GO:0043231|GO:0048477	protein diaphanous homolog 2 isoform 12C	2881.87	1159.91	11.505	10.1733	3179.09	2529.91	2936.6	1226.28	1094.63	1158.83	11.4901	11.5367	11.4882	10.1363	10.2033	10.1805
ASHGA5P043163	2.57096e-06	0.000152581	3.28567	up	protein_coding	NM_006682	CCDS5591.1	FGL2	RefSeq	4268	chr7	-	76822687	76829150		TCAATAGTTTGGATGGCAAATGTTCAAAGTGTCCCAGCCAAGAACAAATACAGTCACGTC	10875	Hs.520989	GO:0005102|GO:0005577|GO:0007165	fibroleukin precursor	120.439	32.2691	6.83986	5.12367	136.146	95.2811	129.89	30.8018	35.0884	30.9171	6.82569	6.84078	6.8531	5.03884	5.1806	5.15158
ASHGA5P009943	0.00852681	0.0218657	2.36206	up	protein_coding	NM_005852	CCDS32555.1	CHD3	RefSeq	7241	chr17	+	7792168	7816075		GAGAAGTCAGAAGATGTAAAAGGTGACCGGGAGCTTCGACCAGGGCCTCGAGATGAGCCA	1107	Hs.25601	GO:0003677|GO:0004003|GO:0004386|GO:0005515|GO:0005524|GO:0005634|GO:0005634|GO:0005730|GO:0005737|GO:0005813|GO:0006351|GO:0006355|GO:0006357|GO:0007051|GO:0008270|GO:0016568|GO:0016581|GO:0045111|GO:0051297	chromodomain-helicase-DNA-binding protein 3 isoform 2	294.347	120.481	8.15247	6.91242	342.483	214.184	326.375	141.706	81.4917	138.244	8.20347	8.00974	8.2442	7.12186	6.42038	7.19504
ASHGA5P041370	0.000373506	0.00229932	2.58659	up	protein_coding	NM_175873	CCDS43361.1	SOWAHA	RefSeq	3473	chr5	+	132149032	132152489		AGGCAGTCTTTCATGGAATGTTTTGATTGAGCAATGAAATAAACAGTCCTCCATTTTGTT	134548	Hs.13308		ankyrin repeat domain-containing protein SOWAHA precursor	239.436	86.1637	7.86387	6.49282	266.511	226.666	225.132	93.5703	81.201	83.7197	7.8269	8.08131	7.6834	6.55514	6.41504	6.50826
ASHGA5P011977	3.4533e-07	7.2559e-05	2.27783	up	protein_coding	NM_001184791	CCDS53509.1	PARD3	RefSeq	5677	chr10	-	34398487	35104253		AACACGAAAATCAAAAAGCATGGATTTAGGTAGTTCTCCCAGCAGAGATGTGGGTCCTTC	56288	Hs.131489	GO:0000226|GO:0003383|GO:0005080|GO:0005515|GO:0005546|GO:0005547|GO:0005819|GO:0005829|GO:0005886|GO:0005911|GO:0005911|GO:0005913|GO:0005923|GO:0005923|GO:0005938|GO:0006461|GO:0006612|GO:0007049|GO:0007163|GO:0007179|GO:0007205|GO:0007409|GO:0008356|GO:0012505|GO:0030054|GO:0032266|GO:0032970|GO:0034329|GO:0043234|GO:0044319|GO:0045177|GO:0045216|GO:0051642|GO:0070830|GO:0070830|GO:0090162	partitioning defective 3 homolog isoform 8	1762.59	776.119	10.7888	9.60115	1954.22	1485.63	1847.92	823.995	722.719	781.643	10.7823	10.7694	10.8147	9.57805	9.60436	9.62103
ASHGA5P001000	1.099e-05	0.000300028	9.50342	up	protein_coding	NM_033409	CCDS13007.1	SLC52A3	RefSeq	2716	chr20	-	740723	749228		AGTCCTCATTGTGGCCTCGTGGGTGCTTTTCAGCGGCTGCCTCAGTTACGTCAAGGTGAT	113278	Hs.283865	GO:0005887|GO:0007605|GO:0032217|GO:0032218|GO:0034605	solute carrier family 52, riboflavin transporter, member 3	1344.69	134.697	10.3701	7.12168	1571.49	991.414	1471.17	131.364	146.406	126.32	10.4509	10.189	10.4704	7.01771	7.27486	7.07247
ASHGA5P010395	0.000283804	0.00191905	5.38377	up	protein_coding	NM_006738	CCDS32320.1	AKAP13	RefSeq	13302	chr15	+	85923846	86292589		ATGCAGAAATGAACCACCGGAGTATGAGCTGGTGCCCCTCTGGTGTGCAGTACTCTGCTG	11214	Hs.459211	GO:0004691|GO:0004871|GO:0005089|GO:0005515|GO:0005543|GO:0005634|GO:0005737|GO:0005829|GO:0006915|GO:0007264|GO:0008624|GO:0016020|GO:0035023|GO:0046872|GO:0048011|GO:0051056	A-kinase anchor protein 13 isoform 1	1473.22	270.134	10.5273	8.09864	1439.56	1651.73	1328.36	283.809	261.152	265.442	10.3242	10.9341	10.3235	8.07882	8.12007	8.09704
ASHGA5P010952	0.00024324	0.00174259	3.47625	up	protein_coding	NM_001044392	CCDS41408.1	MUC1	RefSeq	878	chr1	-	155158299	155162706	NM_001044391, NM_001204297	TTCTGAAATGGCTGTCTGTCAGTGCCGCCGAAAGAACTACGGGCAGCTGGACATCTTTCC	4582	Hs.89603	GO:0000790|GO:0000978|GO:0002039|GO:0003712|GO:0005515|GO:0005576|GO:0005737|GO:0005796|GO:0005887|GO:0006977|GO:0006978|GO:0009986|GO:0010944|GO:0016266|GO:0016324|GO:0036003|GO:0043618|GO:0043687|GO:0044267|GO:0090240	mucin-1 isoform 7 precursor	858.527	237.387	9.70857	7.91103	1059.22	586.032	930.325	256.943	212.073	243.145	9.88419	9.43739	9.80413	7.93899	7.82147	7.97264
ASHGA5P004700	2.43585e-05	0.000462225	2.69191	up	protein_coding	NM_005929	CCDS3325.1	MFI2	RefSeq	3963	chr3	-	196728611	196756687		AACACAAACGGCCACAATTCCGAGCCCTGGGCTGCTGAGCTCAGGTCAGAGGACTATGAA	4241	Hs.184727	GO:0005506|GO:0005515|GO:0005576|GO:0005887|GO:0006826|GO:0006879|GO:0008199|GO:0031225	melanotransferrin isoform 1 precursor	44.4753	13.6289	5.35593	3.9273	49.4622	35.4636	48.5001	13.0037	15.9109	11.972	5.28594	5.44274	5.33911	3.88051	4.01717	3.88422
ASHGA5P055262	8.1665e-07	9.3413e-05	3.44369	up	protein_coding	NM_001065	CCDS8542.1	TNFRSF1A	RefSeq	2258	chr12	-	6437922	6451283		CATGCTGGCGACCTGGAGGCGGCGCACGCCGCGGCGCGAGGCCACGCTGGAGCTGCTGGG	7132	Hs.279594	GO:0001666|GO:0002020|GO:0005031|GO:0005515|GO:0005576|GO:0005615|GO:0005634|GO:0005886|GO:0005887|GO:0006693|GO:0006915|GO:0006954|GO:0008624|GO:0009812|GO:0009986|GO:0010629|GO:0016101|GO:0019048|GO:0019221|GO:0030424|GO:0032496|GO:0032715|GO:0032760|GO:0033013|GO:0033160|GO:0042511|GO:0042742|GO:0043120|GO:0043123|GO:0043200|GO:0043234|GO:0043279|GO:0045121|GO:0045471|GO:0045766|GO:0045944|GO:…	tumor necrosis factor receptor superfamily member 1A precursor	3111.4	913.768	11.6123	9.82838	3587.48	2577.99	3168.72	996.059	858.255	886.99	11.6673	11.5679	11.6018	9.83775	9.85381	9.79359
ASHGA5P005756	0.000435539	0.00253967	2.80743	up	protein_coding	NM_024036	CCDS8153.1	LRFN4	RefSeq	2546	chr11	+	66624875	66627946		ATCCAGTACAACAGCAGCGAAGATGAGACCCTCATCTACCGGATTGTCCCAGCCTCCAGC	78999	Hs.209979	GO:0016021	leucine-rich repeat and fibronectin type-III domain-containing protein 4 precursor	524.185	182.842	9.01617	7.52692	597.285	432.422	542.848	209.075	143.955	195.496	9.04057	8.99622	9.01173	7.65606	7.24945	7.67525
ASHGA5P006999	1.96833e-05	0.000412555	2.00138	up	protein_coding	NM_000884	CCDS2786.1	IMPDH2	RefSeq	1712	chr3	-	49061761	49066875		TACGCAGGAAGTGCTGGCCTGTGGGCGGCCCCAAGCAACAGCAGTGTACAAGGTGTCAGA	3615	Hs.654400	GO:0000166|GO:0003677|GO:0003723|GO:0003938|GO:0005634|GO:0005737|GO:0005778|GO:0005829|GO:0006144|GO:0006177|GO:0009168|GO:0044281|GO:0046651|GO:0046872|GO:0055086	inosine-5'-monophosphate dehydrogenase 2	3670.66	1889.93	11.8639	10.8629	4068.71	3329.28	3613.98	2034.21	1781.39	1854.2	11.8561	11.9378	11.7977	10.8551	10.8887	10.8448
ASHGA5P055623	1.19297e-05	0.000310292	3.14959	up	protein_coding	NM_000690	CCDS9155.1	ALDH2	RefSeq	2076	chr12	+	112204690	112247789		CGCCTTCCAGCTGGGCTCACCTTGGCGCCGCATGGACGCATCACACAGGGGCCGGCTGCT	217	Hs.604551	GO:0004029|GO:0004030|GO:0005759|GO:0005975|GO:0006066|GO:0006068|GO:0006069|GO:0006805|GO:0007268|GO:0009055|GO:0042136|GO:0044281	aldehyde dehydrogenase, mitochondrial isoform 1 precursor	1481.32	465.612	10.5261	8.87091	1735.74	1165.76	1542.44	521.742	425.385	449.71	10.6081	10.4245	10.5456	8.93332	8.83917	8.84023
ASHGA5P005255	1.00079e-05	0.000286189	5.16421	up	protein_coding	NM_004513	CCDS10317.1	IL16	RefSeq	6077	chr15	+	81589253	81605104	NM_001172128, NM_172217	ATTTTCAAAGGAGCAGCCTCAGAACAAAGTGAGACAGTCCAGCCTGGAGATGAAATCTTA	3603	Hs.459095	GO:0005125|GO:0005615|GO:0005634|GO:0005737|GO:0005886|GO:0006351|GO:0006355|GO:0006955|GO:0019048|GO:0030595|GO:0050930	pro-interleukin-16 isoform 1	658.967	122.571	9.35341	6.98486	728.256	607.821	640.824	132.996	112.514	122.204	9.31969	9.4896	9.25092	7.0352	6.89015	7.02922
ASHGA5P016976	2.41314e-05	0.000460425	2.63174	up	protein_coding	NM_001098824	CCDS46084.1	TMEM91	RefSeq	920	chr19	+	41882437	41889987	NM_001098823	TCTGTCTAGCCCAGAAGCCCTCACTGTGAACCCTGAGGCCGGCAGCCCAGCAAATCTGTG	641649	Hs.709417	GO:0003674|GO:0005575|GO:0008150|GO:0009607|GO:0016021	transmembrane protein 91 isoform e	1330.34	496.364	10.3588	8.96274	1585.25	1035.36	1370.39	524.775	466.133	498.185	10.4615	10.2482	10.3666	8.94113	8.9672	8.97988
ASHGA5P009942	1.31671e-05	0.00032735	2.84109	up	protein_coding	NM_001235	CCDS8239.1	SERPINH1	RefSeq	2289	chr11	+	75273100	75283849		CCCGACCCAGGCCCACCGTGGTGCACGCAAACCACTTCCTGGCCATGCGCTCCCTCCTGC	871	Hs.596449	GO:0004867|GO:0005518|GO:0005783|GO:0005783|GO:0005788|GO:0005793|GO:0006986|GO:0010951|GO:0030162|GO:0030198|GO:0030199|GO:0032964|GO:0051082|GO:0051604	serpin H1 precursor	3698.63	1328.39	11.8751	10.3687	4106.74	3392.77	3596.37	1406.25	1275.46	1303.48	11.8701	11.9656	11.7895	10.3352	10.4245	10.3463
ASHGA5P013164	0.00435693	0.0131304	2.27707	up	protein_coding	NM_002290	CCDS34514.1	LAMA4	RefSeq	7355	chr6	-	112429133	112575917	NM_001105207	TTGAACCCCCTACAGGCTGTGATAAGTGCGTCTGGGACCTGACTGATGCACTGCGGTTAG	3910	Hs.654572	GO:0001568|GO:0005102|GO:0005201|GO:0005604|GO:0005605|GO:0005606|GO:0007155|GO:0030155|GO:0030334|GO:0031012|GO:0045995|GO:0050873	laminin subunit alpha-4 isoform 2 precursor	1717.33	774.461	10.7393	9.55215	2032.3	1330.02	1789.67	944.979	534.592	843.812	10.8414	10.6135	10.763	9.76508	9.16696	9.72442
ASHGA5P014873	2.37891e-06	0.000147642	3.88606	up	protein_coding	NM_001136125	CCDS47425.1	CCND3	RefSeq	1879	chr6	-	41902670	41909552		TACTGGATGCTGGAGGACTGGGAGGTGCTGGTCCTAGGGAAGCTCAAGTGGGACCTGGCT	896	Hs.534307	GO:0000307|GO:0001934|GO:0004693|GO:0005515|GO:0005634|GO:0005737|GO:0007165|GO:0016020|GO:0019901|GO:0042098|GO:0045737|GO:0051301	G1/S-specific cyclin-D3 isoform 3	942.903	238.945	9.87494	7.91663	1088.57	766.44	973.697	264.7	215.057	237.078	9.92458	9.8262	9.87403	7.97755	7.84083	7.93151
ASHGA5P044473	0.000117184	0.00108616	3.80695	up	protein_coding	NM_001146	CCDS6306.1	ANGPT1	RefSeq	4338	chr8	-	108261709	108510254	NM_001199859	TCTTCCCAGAAACTTCAACATCTGGAACATGTGATGGAAAATTATACTCAGTGGCTGCAA	284	Hs.369675	GO:0001541|GO:0001666|GO:0001701|GO:0001936|GO:0002040|GO:0002092|GO:0005576|GO:0005615|GO:0005886|GO:0005902|GO:0007162|GO:0007171|GO:0007596|GO:0010595|GO:0014068|GO:0014842|GO:0030097|GO:0030154|GO:0030210|GO:0030971|GO:0031100|GO:0031398|GO:0031589|GO:0033138|GO:0033552|GO:0034394|GO:0043066|GO:0043116|GO:0043536|GO:0043627|GO:0045121|GO:0045785|GO:0048014|GO:0050731|GO:0050900|GO:0050918|GO:…	angiopoietin-1 isoform 1 precursor	5064.83	1345.06	12.2991	10.3705	5949.54	3904.44	5340.52	1540.31	1056.21	1438.65	12.3887	12.1604	12.3483	10.4689	10.1541	10.4885
ASHGA5P010471	2.07421e-05	0.000427257	5.34778	up	protein_coding	ENST00000361570	CCDS6511.2	CDKN2A	GENCODE	1151	chr9	-	21967750	21994490		AGGAGCCAGCGTCTAGGGCAGCAGCCGCTTCCTAGAAGACCAGGTCATGATGATGGGCAG	1029	Hs.512599	GO:0006351|GO:0008285|GO:0045893|GO:0006917|GO:0000209|GO:0045944|GO:0006364|GO:0007050|GO:0031647|GO:0006469|GO:0030889|GO:0050821|GO:0031648|GO:0006919|GO:0090398|GO:0008637|GO:0046825|GO:0033235|GO:0006309|GO:0070534|GO:0051444|GO:0071158|GO:0033088|GO:0010389|GO:0048103|GO:0043517|GO:0005634|GO:0005730|GO:0005654|GO:0016604|GO:0043234|GO:0003677|GO:0005515|GO:0008134|GO:0002039|GO:0070215|GO:…	cyclin-dependent kinase inhibitor 2A [Source:HGNC Symbol;Acc:1787]	1826.53	341.708	10.8407	8.42179	2055.34	1545.16	1879.08	401.26	278.451	345.412	10.86	10.8281	10.8341	8.57151	8.22146	8.47239
ASHGA5P003919	0.0056339	0.0158942	3.06356	up	protein_coding	NM_014456	CCDS7567.1	PDCD4	RefSeq	3644	chr10	+	112631552	112659764		AACCCTGCAGATCCTGATAACTTAAGTGACTCTCTCTTTTCCGGTGATGAAGAAAATGCT	27250	Hs.711490	GO:0003723|GO:0005515|GO:0005634|GO:0005634|GO:0005634|GO:0005730|GO:0005737|GO:0005829|GO:0006915|GO:0007569|GO:0043508|GO:0045786|GO:0045892|GO:0045892	programmed cell death protein 4 isoform 1	1028.56	331.977	9.95833	8.34312	1273.37	660.897	1151.41	398.594	217.196	380.14	10.1479	9.61357	10.1135	8.56208	7.85751	8.60978
ASHGA5P052412	4.5862e-05	0.000641849	4.38544	up	protein_coding	NM_005733	CCDS4199.1	KIF20A	RefSeq	3471	chr5	+	137514416	137523404		ACAAGTTGTGGAAGCCATGAAGACACTGCTTTTGAAGGAACGACAGGAAAAGCTACAGCT	10112	Hs.718626	GO:0000087|GO:0000278|GO:0000910|GO:0000910|GO:0001578|GO:0003777|GO:0005215|GO:0005524|GO:0005654|GO:0005794|GO:0005819|GO:0005874|GO:0007018|GO:0015031|GO:0016192|GO:0019901	kinesin-like protein KIF20A	2928.66	661.856	11.5103	9.37759	3471.58	2190.89	3123.51	691.351	675.421	618.797	11.6167	11.3298	11.5845	9.33174	9.50911	9.29193
ASHGA5P007162	0.0420978	0.0771289	2.80834	up	protein_coding	NM_001143783	CCDS45350.1	FES	RefSeq	2513	chr15	+	91428275	91439006	NM_002005	GTCCTTGGATAACCTGTACCGACTGGAAGGGGAAGGCTTTCCTAGCATTCCTTTGCTCAT	2242	Hs.7636	GO:0004713|GO:0004715|GO:0005524|GO:0005737|GO:0005794|GO:0005829|GO:0005925|GO:0006468|GO:0007275|GO:0007411|GO:0008283|GO:0008360|GO:0010976|GO:0015630|GO:0016023|GO:0018108|GO:0030155|GO:0031116|GO:0031234|GO:0031410|GO:0034987|GO:0035091|GO:0042127|GO:0043304|GO:0045595|GO:0045639|GO:0046777|GO:0060627|GO:2000145|GO:2000251	tyrosine-protein kinase Fes/Fps isoform 2	63.7745	21.0623	5.86579	4.37607	80.5585	42.9691	67.796	28.3816	10.4531	24.3522	6.03038	5.71225	5.85475	4.92272	3.38363	4.82186
ASHGA5P034672	0.000258975	0.00181344	2.00168	up	protein_coding	NM_017659	CCDS12672.1	QPCTL	RefSeq	2345	chr19	+	46195740	46207248		TGCCCTGCTGCTGGAGCTGGCCCAAGCACTTGACCTGGAGCTGAGCAGGGCCAAAAAACA	54814	Hs.631556	GO:0000139|GO:0005794|GO:0006508|GO:0008233|GO:0008270|GO:0016021|GO:0016603|GO:0017186	glutaminyl-peptide cyclotransferase-like protein isoform 1	126.969	57.1498	6.92154	5.92033	142.549	107.034	131.324	58.0697	63.2484	50.1312	6.89053	7.00458	6.86952	5.90354	6.05	5.80746
ASHGA5P012878	0.000230596	0.00168143	2.78992	up	protein_coding	NM_004192	CCDS43917.1	ASMTL	RefSeq	2149	chrX	-	1522031	1571870	ENST00000534940, NM_001173473	ATTGGAGCGGACACGATCGTGACAGTCGGGGGGCTGATTCTGGAGAAGCCGGTGGACAAG	8623	Hs.533514	GO:0003674|GO:0005575|GO:0005737|GO:0008150|GO:0008171	N-acetylserotonin O-methyltransferase-like protein isoform 1	289.337	96.677	8.12692	6.6467	345.242	210.933	311.835	108.409	83.5723	98.0498	8.21492	7.98889	8.17695	6.75474	6.45775	6.72759
ASHGA5P025218	0.00530684	0.0152254	2.22739	up	protein_coding	NM_001205281		PPP5D1	RefSeq	1257	chr19	-	46984044	47104457		ATGCGCCTACCAGGATTTCAGACAAAAATCAGGAATCATCACCAGCCAAGACTGTGTTCA	100506012	Hs.671661		serine/threonine-protein phosphatase 5-like	137.501	55.6597	7.02155	5.8662	148.048	98.9947	165.461	49.1238	49.5833	68.272	6.947	6.8954	7.22225	5.6732	5.692	6.23339
ASHGA5P049330	0.00722551	0.0192208	3.08369	up	protein_coding	NM_001077418	CCDS45530.1	TMEM231	RefSeq	2911	chr16	-	75572014	75590170	NM_001077419	GCCAAACTTGGTCCCCCGGCTCGCGGAGTGCCTGCGAGCGGTGCTCATGGCGCTCTATGA	79583	Hs.156784	GO:0007224|GO:0016021|GO:0035869|GO:0036038|GO:0042384|GO:0060170	transmembrane protein 231 isoform 2	146.016	42.0917	7.11069	5.48603	134.289	179.731	124.027	45.6372	43.0567	37.5812	6.80345	7.74704	6.78158	5.57008	5.47929	5.40872
ASHGA5P013698	0.0169026	0.0373778	2.52022	up	protein_coding	NM_001032282	CCDS47905.1	KLF10	RefSeq	3249	chr8	-	103661004	103666168		CCAAACGAGTCTGGACAGTTTTCTTTTAATGGAAAATAGGAGAAATGGAGGAAAGAATGG	7071	Hs.435001	GO:0000122|GO:0001501|GO:0003677|GO:0003700|GO:0005515|GO:0005634|GO:0006351|GO:0006917|GO:0007179|GO:0007267|GO:0008270|GO:0008283|GO:0008285|GO:0030282|GO:0035019|GO:0045672	Krueppel-like factor 10 isoform b	361.538	130.91	8.37941	7.04586	455.553	189.762	439.298	152.499	95.5239	144.706	8.62131	7.82922	8.68771	7.22642	6.65494	7.25624
ASHGA5P051994	0.00020749	0.00156593	2.19351	up	protein_coding	NM_139076	CCDS3605.2	FAM175A	RefSeq	2835	chr4	-	84382093	84406290		CCCCGCCCTCGTCCTCTTGTGTAGCCTGAGGCGGCGGTAGCATGGAGGGGGAGAGTACGT	84142	Hs.334772	GO:0005515|GO:0005634|GO:0006302|GO:0010212|GO:0016568|GO:0031572|GO:0031593|GO:0045739|GO:0070531	BRCA1-A complex subunit Abraxas	1578.89	722.694	10.6315	9.4983	1715.51	1488.6	1532.56	766.637	718.542	682.904	10.5898	10.7724	10.5325	9.47462	9.59378	9.42651
ASHGA5P038041	0.000519562	0.00286585	4.35745	up	protein_coding	NM_006486	CCDS14067.1	FBLN1	RefSeq	2947	chr22	+	45898718	45997014		AACGATGTCACATGCGTGTTCGACCCCGTGCACACCATCTCCCACACCGTCATCTCGCTG	2192	Hs.24601	GO:0005201|GO:0005509|GO:0005576|GO:0005578|GO:0005615|GO:0019048|GO:0031012	fibulin-1 isoform D precursor	53714.8	11268.9	15.5914	13.4679	64757.7	37794.7	58592	12765	9266.79	11774.8	15.7721	15.23	15.7721	13.5669	13.2617	13.5752
ASHGA5P009461	0.014026	0.0321989	2.85115	up	protein_coding	NM_130392	CCDS55290.1	PTPRD	RefSeq	8269	chr9	-	8314245	8733946	NM_001040712, NM_130391	AACCCGACAGGAAGAGGGCAGAGTCCGACTCTAGAAAAAGCAGCATACCGAACAATAAGG	5789	Hs.446083	GO:0005001|GO:0005102|GO:0005515|GO:0005887|GO:0006470|GO:0006796|GO:0007157|GO:0007185|GO:0030182|GO:0050775|GO:0050839|GO:0097105	receptor-type tyrosine-protein phosphatase delta isoform 3 precursor	68.8048	18.6452	5.86607	4.35452	90.5882	29.0876	86.7385	20.5122	18.102	17.3214	6.20709	5.16017	6.23094	4.48817	4.20502	4.37039
ASHGA5P048172	0.000168029	0.001362	3.22169	up	protein_coding	NM_024060	CCDS44625.1	AHNAK	RefSeq	1108	chr11	-	62201015	62314332		AACAAACAGAAGGAAGCCAGCAGCCAAGCCGGGGCAGTTTCAGTCTCCACCCCAAATGCA	79026	Hs.502756	GO:0005515|GO:0005634|GO:0007399	neuroblast differentiation-associated protein AHNAK isoform 2	2812.59	873.242	11.4571	9.76927	3233.37	2135.49	3068.91	841.709	912.029	865.988	11.5159	11.2994	11.5559	9.61064	9.9387	9.75847
ASHGA5P029006	0.00200726	0.00737328	4.28328	up	protein_coding	NM_001005466	CCDS32047.1	OR10G2	RefSeq	933	chr14	-	22102065	22102998		TTACACTGTTGTCACTCCATTACTGAACCCCCTCATCTATACACTGAGGAACCAGGAAGT	26534	Hs.554580	GO:0004930|GO:0004984|GO:0005886|GO:0016021	olfactory receptor 10G2	2290.34	529.633	11.1526	9.05384	2059.3	2903.5	1908.2	556.261	494.268	538.369	10.8626	11.7368	10.8582	9.01673	9.05735	9.08745
ASHGA5P001205	0.000700784	0.0035225	5.44075	up	protein_coding	NM_006092	CCDS5427.1	NOD1	RefSeq	4506	chr7	-	30464142	30518393		CCAAATACAAAATTGTGACCTATTTGGGTTTATACAACAACCAGATCACCGATGTCGGAG	10392	Hs.405153	GO:0000187|GO:0002224|GO:0002606|GO:0002755|GO:0002756|GO:0005515|GO:0005524|GO:0005737|GO:0005737|GO:0005829|GO:0006915|GO:0006917|GO:0006919|GO:0006952|GO:0006954|GO:0007165|GO:0007254|GO:0008063|GO:0008656|GO:0009595|GO:0016045|GO:0016323|GO:0032755|GO:0032760|GO:0034130|GO:0034134|GO:0034138|GO:0034142|GO:0035556|GO:0035666|GO:0035872|GO:0042228|GO:0042742|GO:0042802|GO:0042802|GO:0042803|GO:…	nucleotide-binding oligomerization domain-containing protein 1	300.731	48.9746	8.13294	5.68913	376.521	174.462	351.209	53.9852	40.688	52.2507	8.34765	7.70574	8.34542	5.80379	5.39919	5.86442
ASHGA5P049645	0.00158777	0.00622191	2.12186	up	protein_coding	NM_199248	CCDS45665.1	CACNB1	RefSeq	1770	chr17	-	37333388	37353956	ENST00000344140	TGTCTCCAACCTCCAGGTACAGGTGCTCACCTCGCTCAGGAGAAACCTCGGCTTCTGGGG	782	Hs.635	GO:0005245|GO:0005891|GO:0006612|GO:0006810|GO:0007411|GO:0008331|GO:0016529|GO:0030315	voltage-dependent L-type calcium channel subunit beta-1 isoform 3	250.917	112.363	7.93614	6.85081	275.537	222.156	255.059	128.687	91.4577	116.944	7.87971	8.05681	7.87191	6.99183	6.59344	6.96718
ASHGA5P002242	0.000234185	0.00169973	2.16301	up	protein_coding	NM_032372	CCDS7367.1	DYDC2	RefSeq	1892	chr10	+	82116523	82127829		CCCCCCATTGGCTGCCAGGATGGAAACTAACTACCTGAAGAGGTGCTTTGGAAATTGCCT	84332	Hs.512782		DPY30 domain-containing protein 2 isoform 1	119.274	49.4412	6.83258	5.71954	131.555	104.935	121.332	47.5278	50.6654	50.1304	6.77305	6.97668	6.74803	5.62872	5.72256	5.80734
ASHGA5P044285	1.9145e-05	0.00040888	9.85593	up	protein_coding	ENST00000361421	CCDS34897.1	TOX	GENCODE	4131	chr8	-	59717976	60031767		TTATCAATCCTACATCTACAGCTGCACAAGTTGTCACCCAGGCAATGGAGTATGTGCGTT	9760	Hs.491805	GO:0005634|GO:0003677|GO:0005515	thymocyte selection-associated high mobility group box [Source:HGNC Symbol;Acc:18988]	602.751	57.5386	9.21812	5.91713	673.03	519.257	615.966	59.7565	48.7404	64.1189	9.21034	9.26086	9.18317	5.94344	5.66592	6.14203
ASHGA5P052386	5.0004e-07	8.2388e-05	6.80923	up	protein_coding	ENST00000395266	CCDS4145.1	SLC27A6	GENCODE	2616	chr5	+	128301209	128369335	NM_001017372	TAAAACTTTAAGATTTTTATATCTAGAACTTTCATATGCTTTCTTAGGAAGAGTGAGAGG	28965	Hs.49765	GO:0055085|GO:0015909|GO:0000038|GO:0008152|GO:0016021|GO:0005886|GO:0042383|GO:0000166|GO:0003824|GO:0004467|GO:0031957	solute carrier family 27 (fatty acid transporter), member 6 [Source:HGNC Symbol;Acc:11000]	1034.13	147.113	10.0105	7.24296	1170.52	879.728	1052.14	156.67	134.827	149.843	10.0247	10.0229	9.98379	7.26182	7.15712	7.30995
ASHGA5P007659	0.000924808	0.00420694	3.5149	up	protein_coding	NM_001080824	CCDS46349.1	TRABD2A	RefSeq	1733	chr2	-	85048795	85108252		TGAACTTTTCACAGGTTCCCAATTTTATTAATGCCACGCTACCACCTCAGGAGCGCATCA	129293	Hs.469134	GO:0004222|GO:0005887|GO:0006508|GO:0008152|GO:0016055|GO:0017147|GO:0018158|GO:0030178|GO:0031301|GO:0046872|GO:0060322	UPF0632 protein C2orf89 precursor	1965.89	548.209	10.9077	9.09422	2410.14	1251.59	2235.94	622.227	452.302	570.098	11.0953	10.5307	11.0971	9.18468	8.92636	9.17164
ASHGA5P007399	0.00711751	0.0189902	2.03939	up	protein_coding	NM_001024216	CCDS30609.1	FBLIM1	RefSeq	2793	chr1	+	16091458	16113084		TATGCAGCTCTTCAATGGAGACATCTGTGCCTTCTGCCACAAGACCGTGTCCCCCCGAGA	54751	Hs.530101	GO:0001725|GO:0005829|GO:0005925|GO:0005938|GO:0008270|GO:0008360|GO:0016337|GO:0030054|GO:0031005|GO:0033623|GO:0034329|GO:0043231	filamin-binding LIM protein 1 isoform c	772.421	373.774	9.58855	8.56042	797.261	774.426	745.574	356.123	436.734	328.467	9.45563	9.84198	9.46805	8.39909	8.8767	8.40546
ASHGA5P010311	0.00017294	0.0013848	2.23857	up	protein_coding	NM_032514	CCDS13238.1	MAP1LC3A	RefSeq	1048	chr20	+	33146500	33148149		CGGAGCTTCGCCGACCGCTGTAAGGAGGTACAGCAGATCCGCGACCAGCACCCCAGCAAA	84557	Hs.632273	GO:0000045|GO:0000421|GO:0005515|GO:0005543|GO:0005770|GO:0005776|GO:0005829|GO:0005874|GO:0008429|GO:0012505|GO:0031090|GO:0031410	microtubule-associated proteins 1A/1B light chain 3A isoform a	931.143	412.331	9.85826	8.69568	1060.79	772.017	960.621	465.825	341.169	429.998	9.88586	9.83585	9.85306	8.77861	8.52631	8.78214
ASHGA5P053056	0.000461341	0.00263478	2.49848	up	protein_coding	ENST00000533357	CCDS1229.2	MPZ	GENCODE	1955	chr1	-	161274524	161279762		CCTGGTCCCCCACTTTCTCAACCCCACAGATGCTCCGGGCCCCTGCCCCTGCCCCAGCTA	4359	Hs.591486	GO:0007268|GO:0045217|GO:0005886|GO:0005887|GO:0005515|GO:0005198	myelin protein zero [Source:HGNC Symbol;Acc:7225]	73858.9	26338.1	16.0614	14.7404	74676.8	82989.1	63910.9	26871.6	27830.9	24311.6	16.0064	16.2706	15.9073	14.6902	14.8661	14.6648
ASHGA5P001445	0.000490227	0.00274922	2.1188	up	protein_coding	NM_015896	CCDS2825.1	ZMYND10	RefSeq	1780	chr3	-	50378536	50383156		AAGTTTTGCCAAGGGACGGCTACTCAAGCTTCGGGCCTTCCTCACAGACACACTGCTGGA	51364	Hs.526735	GO:0005515|GO:0005737|GO:0008270	zinc finger MYND domain-containing protein 10	142.912	61.2288	7.09062	6.00737	167.925	113.796	147.015	68.1872	53.7882	61.711	7.14275	7.08961	7.0395	6.126	5.80811	6.088
ASHGA5P013688	0.0113548	0.0273034	2.18203	up	protein_coding	ENST00000395822	CCDS54477.1	ZBP1	GENCODE	2073	chr20	-	56178901	56195632		TGCTGACCCGGGCAGAGAAGCCGAGAGGCCCCAGCAACATGCAGCTACAATTCCAGAGAC	81030	Hs.302123	GO:0003723|GO:0003726	Z-DNA binding protein 1 [Source:HGNC Symbol;Acc:16176]	552.943	244.907	9.08512	7.95945	524.443	651.295	483.091	258.608	234.547	241.565	8.83688	9.5923	8.82618	7.94935	7.96756	7.96144
ASHGA5P012889	0.000122694	0.00111576	2.59159	up	protein_coding	NM_001102575	CCDS43317.1	SNX18	RefSeq	5238	chr5	+	53813592	53842416		CCACGTTCAGAAAGGAGCTCTTACCAAAGTCAAGGAGAGTAGGCGACACGTGGAGGAAGG	112574	Hs.432755	GO:0005515|GO:0006897|GO:0007154|GO:0010008|GO:0012505|GO:0015031|GO:0030136|GO:0031234|GO:0035091|GO:0043547	sorting nexin-18 isoform a	969.034	371.177	9.9223	8.54847	1070.26	882.642	954.206	418.432	313.747	381.353	9.89735	10.0283	9.84128	8.63222	8.39923	8.61396
ASHGA5P004133	0.000358387	0.00223748	3.17018	up	protein_coding	ENST00000284984	CCDS33524.1	ADAMTS1	GENCODE	4651	chr21	-	28208605	28217728		TGAACAAAACCGACAGAAAGCATTTTGATACGCCTTTTCATGGAAGCTGGGGAATGTGGG	9510	Hs.643357	GO:0006508|GO:0008285|GO:0007229|GO:0001822|GO:0001542|GO:0060347|GO:0005604|GO:0031410|GO:0031012|GO:0004222|GO:0008270|GO:0008237|GO:0008201	ADAM metallopeptidase with thrombospondin type 1 motif, 1 [Source:HGNC Symbol;Acc:217]	5619.94	1826.86	12.455	10.7904	6496.45	4721.27	5642.11	2139.58	1352.64	1988.37	12.5198	12.4165	12.4287	10.9306	10.5012	10.9395
ASHGA5P012295	0.00388971	0.0120414	2.20141	up	protein_coding	NM_001922	CCDS9470.1	DCT	RefSeq	2304	chr13	-	95091840	95131936		CATTTTTGTGGTTCTTCATTCCTTTACTGATGCCATCTTTGATGAGTGGATGAAAAGATT	1638	Hs.301865	GO:0002052|GO:0004167|GO:0005507|GO:0005829|GO:0006583|GO:0008544|GO:0016021|GO:0016491|GO:0021847|GO:0033162|GO:0042470|GO:0048066|GO:0048468	L-dopachrome tautomerase isoform 1 precursor	59.8577	23.6495	5.79732	4.6589	68.1783	48.2473	63.1475	21.2001	31.7005	18.048	5.77644	5.8727	5.74284	4.53222	5.02478	4.41969
ASHGA5P019468	5.7704e-07	8.4177e-05	38.7319	up	protein_coding	NM_052920	CCDS54335.1	KLHL29	RefSeq	5084	chr2	+	23608297	23931483		GCGGCGCAAGGTCCGGGCTCTGTTTCCCTGTGAGAAGCCGCCTCGGCCCACCGAGATGTC	114818	Hs.130593		kelch-like protein 29	3032	75.6932	11.5794	6.30394	3391.43	2594.79	3109.78	85.3046	66.7326	75.0424	11.5849	11.5757	11.5776	6.43305	6.12366	6.35512
ASHGA5P007916	5.07274e-05	0.000672261	11.4361	up	protein_coding	NM_173175	CCDS6058.1	PTK2B	RefSeq	3969	chr8	+	27183080	27316908		AAACCAACCTCCTGGCTCCAAAGCTGCAGTTCCAGGAGGAGGACTTCATCCAACCCAGCA	2185	Hs.491322	GO:0001954|GO:0002040|GO:0002315|GO:0004713|GO:0004715|GO:0004871|GO:0005515|GO:0005524|GO:0005634|GO:0005730|GO:0005737|GO:0005829|GO:0005856|GO:0005925|GO:0005938|GO:0006461|GO:0006468|GO:0006915|GO:0006950|GO:0007165|GO:0007166|GO:0007172|GO:0007229|GO:0008284|GO:0008285|GO:0008360|GO:0010758|GO:0010976|GO:0018108|GO:0030027|GO:0030155|GO:0030335|GO:0030502|GO:0030838|GO:0032960|GO:0033209|GO:…	protein-tyrosine kinase 2-beta isoform b	280.642	21.1579	8.04707	4.53155	343.114	173.137	325.675	19.1019	24.0486	20.3234	8.2061	7.69294	8.24217	4.39445	4.61975	4.58043
ASHGA5P013199	8.03467e-06	0.000251544	21.3	up	protein_coding	NM_015834	CCDS42970.1	ADARB1	RefSeq	3605	chr21	+	46494492	46646478	NM_001160230	GGCCGCCAAGGTACACTGAGGAGGGGACGGCTCCGTCTTCACATTGTGCACAGATCTGAG	104	Hs.474018	GO:0003723|GO:0003725|GO:0003725|GO:0003726|GO:0003729|GO:0004000|GO:0005634|GO:0005654|GO:0005730|GO:0006382|GO:0006396|GO:0006397|GO:0010467|GO:0016553|GO:0016556|GO:0046872	double-stranded RNA-specific editase 1 isoform 3	1178.3	52.2211	10.1897	5.77693	1384.1	920.705	1230.09	60.7583	43.6733	52.2317	10.2698	10.0882	10.2111	5.96504	5.50195	5.86379
ASHGA5P014976	1.93138e-05	0.000410843	4.8042	up	protein_coding	NM_153770	CCDS45840.1	CABYR	RefSeq	902	chr18	+	21718954	21741564		CAGATGTTAGAAGATGTAGCTAAAAAAAGTTCAGGATCTGGTGACAAATGTGCTCCCTTT	26256	Hs.511983	GO:0001539|GO:0005509|GO:0005634|GO:0005730|GO:0005737|GO:0005856|GO:0007165|GO:0008603|GO:0017124|GO:0019861|GO:0019899|GO:0019901|GO:0019904|GO:0031514|GO:0035686|GO:0046982|GO:0048240	calcium-binding tyrosine phosphorylation-regulated protein isoform e	1162.57	239.942	10.1838	7.91954	1251.79	1080.22	1155.71	271.113	205.797	242.915	10.1219	10.3103	10.1193	8.01168	7.77651	7.97043
ASHGA5P027257	0.0028517	0.00954999	2.73544	up	protein_coding	ENST00000334221	CCDS31793.1	C1QL4	GENCODE	2065	chr12	-	49726199	49730971		TTTACTTGCCCCATGCCAGGCGTCTACTTCTTCGCTTACCACGTGCTCATGCGCGGCGGC	338761	Hs.380386	GO:0005581|GO:0005515	complement component 1, q subcomponent-like 4 [Source:HGNC Symbol;Acc:31416]	285.825	98.6427	8.12624	6.67447	296.589	288.823	272.063	93.7464	121.382	80.7994	7.98889	8.41941	7.97043	6.55813	7.00446	6.46082
ASHGA5P004323	1.02286e-05	0.000289869	2.79033	up	protein_coding	NM_001013842	CCDS34862.1	C8orf58	RefSeq	2062	chr8	+	22457113	22461662		TCCCAGGGACACAAGCGGGATATCTCCCACTGGGACAAGGTCAAGGTCCTGCTCAACCGG	541565	Hs.730863	GO:0005634	uncharacterized protein C8orf58 isoform 1	418.593	142.636	8.68141	7.20098	463.445	363.33	429.004	140.835	144.605	142.469	8.65123	8.74207	8.65093	7.11341	7.25534	7.23418
ASHGA5P014002	0.0003386	0.00215551	2.1305	up	protein_coding	NM_018914	CCDS47294.1	PCDHGA11	RefSeq	4872	chr5	+	140800536	140892546		AAATGTGACCCGACAAGTAATCAGCAAGCCCCGCCCAACACGGACTGGCGTTTCTCTCAG	56105		GO:0005509|GO:0005886|GO:0007156|GO:0016021	protocadherin gamma-A11 isoform 1 precursor	578.177	262.995	9.14317	8.05198	676.242	438.076	620.211	290.164	225.469	273.353	9.21756	9.0161	9.19586	8.11026	7.90994	8.13574
ASHGA5P039666	3.5737e-05	0.000563725	11.1212	up	protein_coding	NM_001025199	CCDS41367.1	CHI3L2	RefSeq	1516	chr1	+	111772332	111786062	NM_001025197, NM_004000	AGAAGGTGGTCATGGGCATCCCCACATATGGGCACTCCTTCACACTGGCCTCTGCAGAAA	1117	Hs.514840	GO:0004568|GO:0005615|GO:0005975|GO:0006032|GO:0008061|GO:0043169	chitinase-3-like protein 2 isoform c	1730.81	149.966	10.7345	7.25922	2096.72	1200.27	1895.43	168.554	124.198	157.147	10.8865	10.4689	10.8479	7.36128	7.04063	7.37574
ASHGA5P004526	0.000500856	0.00279352	3.83572	up	protein_coding	ENST00000294256	CCDS8097.1	SYVN1	GENCODE	3048	chr11	-	64894750	64902003	NM_172230	CCTCCTTGGGGCCCCCCCGGCCTGCCACTTCAGTCAACTCCACTGAGGAGACTGCCACTA	84447	Hs.731422	GO:0016567|GO:0001701|GO:0030433|GO:0006916|GO:0030968|GO:0006987|GO:0016021|GO:0005634|GO:0005789|GO:0005783|GO:0008270|GO:0005515|GO:0016881	synovial apoptosis inhibitor 1, synoviolin [Source:HGNC Symbol;Acc:20738]	6851.51	1806.05	12.7376	10.7981	6735.14	7736.57	6082.84	1918.52	1791.36	1708.27	12.5715	13.0997	12.5415	10.7755	10.8952	10.7236
ASHGA5P020948	0.00766456	0.0201634	2.06719	up	protein_coding	NM_001145436	CCDS46654.1	LSS	RefSeq	4225	chr21	-	47609037	47648738		GGTACCTGCGGCACATTGAGGATAAGTCCACCGTGTTTGGGACTGCGCTCAACTATGTGT	4047	Hs.596543	GO:0000250|GO:0005789|GO:0005811|GO:0006695|GO:0006695|GO:0008202|GO:0044281	lanosterol synthase isoform 2	63.7612	26.7377	5.87835	4.83068	77.5783	46.1466	67.5586	31.9625	21.041	27.2098	5.97379	5.8104	5.85086	5.09007	4.42579	4.97618
ASHGA5P006804	0.00111519	0.00480603	7.29889	up	protein_coding	NM_015103	CCDS33854.1	PLXND1	RefSeq	6977	chr3	-	129274055	129325582		ATCCGCAAAGGCTTCGCTGAGCTGCAGACAGACATGACAGATCTCACCAAGGAGCTGAAC	23129	Hs.301685	GO:0001525|GO:0005622|GO:0005886|GO:0005887|GO:0007411|GO:0007416|GO:0017154|GO:0030334|GO:0043542|GO:0045765|GO:0071526	plexin-D1 precursor	238.461	27.26	7.74227	4.87459	317.717	113.679	283.986	31.4335	25.9012	24.4452	8.09938	7.08833	8.03909	5.06856	4.72817	4.82704
ASHGA5P001969	0.00210391	0.00763381	2.86806	up	protein_coding	NM_022073	CCDS9646.1	EGLN3	RefSeq	2722	chr14	-	34393420	34420284		GAGGTCTAAGGCAATGGTGGCTTGCTATCCGGGAAATGGAACAGGTTATGTTCGCCACGT	112399	Hs.135507	GO:0001666|GO:0005506|GO:0005515|GO:0005634|GO:0005654|GO:0005737|GO:0005829|GO:0006915|GO:0006919|GO:0016702|GO:0018126|GO:0018401|GO:0031418|GO:0031545|GO:0033554|GO:0042127|GO:0043523|GO:0061418|GO:0071456	egl nine homolog 3	40.5497	11.2133	5.16271	3.64263	48.2942	23.0532	50.3017	9.89961	14.8549	8.88539	5.24853	4.84103	5.39856	3.50615	3.91384	3.50791
ASHGA5P026658	0.000495581	0.00277241	6.24442	up	protein_coding	ENST00000529803	CCDS53682.1	OMP	GENCODE	492	chr11	+	76813885	76814377		TTTGGCGAGGGTGTGGAGCCCGCCAACCTCAAGGCCTCCGTGGTTTTTAACCAGCTCTGA	4975	Hs.673853	GO:0007165|GO:0007268|GO:0007608|GO:0022008|GO:0005634|GO:0005829|GO:0030424|GO:0043025|GO:0005737|GO:0004871	olfactory marker protein [Source:HGNC Symbol;Acc:8136]	294.469	43.4176	8.1646	5.52203	292.319	319.483	271.606	35.295	52.9866	41.9713	7.96898	8.55752	7.96731	5.22216	5.78642	5.55753
ASHGA5P013563	0.000217897	0.00161852	3.41947	up	protein_coding	NM_172311	CCDS1840.1	STON1-GTF2A1L	RefSeq	3830	chr2	+	48796158	48906748		GCAACTTTAGAGTCAACCTATTTGATTTCTTGACAAGACCACAATCTGATCCCAAAGATG	286749			STON1-GTF2A1L protein isoform 1	118.122	30.0807	6.78408	5.01031	142.773	80.5357	131.058	33.4528	32.5832	24.2063	6.89284	6.59335	6.86604	5.1499	5.06688	4.81414
ASHGA5P003156	0.00138081	0.00559845	3.2775	up	protein_coding	NM_001063	CCDS3080.1	TF	RefSeq	2808	chr3	+	133464976	133497850		ATACACCAGAGGCAGGGTATTTTGCTATAGCAGTGGTGAAGAAATCAGCTTCTGACCTCA	7018	Hs.518267	GO:0002576|GO:0005515|GO:0005576|GO:0005576|GO:0005739|GO:0005769|GO:0005770|GO:0005905|GO:0006879|GO:0007596|GO:0008199|GO:0009925|GO:0010008|GO:0016023|GO:0016324|GO:0030139|GO:0030141|GO:0030168|GO:0031625|GO:0033572|GO:0045178|GO:0048471|GO:0055037|GO:0055085	serotransferrin precursor	42.7677	10.7683	5.27671	3.56412	52.7073	30.1663	45.4296	9.86071	15.2816	7.16267	5.38526	5.21441	5.23047	3.50032	3.95464	3.2374
ASHGA5P011983	0.000216726	0.00161322	3.16534	up	protein_coding	NM_006120	CCDS4761.1	HLA-DMA	RefSeq	1122	chr6	-	32916390	32920899		GTGTCCAGAGGGTTTCCTATCGCTGAAGTGTTCACGCTGAAGCCCCTGGAGTTTGGCAAG	3108	Hs.728759	GO:0005765|GO:0006955|GO:0016021|GO:0019886|GO:0031902|GO:0042613	HLA class II histocompatibility antigen, DM alpha chain precursor	844.682	262.612	9.70383	8.04147	987.379	652.504	894.162	294.938	209.996	282.901	9.77687	9.5956	9.73902	8.13223	7.80762	8.18456
ASHGA5P002940	0.000647941	0.00333919	2.40703	up	protein_coding	NM_033394	CCDS42766.1	TANC1	RefSeq	7517	chr2	+	159825145	160089170	NM_001145909	AAGTCCTATGAAGCCTTTTATGCCAGAGCAAGAGCGAAGAGAAATAGCAGGCAATTCGTG	85461	Hs.61590	GO:0005886|GO:0008542|GO:0014069|GO:0030054|GO:0043025|GO:0043679|GO:0045211|GO:0097062	protein TANC1 isoform 1	632.451	258.396	9.28257	8.01532	727.631	514.933	654.79	300.979	202.818	271.391	9.31858	9.24888	9.28026	8.16363	7.75639	8.12593
ASHGA5P009299	0.000478253	0.00270354	2.63549	up	protein_coding	NM_001081560	CCDS46118.1	DMPK	RefSeq	2877	chr19	-	46272975	46285815	NM_001081562	ACATGCAACTTCGACTTGGTGGAGGACGGGCTCACTGCCATGGAGACACTGTCGGACATT	1760	Hs.631596	GO:0002028|GO:0004674|GO:0005515|GO:0005524|GO:0005640|GO:0005789|GO:0005829|GO:0005886|GO:0006468|GO:0006874|GO:0006998|GO:0008016|GO:0010657|GO:0010830|GO:0014722|GO:0014853|GO:0017020|GO:0031307|GO:0031965|GO:0033017|GO:0046872|GO:0051823	myotonin-protein kinase isoform 3	309.221	110.551	8.22664	6.82857	370.228	237.033	320.403	125.362	90.7161	115.575	8.31827	8.14401	8.21763	6.95404	6.5801	6.95156
ASHGA5P033436	7.8689e-07	9.2595e-05	3.88196	up	protein_coding	NM_212492	CCDS11800.1	GPS1	RefSeq	2363	chr17	+	80009762	80015346		AATGAGGGATAGCTCGGCCCCCAGCTCGGCCTCCTCGTCAGTGACAGATCTGTACTGCAC	2873	Hs.268530	GO:0000188|GO:0005095|GO:0005737|GO:0007049|GO:0007254|GO:0008180|GO:0010388	COP9 signalosome complex subunit 1 isoform 1	2538.86	656.108	11.3199	9.36307	2879.85	2093	2643.75	679.923	619.815	668.587	11.35	11.2718	11.3377	9.30704	9.38452	9.39767
ASHGA5P052005	0.000461586	0.00263478	2.15882	up	protein_coding	NM_006457	CCDS3641.1	PDLIM5	RefSeq	6132	chr4	+	95373007	95589378	NM_001256428	AACTGCAGTTAATGTCCCACGGCAGCCCACAGTCACCAGCGTGTGTTCCGAGACTTCTCA	10611	Hs.480311	GO:0003779|GO:0005080|GO:0005829|GO:0005886|GO:0008270|GO:0014069|GO:0015629|GO:0016020|GO:0030018|GO:0030054|GO:0042805|GO:0045211|GO:0047485|GO:0051963|GO:0061001	PDZ and LIM domain protein 5 isoform a	885.578	406.846	9.78227	8.67202	1011.63	738.612	906.494	463.391	326.753	430.394	9.8102	9.77203	9.76457	8.7701	8.46299	8.78296
ASHGA5P018395	1.98646e-06	0.000140188	3.71834	up	protein_coding	NM_001145208	CCDS47214.1	DEPDC1B	RefSeq	2330	chr5	-	59892738	59995993		AAGAGTCCAGTTTCAGAAATCCTATCCTGAAGTCTATCAAGAACGATTTCCTACACCAGA	55789	Hs.482233	GO:0005096|GO:0005829|GO:0007264|GO:0051056	DEP domain-containing protein 1B isoform 2	563.907	144.779	9.11764	7.22298	622.344	459.62	609.758	151.117	148.09	135.129	9.09443	9.09094	9.16755	7.21394	7.29289	7.16211
ASHGA5P018185	0.000253912	0.00179128	2.47617	up	protein_coding	ENST00000450318	CCDS45235.1	NUSAP1	GENCODE	2300	chr15	+	41624925	41673245	NM_001243144	TCTGCTGCTGGAAAGCTAAAACCATGGGGGCAATCTAAAGAAAATAATTATCTAAATCAA	51203	Hs.615092		nucleolar and spindle associated protein 1 [Source:HGNC Symbol;Acc:18538]	1908.1	764.486	10.8859	9.57781	2234.37	1392.92	2097	808.039	710.316	775.102	10.9807	10.676	11.0011	9.5468	9.57764	9.60899
ASHGA5P031175	0.00451225	0.0134775	2.74367	up	protein_coding	NM_024336	CCDS10750.1	IRX3	RefSeq	2308	chr16	-	54317211	54320378		CAAAAATAGCGACTCGGAAGATAGCTCTGAGGGCTTAGAGGACCGGCCACTACCGGTCCT	79191	Hs.499205	GO:0001656|GO:0003700|GO:0005634|GO:0005737|GO:0006351|GO:0007498|GO:0030424|GO:0043565|GO:0045665|GO:0045666|GO:0072086	iroquois-class homeodomain protein IRX-3	385.772	135.33	8.53713	7.08102	448.983	273.688	434.647	162.573	92.9682	150.448	8.60151	8.33944	8.67045	7.31053	6.61721	7.31533
ASHGA5P008268	0.00176181	0.00672378	2.65928	up	protein_coding	NM_032184	CCDS44169.1	SYDE2	RefSeq	4711	chr1	-	85623355	85666728		ATGGAAATTGAAAAGAGAGGCTGTCAGGTAGTAGGCCTGTATCGATTATGTGGTTCGGCA	84144	Hs.670497	GO:0005100|GO:0005829|GO:0007264|GO:0032862|GO:0051056	rho GTPase-activating protein SYDE2	109.606	37.2535	6.7084	5.29737	121.806	100.634	106.377	42.8707	30.9477	37.9421	6.6582	6.91974	6.54726	5.48076	4.98951	5.42183
ASHGA5P053250	3.35845e-05	0.000541875	3.11097	up	protein_coding	NM_001031800	CCDS30935.1	TIPRL	RefSeq	854	chr1	+	168148170	168161633	NM_152902	ATTCCTTGTGGCCTCTGCGGGTCCTGCCTCAGCCATGATGATCCACGGCTTCCAGAGCAG	261726	Hs.209431	GO:0000077|GO:0005515|GO:0005737|GO:0034048	TIP41-like protein isoform 2	4146.18	1354.56	12.0313	10.394	4483.86	3832.54	4122.12	1394.94	1367.37	1301.37	11.9855	12.1345	11.9739	10.3226	10.5153	10.344
ASHGA5P028491	0.00109436	0.00474422	3.40893	up	protein_coding	NM_004734	CCDS9354.1	DCLK1	RefSeq	8463	chr13	-	36342788	36705514		TGAATTTGCCCCAGGGAGTGAGAACAATCTACACCATTGATGGGCTCAAGAAGATTTCCA	9201	Hs.507755	GO:0001764|GO:0004672|GO:0004674|GO:0005057|GO:0005524|GO:0005622|GO:0005887|GO:0006468|GO:0007399|GO:0007417|GO:0009615|GO:0016197|GO:0021952|GO:0030900|GO:0035556|GO:0048675|GO:0048813	serine/threonine-protein kinase DCLK1 isoform 1	92.6395	23.487	6.42101	4.6517	111.036	62.5755	104.307	27.3182	19.0087	24.134	6.5138	6.23465	6.5146	4.86944	4.27602	4.80962
ASHGA5P012516	1.83058e-05	0.000400011	6.27991	up	protein_coding	ENST00000378731	CCDS34236.1	CCNI2	GENCODE	2355	chr5	+	132083136	132089856		TTCTTGACTATATTCCATGCCCTGGTGGTCCTGAGCTGGCCCCATGTGTTGGAGCTGCTG	645121	Hs.714496	GO:0051726|GO:0000079|GO:0019901	cyclin I family, member 2 [Source:HGNC Symbol;Acc:33869]	5907.18	949.188	12.5348	9.88407	6199.13	5857.05	5665.36	977.163	954.438	915.962	12.4479	12.7181	12.4384	9.81092	10.009	9.83233
ASHGA5P005081	6.3228e-06	0.000234104	2.58449	up	protein_coding	NM_032704	CCDS8782.1	TUBA1C	RefSeq	1581	chr12	+	49658864	49667113		TCTAGTCATGCGTGAGTGCATCTCCATCCACGTTGGCCAGGCTGGTGTCCAGATTGGCAA	84790	Hs.716128	GO:0003924|GO:0005198|GO:0005525|GO:0005737|GO:0005874|GO:0006457|GO:0007017|GO:0007018|GO:0015630|GO:0030705|GO:0044267|GO:0051084|GO:0051258|GO:0051301	tubulin alpha-1C chain	18619.1	7074.54	14.1433	12.7734	20622.8	16725	18509.4	7856.49	6296.84	7070.27	14.1611	14.1501	14.1186	12.8274	12.6905	12.8023
ASHGA5P054024	9.5105e-07	0.000100895	13.8981	up	protein_coding	NM_005120	CCDS43970.1	MED12	RefSeq	6985	chrX	+	70338405	70362304		GCCTGGCCCTGCTGGTGCCTCCGGCGCTACGGGCTGGGCAAGATGGCGGCCTTCGGGATC	9968	Hs.409226	GO:0001104|GO:0003712|GO:0003713|GO:0004872|GO:0005634|GO:0005654|GO:0006367|GO:0006367|GO:0008013|GO:0008022|GO:0010467|GO:0016592|GO:0019904|GO:0030178|GO:0030374|GO:0030518|GO:0030521|GO:0042809|GO:0045893|GO:0045944|GO:0046966	mediator of RNA polymerase II transcription subunit 12	23305.5	1636.07	14.4593	10.6624	24574.3	23414.3	21927.8	1716.02	1606.43	1585.77	14.4272	14.5768	14.3738	10.6138	10.753	10.6205
ASHGA5P011546	4.33647e-05	0.000620165	9.02542	up	protein_coding	NM_001193343	CCDS55006.1	MRPS18A	RefSeq	1119	chr6	-	43638933	43655549		CACCGAGCAGGTACCTGACGCGCTGGGCTCCTGGCTCCGTCAAGCCCATCTACAAAAAAG	55168	Hs.520149	GO:0003735|GO:0005763|GO:0006412	28S ribosomal protein S18a, mitochondrial isoform 2	6450.28	730.096	12.6549	9.48093	7131.8	5632.36	6586.69	861.842	529.212	799.233	12.6547	12.6574	12.6526	9.64181	9.15036	9.65063
ASHGA5P041636	1.84054e-05	0.000401332	4.63217	up	protein_coding	NM_001069	CCDS4484.1	TUBB2A	RefSeq	1621	chr6	-	3153901	3157783		TGGACTCTGTCAGGTCTGGACCCTTCGGCCAGATCTTCAGACCAGACAACTTCGTGTTCG	7280	Hs.654543	GO:0003924|GO:0005198|GO:0005525|GO:0005737|GO:0005874|GO:0005886|GO:0006457|GO:0007018|GO:0007067|GO:0015630|GO:0030182|GO:0042277|GO:0044267|GO:0051084|GO:0051258	tubulin beta-2A chain	654.961	136.554	9.34036	7.12866	736.326	566.275	662.282	156.883	117.722	135.058	9.33797	9.38762	9.29547	7.26374	6.96092	7.16134
ASHGA5P011373	0.0010502	0.00460249	2.30985	up	protein_coding	NM_017526	CCDS630.1	LEPROT	RefSeq	4777	chr1	+	65886130	65901690	NM_001198681	TTGTTTCTGCCTTTGGATTTCCTGTTATTCTTGCTCGTGTGGCTGTGATCAAATGGGGAG	54741	Hs.23581	GO:0000139|GO:0005102|GO:0005768|GO:0005794|GO:0010008|GO:0016021|GO:0046426|GO:0060400|GO:2000009	leptin receptor gene-related protein isoform 1	25325.7	10482.9	14.562	13.3542	28088.3	22196.1	25692.6	12141.5	8089.88	11217.5	14.5962	14.5069	14.5829	13.4893	13.0756	13.4978
ASHGA5P019631	0.000693627	0.00349717	3.75119	up	protein_coding	NM_001300	CCDS7060.1	KLF6	RefSeq	4679	chr10	-	3818187	3827473		ACGCACACAGGAGAAAAGCCTTACAGATGCTCATGGGAAGGGTGTGAGTGGCGTTTTGCA	1316	Hs.4055	GO:0003690|GO:0003700|GO:0005634|GO:0005737|GO:0006351|GO:0006355|GO:0008270|GO:0019221|GO:0030183|GO:0042060|GO:0045893|GO:0045944	Krueppel-like factor 6 isoform A	15777.2	4217.3	13.9042	11.9969	18284.2	11918.4	17129	5026.83	2994.26	4630.8	13.992	13.706	14.0147	12.1762	11.6465	12.1679
ASHGA5P002999	2.26452e-05	0.000443694	4.67707	up	protein_coding	NM_003940	CCDS3235.1	USP13	RefSeq	7933	chr3	+	179370932	179507189		ACGAGCAACGAATAATAACCTGGAAAGAGCACTGGATTGGATCTTTAGCCACCCTGAGTT	8975	Hs.175322	GO:0004197|GO:0004221|GO:0004843|GO:0005515|GO:0006355|GO:0006511|GO:0006914|GO:0008242|GO:0008270|GO:0008283|GO:0010506|GO:0030318|GO:0031625|GO:0043130|GO:0050821|GO:0070536	ubiquitin carboxyl-terminal hydrolase 13	4762.39	1035.83	12.2207	9.99509	5542.83	3714.82	5029.52	1186.62	849.864	1071	12.2928	12.1	12.2693	10.0868	9.84112	10.0574
ASHGA5P003201	0.00219605	0.00787705	2.2399	up	protein_coding	NM_018441	CCDS33375.1	PECR	RefSeq	1874	chr2	-	216903110	216946539		TACGGATCAATTGTGTTGCCCCTGGAGTTATTTATTCCCAGACTGCTGTGGAGAACTATG	55825	Hs.281680	GO:0000166|GO:0005102|GO:0005739|GO:0005777|GO:0005778|GO:0006633|GO:0008670|GO:0019166|GO:0033306|GO:0043231|GO:0055114	peroxisomal trans-2-enoyl-CoA reductase	708.678	315.136	9.45681	8.29338	789.609	613.371	723.053	376.614	234.295	334.497	9.44285	9.50496	9.42262	8.4827	7.96585	8.43158
ASHGA5P014805	0.000398323	0.00239627	3.22899	up	protein_coding	NM_001178057	CCDS54155.1	ACE	RefSeq	3141	chr17	+	61562177	61575741		ACATTCCTTCTAGCGTGCCTTACATCAGGACCGCCATGAAGCTGGGCTTCAGTAGGCCGT	1636	Hs.298469	GO:0001822|GO:0001974|GO:0002005|GO:0002019|GO:0003081|GO:0003779|GO:0004175|GO:0004180|GO:0005515|GO:0005615|GO:0005768|GO:0005886|GO:0006508|GO:0008144|GO:0008217|GO:0008237|GO:0008237|GO:0008241|GO:0008241|GO:0008270|GO:0009897|GO:0014910|GO:0016021|GO:0019229|GO:0031404|GO:0031711|GO:0032943|GO:0042312|GO:0042447|GO:0042447|GO:0043171|GO:0050482|GO:0060218	angiotensin-converting enzyme isoform 3 precursor	143.165	39.9975	7.09053	5.39944	166.853	110.37	152.274	45.5757	33.1291	41.2877	7.13314	7.04758	7.09085	5.56788	5.09445	5.536
ASHGA5P051106	0.00332922	0.0107331	2.58461	up	protein_coding	NM_172212	CCDS816.1	CSF1	RefSeq	2772	chr1	+	110453232	110469365	NM_000757	TTAACTCCGTTCCTTTGACTGACACAGGCCATGAGAGGCAGTCCGAGGGATCCTTCAGCC	1435	Hs.173894	GO:0001503|GO:0001954|GO:0003006|GO:0005125|GO:0005157|GO:0005157|GO:0005615|GO:0005886|GO:0006954|GO:0008083|GO:0008083|GO:0008283|GO:0008284|GO:0008284|GO:0010628|GO:0010743|GO:0010744|GO:0016020|GO:0016021|GO:0030097|GO:0030154|GO:0030225|GO:0030278|GO:0030316|GO:0030335|GO:0032270|GO:0032946|GO:0040018|GO:0042117|GO:0042476|GO:0042488|GO:0042803|GO:0043235|GO:0045087|GO:0045651|GO:0045657|GO:…	macrophage colony-stimulating factor 1 isoform a precursor	936.001	356.805	9.83681	8.46687	1140.21	641.72	1026.07	414.802	261.09	394.523	9.9895	9.5719	9.94903	8.62291	8.1195	8.65819
ASHGA5P055783	4.56215e-06	0.000201274	4.95048	up	protein_coding	NM_001162498	CCDS9410.1	LPAR6	RefSeq	2512	chr13	-	48985181	48987653	NM_001162497, NM_005767	CTTTACGATGGTAAGCGTTAACAGCTCCCACTGCTTCTATAATGACTCCTTTAAGTACAC	10161	Hs.123464	GO:0004930|GO:0005886|GO:0005886|GO:0007186|GO:0016021|GO:0045028	lysophosphatidic acid receptor 6	4868	991.42	12.2485	9.94092	5631.64	3784.64	5187.72	1084.64	888.889	1000.73	12.3157	12.1176	12.3122	9.95862	9.9025	9.96164
ASHGA5P041562	4.95219e-05	0.000664021	2.73531	up	protein_coding	NM_198567	CCDS4398.2	C5orf25	RefSeq	2087	chr5	+	175665369	175772990		TACTACCATGGAAAGCCACCTTCTGCGCTGCAAAGTGTTAGAAATCATATTCCTCCACAG	375484	Hs.731906		uncharacterized protein C5orf25	2440.05	904.134	11.2568	9.80513	2826.88	1921.35	2571.93	997.529	769.305	945.569	11.3249	11.1462	11.2994	9.8396	9.69787	9.87793
ASHGA5P052527	0.000415679	0.0024631	2.51825	up	protein_coding	NM_001174101	CCDS4419.1	PRR7	RefSeq	1458	chr5	+	176873795	176883287	NM_001174102, NM_030567	TCTACCGCAAGATCGTCACGCCCTTCCTGAGTCGCCGCGACAGCGCGGAGAAGCAGGAGC	80758	Hs.534492	GO:0005886|GO:0016021|GO:0030054|GO:0045211	proline-rich protein 7	1242.98	494.97	10.285	8.95259	1293.61	1246.32	1188.99	539.215	442.344	503.352	10.1691	10.5236	10.1623	8.97452	8.89133	8.99193
ASHGA5P055130	7.10778e-05	0.000804857	2.55393	up	protein_coding	ENST00000398035	CCDS44728.1	C11orf93	GENCODE	1414	chr11	+	111169975	111179353		GCTACTGCGCATCGTGTGAGGCAGAGGACTTGGATGCTCTCCAGGCAGCAGAGTACTTCT	120376	Hs.31409		chromosome 11 open reading frame 93 [Source:HGNC Symbol;Acc:26978]	47.0457	15.1205	5.4226	4.06988	56.8044	32.9297	51.4031	14.3112	15.8305	15.2199	5.50234	5.33417	5.4313	4.00347	4.00993	4.19625
ASHGA5P035231	0.000281941	0.00191087	2.12243	up	protein_coding	NM_001123363	CCDS46388.1	RGPD6	RefSeq	7640	chr2	-	111271378	111336309	NM_001037866, NM_001164463	CGCACGCTCGTCACAGTGGGCCTCCGCCGGCTACGCCGCTGCTTCAGTGGCTTGCAGGCA	729540	Hs.645445	GO:0000042|GO:0005737	RANBP2-like and GRIP domain-containing protein 5/6 isoform 1	408.226	183.677	8.64746	7.56174	434.489	382.743	407.444	196.393	181.572	173.064	8.55399	8.82223	8.56617	7.57793	7.59445	7.51285
ASHGA5P012954	0.000806327	0.00386415	2.71009	up	protein_coding	NM_001166306	CCDS54698.1	TMEM44	RefSeq	2358	chr3	-	194308401	194354150	ENST00000392432, NM_001011655, NM_138399	AATCAGTCGCTACATGGAGCTGACCATCGAGCCTGTGCAGCAGGCTGCAGTGCCACCAGG	93109	Hs.478729	GO:0016021	transmembrane protein 44 isoform d	248.135	84.5907	7.88862	6.45028	299.896	173.179	271.331	99.6895	71.212	82.8705	8.00726	7.69327	7.96533	6.63919	6.21796	6.49369
ASHGA5P015619	0.0026465	0.00903571	2.35986	up	protein_coding	NM_000793	CCDS45146.1	DIO2	RefSeq	6379	chr14	-	80663867	80697397	NM_013989	CTACAAACAGGTGAAATTGGGTGAGGATGCCCCCAATTCCAGTGTGGTGCATGTCTCCAG	1734	Hs.202354	GO:0001514|GO:0004800|GO:0004800|GO:0005886|GO:0006590|GO:0008430|GO:0009409|GO:0016020|GO:0016021|GO:0031625|GO:0032496|GO:0034641|GO:0042403|GO:0042404|GO:0042446|GO:0044281	type II iodothyronine deiodinase isoform a	82.9969	30.9026	6.28962	5.05091	88.1152	79.617	81.2586	33.2609	27.4873	31.9595	6.16384	6.57742	6.12759	5.14298	4.81753	5.19223
ASHGA5P019430	0.00141903	0.00571172	2.53725	up	protein_coding	NM_001193308	CCDS53286.1	SYTL1	RefSeq	1989	chr1	+	27668482	27680423		GGAGACTGAGGGACCTGATTTCCCATCGCCTTCTGTCCCCCTAAAGGCTTCAGATCCTGA	84958	Hs.469175	GO:0005515|GO:0005886|GO:0006886|GO:0006887|GO:0017137|GO:0019897|GO:0042043|GO:0042470	synaptotagmin-like protein 1 isoform 1	4227.9	1697.89	12.0568	10.7135	4213.26	4641.69	3828.75	1753.3	1657.5	1682.88	11.9061	12.3875	11.8767	10.6452	10.7921	10.7032
ASHGA5P000749	4.20652e-06	0.000194421	3.58555	up	protein_coding	NM_001031849	CCDS33909.1	MASP1	RefSeq	2512	chr3	-	186964141	187009810		ACCTGTAAAAAAAATGAAATCGATCTGGAGAGCGAACTCAAGTCAGAGCAAGTGACAGAG	5648	Hs.89983	GO:0001867|GO:0001867|GO:0004252|GO:0005509|GO:0005515|GO:0005576|GO:0005615|GO:0006508|GO:0006956|GO:0008233|GO:0042803|GO:0045087|GO:0045916|GO:0048306	mannan-binding lectin serine protease 1 isoform 3 precursor	993.571	271.672	9.95052	8.10832	1115.07	805.757	1059.89	277.337	273.795	263.884	9.96387	9.89487	9.99281	8.04373	8.19435	8.08688
ASHGA5P004805	0.000207761	0.00156724	2.23989	up	protein_coding	NM_006712	CCDS5918.1	FASTK	RefSeq	1885	chr7	-	150773707	150777970	NM_001258461	AGTCTTACTTGGCTTTCCATCTGATGGTCCCCTGGTGTGTGCCCTGGAACAGGAGCGAAG	10922	Hs.647094	GO:0004674|GO:0005515|GO:0005524|GO:0005739|GO:0006468|GO:0006915|GO:0008624|GO:0033867|GO:0043484|GO:0043484	fas-activated serine/threonine kinase isoform 1	2008.73	912.909	10.9885	9.82511	2153.16	1947.85	1925.17	981.238	838.288	919.202	10.924	11.1661	10.8755	9.81696	9.82037	9.838
ASHGA5P027501	0.000121271	0.00110651	2.44271	up	protein_coding	NM_001042403	CCDS9053.1	USP44	RefSeq	3334	chr12	-	95910887	95942620	NM_032147	ATGTTGGCTTTGAGGAAATCTTAAACATGGAGCCCTATTGCTGCAGGGAGACCCTGAAAT	84101	Hs.646421	GO:0004221|GO:0004843|GO:0005515|GO:0005634|GO:0006511|GO:0007067|GO:0008270|GO:0016579|GO:0051301|GO:0051322|GO:0060564|GO:0090231	ubiquitin carboxyl-terminal hydrolase 44	75.0484	26.3827	6.12112	4.83264	93.3693	56.3095	75.4664	27.2172	29.1014	22.8297	6.25707	6.09004	6.01625	4.86428	4.89902	4.73461
ASHGA5P050441	9.11149e-05	0.000930252	2.63569	up	protein_coding	NM_001177972	CCDS54350.1	VIT	RefSeq	1433	chr2	+	36923832	36986818		GCCCAAGCAGGCAAGTGCTCACGTGTGATTGAATCTAAACCTTCTGAGTCCATGAACACG	5212	Hs.137415	GO:0005539|GO:0005614|GO:0010811|GO:0030198	vitrin isoform 5 precursor	369.785	132.948	8.49251	7.09433	419.239	305.633	384.481	144.985	114.429	139.429	8.50011	8.49608	8.48133	7.15578	6.92138	7.20581
ASHGA5P050954	0.000167808	0.00136146	5.87245	up	protein_coding	NM_031232	CCDS42866.1	NECAB3	RefSeq	2063	chr20	-	32244892	32262264		GCCCTCACAGGCCCCCCGGCTGGAACCCCTGCGTGAAGAGGACCTGGCCAAGGGGCCTGA	63941	Hs.516986	GO:0000137|GO:0005509|GO:0005515|GO:0005634|GO:0005737|GO:0005789|GO:0009306|GO:0019538|GO:0042984	N-terminal EF-hand calcium-binding protein 3 isoform 2	4307.25	736.558	12.079	9.52505	4252.61	4862.95	3806.19	787.639	703.44	718.596	11.9166	12.4509	11.8695	9.51317	9.56175	9.50023
ASHGA5P006544	0.00135211	0.00551046	2.60573	up	protein_coding	NM_001907	CCDS10852.1	CTRL	RefSeq	1197	chr16	-	67963472	67965778		TCCTCCTGGGGCTGCGGCATTCCTGCCATCAAACCGGCACTGAGCTTCAGCCAGAGGATT	1506	Hs.654546	GO:0004252|GO:0005615|GO:0006508|GO:0007586	chymotrypsin-like protease CTRL-1 precursor	361.708	133.938	8.46407	7.08238	400.442	315.221	369.461	158.292	101.643	141.879	8.43269	8.5387	8.42083	7.2736	6.74419	7.22937
ASHGA5P002193	1.72142e-05	0.000384633	4.98048	up	protein_coding	NM_002380	CCDS55264.1	MATN2	RefSeq	4122	chr8	+	98881310	99048946		CAGCCAACAGAATCTGAGCCAGTCACCATAAATATCCAAGACCTACTTTCCTGTTCTAAT	4147	Hs.189445	GO:0003674|GO:0005509|GO:0005515|GO:0005578|GO:0008150|GO:0031012|GO:0031012	matrilin-2 isoform a precursor	757.092	144.907	9.53293	7.21664	888.486	563.61	819.179	160.846	130.012	143.864	9.61526	9.37981	9.60371	7.29596	7.10569	7.24829
ASHGA5P000852	0.000169128	0.00136611	3.97117	up	protein_coding	NM_020378	CCDS12926.1	NAT14	RefSeq	1368	chr19	+	55996556	55998935		AGATGAGAAGCCCCTGGTGCTGGAGATGCTGAAGGCCGGCGTGAAGGACACGGAAAACCG	57106	Hs.740606	GO:0003677|GO:0005634|GO:0006352|GO:0008080|GO:0016021|GO:0045893	N-acetyltransferase 14	446.139	106.598	8.78114	6.79157	468.303	452.699	417.414	111.869	101.599	106.327	8.66749	9.06678	8.60915	6.7957	6.74341	6.83561
ASHGA5P044507	0.00149619	0.00594628	2.45084	up	protein_coding	NM_001081675	CCDS43766.1	KLHL38	RefSeq	1834	chr8	-	124657914	124665190		TATGACCCTCAATCCAACAAATTTGTCAAATGTGCGGACATGAAAGACCGGAGGATGCAC	340359	Hs.450252		kelch-like protein 38	36.5818	12.1953	5.05214	3.75886	44.6422	29.2054	35.8977	13.5018	14.3469	8.73702	5.12862	5.16677	4.86103	3.92911	3.85847	3.48901
ASHGA5P037656	0.000846442	0.00398045	2.74066	up	protein_coding	ENST00000401975	CCDS13879.1	GAL3ST1	GENCODE	1791	chr22	-	30950623	30960876		ATCCAGTACCTGATGGACCTCGGCGCCAACCTGTGGGTCACCAAGCTCTGGAAGTTCATT	9514	Hs.17958	GO:0007283|GO:0044281|GO:0006487|GO:0042552|GO:0006665|GO:0009058|GO:0006687|GO:0006682|GO:0016021|GO:0000139|GO:0005624|GO:0005794|GO:0005887|GO:0008146|GO:0001733	galactose-3-O-sulfotransferase 1 [Source:HGNC Symbol;Acc:24240]	99.9288	32.3491	6.57126	5.11674	103.558	94.4001	101.829	35.4279	29.4555	32.1639	6.40973	6.82569	6.47835	5.22671	4.92146	5.20205
ASHGA5P037962	0.0222598	0.0464219	2.41171	up	protein_coding	NM_030641	CCDS13919.1	APOL6	RefSeq	10156	chr22	+	36044423	36064456		ATTTGCTGCCACAGAGGCTGATGGACAACCAGGCGGAGAGAGAAAGTGAGGCTGGTGTTG	80830	Hs.257352	GO:0005319|GO:0005576|GO:0005737|GO:0006869|GO:0008289|GO:0042157	apolipoprotein L6	106.73	41.2277	6.651	5.38094	118.911	80.2388	121.039	50.6488	25.1825	47.8517	6.62017	6.58912	6.74371	5.71389	4.68679	5.74215
ASHGA5P011424	2.04928e-05	0.000424257	3.54265	up	protein_coding	NM_004277	CCDS43470.1	SLC25A27	RefSeq	2986	chr6	+	46620651	46645927		AAAGGCTTTTTACCATCTTGGCTGAGAATGACCCCTTGGTCAATGGTGTTCTGGCTTACT	9481	Hs.40510	GO:0005739|GO:0005743|GO:0006091|GO:0006810|GO:0016021	mitochondrial uncoupling protein 4 isoform 1	4149.55	1194.62	12.0333	10.2085	4511.97	3839.87	4096.8	1335.54	1008.18	1240.13	11.9948	12.1362	11.969	10.2616	10.0905	10.2734
ASHGA5P002377	0.0371333	0.0697335	2.68664	up	protein_coding	NM_006141	CCDS10818.1	DYNC1LI2	RefSeq	4352	chr16	-	66754798	66785525		TGCCTTCAGTATGGAGCTGCCTTGATTTACACATCAGTGAAAGAAGAGAAAAACCTCGAC	1783	Hs.369068	GO:0000226|GO:0003774|GO:0005524|GO:0005813|GO:0005829|GO:0005868|GO:0005874|GO:0006810|GO:0019886|GO:0051642	cytoplasmic dynein 1 light intermediate chain 2	988.481	353.815	9.82737	8.40157	1308.73	477.106	1179.61	440.895	205.087	415.463	10.1837	9.14747	10.151	8.70156	7.77119	8.73196
ASHGA5P012735	5.57606e-05	0.000706385	3.24058	up	protein_coding	NM_001029989	CCDS32269.1	KIAA0101	RefSeq	1345	chr15	-	64657210	64673702		TCGAGGAAAGAGCATGTCCTTTGCAACCTGATCACACAAATGATGAAAAAGAATAGAACT	9768	Hs.81892	GO:0005634|GO:0005739	PCNA-associated factor isoform 2	11281.9	3469.33	13.4281	11.7318	12866.2	8631.28	12348.2	3717.6	3306.17	3384.21	13.4961	13.2459	13.5422	11.723	11.7694	11.7031
ASHGA5P034541	0.000383524	0.00233777	3.42599	up	protein_coding	NM_182515	CCDS54239.1	ZNF714	RefSeq	8808	chr19	+	21264952	21307883		ATTTACAGTTAAGAAAAGGCTCCGCAAATGTGGTTGAGTGTAAGGTGTACAAAAAAGGTT	148206	Hs.729186	GO:0003677|GO:0005634|GO:0006351|GO:0006355|GO:0008270	zinc finger protein 714	147.317	39.101	7.14187	5.36535	162.798	125.414	153.738	46.7629	32.7134	37.8267	7.09344	7.22441	7.10778	5.60412	5.0732	5.41874
ASHGA5P002015	0.000102709	0.000999031	3.57494	up	protein_coding	NM_021599	CCDS34311.1	ADAMTS2	RefSeq	2064	chr5	-	178577885	178772431	ENST00000251582	ACTCATGAACATTGTCAATGAAATCTACCATGACGAGTCCTTGGGTGCCCACATCAACGT	9509	Hs.23871	GO:0004222|GO:0005576|GO:0005578|GO:0006508|GO:0007283|GO:0008237|GO:0008270|GO:0016485|GO:0030198|GO:0030199|GO:0030324|GO:0030574|GO:0043588	A disintegrin and metalloproteinase with thrombospondin motifs 2 isoform 2 preproprotein	4490.98	1251.42	12.1202	10.2822	5406.48	3201.37	4865.08	1367.69	1161.08	1225.48	12.2598	11.8847	12.2159	10.2938	10.2954	10.2575
ASHGA5P005585	0.00594839	0.0165636	2.32945	up	protein_coding	NM_001142782	CCDS44196.1	MAGI3	RefSeq	6536	chr1	+	113933474	114228545		CCTGACCATGGTGATTGGGATATTAATAATCCTTCGTCTTCAAATGTGATTTATGATGAA	260425	Hs.486189	GO:0004385|GO:0005109|GO:0005515|GO:0005524|GO:0005634|GO:0005923|GO:0006915|GO:0016020|GO:0019048|GO:0035556|GO:0043507	membrane-associated guanylate kinase, WW and PDZ domain-containing protein 3 isoform 1	133.944	51.6587	6.9686	5.74861	167.127	90.4827	144.224	58.0745	39.4303	57.4714	7.13432	6.76105	7.01043	5.90394	5.35049	5.99138
ASHGA5P009068	0.00011637	0.00108058	2.48147	up	protein_coding	ENST00000350941	CCDS5441.1	BBS9	GENCODE	3899	chr7	+	33169151	33645680		CTTTGAATTTATGAGCATTCCGCGAGTTATCCAATGTAAATTTAGACTTCCCCTAAAGTT	27241	Hs.372360	GO:0007601|GO:0050896|GO:0045444|GO:0005634|GO:0005737|GO:0005886|GO:0005815|GO:0034464|GO:0060170|GO:0003674|GO:0005515	Bardet-Biedl syndrome 9 [Source:HGNC Symbol;Acc:30000]	1415.24	560.871	10.4472	9.13603	1662.1	1062.75	1520.86	616.44	503.096	563.078	10.5401	10.282	10.5195	9.17333	9.0795	9.15525
ASHGA5P015233	0.000314828	0.00205224	2.77682	up	protein_coding	ENST00000418210	CCDS55260.1	TMEM64	GENCODE	4663	chr8	-	91634222	91658133		GGCTTCAGAATGCAGTGTTTTCGATTATTATAAGTATAGGCCTCATGTTTTATGTAGTTC	169200	Hs.567759		transmembrane protein 64 [Source:HGNC Symbol;Acc:25441]	351.142	118.133	8.39876	6.92533	422.699	249.834	380.894	134.209	102.636	117.554	8.51286	8.21591	8.46751	7.04716	6.75661	6.97221
ASHGA5P047593	0.000122411	0.00111539	3.5734	up	protein_coding	NM_000783	CCDS7426.1	CYP26A1	RefSeq	2119	chr10	+	94833646	94837641		TTGCCCCCCGGGACTATGGGCTTCCCCTTCTTTGGGGAAACCTTGCAGATGGTACTGCAG	1592	Hs.150595	GO:0001972|GO:0005506|GO:0005789|GO:0006766|GO:0006805|GO:0007417|GO:0008152|GO:0008401|GO:0009055|GO:0009952|GO:0014032|GO:0019825|GO:0020037|GO:0034653|GO:0044281|GO:0048384|GO:0048387|GO:0071300	cytochrome P450 26A1 isoform 1	513.775	139.489	8.98935	7.15205	566.585	437.806	536.933	159.079	113.435	145.953	8.95704	9.01512	8.99588	7.28035	6.90564	7.27016
ASHGA5P012337	0.00226604	0.00807468	2.40973	up	protein_coding	NM_201590	CCDS41494.1	CACNB2	RefSeq	4098	chr10	+	18629613	18830688		TTATAGCTCCTCAAACTAAATACATTATTCCTGGGGGTTCGGCAGACTCCTACACTAGCC	783	Hs.59093	GO:0005245|GO:0005246|GO:0005262|GO:0005515|GO:0005887|GO:0005891|GO:0006810|GO:0006816|GO:0007268|GO:0007411|GO:0007528|GO:0007601|GO:0008331|GO:0042383|GO:0051928|GO:0070509	voltage-dependent L-type calcium channel subunit beta-2 isoform 3	85.9105	31.2923	6.34221	5.07334	89.1815	84.498	84.0519	29.922	36.7687	27.1862	6.18182	6.66283	6.18197	4.99601	5.24893	4.97506
ASHGA5P043204	0.0010995	0.0047561	2.24188	up	protein_coding	NM_018842	CCDS34687.1	BAIAP2L1	RefSeq	3682	chr7	-	97920961	98030427		TCAGTTTCGGTTGCAACGGGACTGAACATGATGAAGAAGCAGAAAGTGAAGACCATCTTC	55971	Hs.656063	GO:0003779|GO:0005634|GO:0005730|GO:0005737|GO:0005829|GO:0005886|GO:0007165|GO:0008093|GO:0009617|GO:0015629|GO:0017124|GO:0030054|GO:0030838|GO:0046847|GO:0070064|GO:2000251	brain-specific angiogenesis inhibitor 1-associated protein 2-like protein 1	213.313	89.3818	7.69212	6.52741	236.821	188.036	215.081	103.91	74.6274	89.6078	7.652	7.81478	7.60959	6.69465	6.28575	6.60184
ASHGA5P041336	0.00040686	0.00243012	2.21102	up	protein_coding	NM_001136239	CCDS47259.1	PRDM6	RefSeq	3027	chr5	+	122424840	122523745		ATGACAGCTATACGTCTTTCTTTGGGATCCCCTTACAATGCATTGCCCAGGATGAAAACT	93166	Hs.135118	GO:0003676|GO:0005634|GO:0006351|GO:0008270|GO:0018024|GO:0022008|GO:0042803|GO:0045892|GO:0051151	putative histone-lysine N-methyltransferase PRDM6	58.5436	22.4947	5.7524	4.60769	67.5828	42.2602	65.7878	25.433	21.1312	20.9199	5.76231	5.68709	5.80781	4.77506	4.4315	4.61651
ASHGA5P011184	0.00296953	0.00985381	3.74126	up	protein_coding	NM_001110556	CCDS48194.1	FLNA	RefSeq	8557	chrX	-	153576899	153603006		TGCCCACCGGGGACGCCAGCAAGTGCACTGTCACAGTGTCAATCGGAGGTCACGGGCTAG	2316	Hs.195464	GO:0001948|GO:0002576|GO:0004871|GO:0005515|GO:0005576|GO:0005634|GO:0005737|GO:0005829|GO:0005886|GO:0005938|GO:0007195|GO:0007596|GO:0008134|GO:0015629|GO:0015629|GO:0017048|GO:0017160|GO:0030168|GO:0031267|GO:0031523|GO:0031532|GO:0034329|GO:0034394|GO:0034988|GO:0042177|GO:0042384|GO:0042803|GO:0042993|GO:0043113|GO:0043123|GO:0043433|GO:0045184|GO:0048365|GO:0050821|GO:0051015|GO:0051220|GO:…	filamin-A isoform 2	486.704	130.191	8.90267	6.99915	557.901	404.898	497.314	165.907	80.9954	143.672	8.93231	8.90312	8.87259	7.33833	6.41254	7.24657
ASHGA5P054899	0.000802619	0.00385516	2.03346	up	protein_coding	NM_004739	CCDS8022.1	MTA2	RefSeq	3069	chr11	-	62360674	62369312		GCCTCCCGGACCCCTTTGTGCGGCCGGAGGCGGCGGCGGGAACGGCCATGGCGGCCAACA	9219	Hs.173043	GO:0000118|GO:0000122|GO:0000989|GO:0001085|GO:0003682|GO:0003700|GO:0004407|GO:0005515|GO:0005634|GO:0005667|GO:0005730|GO:0006333|GO:0008270|GO:0016581|GO:0043565|GO:0044212|GO:0045944	metastasis-associated protein MTA2	151.373	68.032	7.18656	6.16263	158.788	140.952	154.379	71.5443	71.2968	61.255	7.05441	7.39105	7.11423	6.19071	6.2192	6.07797
ASHGA5P013434	0.00209134	0.00760596	2.01543	up	protein_coding	NM_001031711	CCDS34292.1	ERGIC1	RefSeq	2949	chr5	+	172261222	172379688		ACAAGAGTGGCAAGCAGCGGTACTCCTACCAGTACACGGTGGCCAACAAGGAATACGTCG	57222	Hs.509163	GO:0000139|GO:0005515|GO:0005789|GO:0005793|GO:0006888|GO:0016021|GO:0033116	endoplasmic reticulum-Golgi intermediate compartment protein 1	479.916	226.395	8.85467	7.84358	586.33	326.455	526.963	250.324	202.018	226.842	9.00804	8.5864	8.96957	7.90309	7.7503	7.87735
ASHGA5P053195	1.186e-05	0.000309914	14.9106	up	protein_coding	NM_005221	CCDS5647.1	DLX5	RefSeq	1424	chr7	-	96649701	96654143		ATTTATTCCAGCTTTCAGCTGGCCGCATTACAGAGAAGGTTTCAGAAGACTCAGTACCTC	1749	Hs.99348	GO:0000976|GO:0001501|GO:0001649|GO:0001958|GO:0003700|GO:0005634|GO:0005730|GO:0005737|GO:0006351|GO:0007399|GO:0007411|GO:0008283|GO:0030326|GO:0030855|GO:0042472|GO:0044212|GO:0045669|GO:0045893|GO:0045944|GO:0048646|GO:0050679|GO:0060021|GO:0060166|GO:0060325|GO:0071837|GO:0090263	homeobox protein DLX-5	761.074	47.196	9.53892	5.64066	889.939	557.664	835.62	52.365	40.8841	48.3388	9.61812	9.36379	9.63486	5.75915	5.40593	5.7569
ASHGA5P007862	0.000120679	0.00110287	7.51411	up	protein_coding	NM_152399	CCDS3721.1	TMEM155	RefSeq	2316	chr4	-	122680084	122686340		AATTTCCAAACTTGGCACAGCTGTAGATGCAGAACTGATGCCATCTGGTGCGATTCTACA	132332	Hs.27524	GO:0005576	protein TMEM155 precursor	1146.83	142.813	10.1094	7.19982	1412.18	716.099	1312.22	153.755	129.931	144.751	10.2969	9.72864	10.3027	7.23802	7.1047	7.25674
ASHGA5P050025	7.25921e-06	0.000242077	2.74368	up	protein_coding	ENST00000322038	CCDS12009.1	TSHZ1	GENCODE	4992	chr18	+	72922709	73001905		GAAACAGTAGCGTCCAGGTATGCAAGAGACCGCGGAACATTGCACTAAACGTCGTCGAGC	10194	Hs.284217	GO:0006351|GO:0006355|GO:0009952|GO:0042474|GO:0060023|GO:0005634|GO:0005622|GO:0003677|GO:0003700|GO:0008270|GO:0043565|GO:0005515	teashirt zinc finger homeobox 1 [Source:HGNC Symbol;Acc:10669]	2554.78	944.511	11.3263	9.87015	2907.11	2058.75	2698.49	1031.21	835.32	967.007	11.3632	11.2492	11.3664	9.88586	9.81347	9.91112
ASHGA5P026129	0.000669344	0.00341425	2.29179	up	protein_coding	NM_000218	CCDS7736.1	KCNQ1	RefSeq	3262	chr11	+	2466220	2870340		CGCCCGGCGGGGCAGCGCGGGCCTGGCCAAGAAGTGCCCCTTCTCGCTGGAGCTGGCGGA	3784	Hs.95162	GO:0005249|GO:0005251|GO:0005516|GO:0005764|GO:0005769|GO:0005770|GO:0005886|GO:0006349|GO:0006936|GO:0007268|GO:0007605|GO:0008015|GO:0008016|GO:0008076|GO:0008076|GO:0015271|GO:0016323|GO:0016458|GO:0042221|GO:0042383|GO:0042589|GO:0046676|GO:0060306|GO:0071435	potassium voltage-gated channel subfamily KQT member 1	329.889	137.25	8.3343	7.13783	360.363	311.158	318.145	155.158	119.137	137.455	8.27889	8.51791	8.2061	7.24883	6.97668	7.18797
ASHGA5P006917	0.000721404	0.00359477	3.91004	up	protein_coding	NM_004221	CCDS32377.1	IL32	RefSeq	1090	chr16	+	3115312	3119668	NM_001012631, NM_001012632, NM_001012633, NM_001012718	TTATGATAAAATGCAAAATGCAGAATCAGGACGTGGACAGGTGATGTCGAGCCTGGCAGA	9235	Hs.943	GO:0005125|GO:0005615|GO:0006952|GO:0006955|GO:0007155	interleukin-32 isoform B	289.348	70.1912	8.14402	6.17683	326.588	245.598	295.857	76.5633	52.559	81.4513	8.14012	8.19187	8.10005	6.28477	5.77465	6.47109
ASHGA5P018890	0.000336269	0.0021469	2.01235	up	protein_coding	NM_020806	CCDS9777.1	GPHN	RefSeq	4318	chr14	+	66974124	67648525		ATTATTCCCATCATTCAACAGATGAACGGATTCCAGACTCCATCATTTCTCGTGGTGTTC	10243	Hs.208765	GO:0005524|GO:0005737|GO:0005856|GO:0005886|GO:0006766|GO:0006767|GO:0006777|GO:0016740|GO:0030054|GO:0032324|GO:0044281|GO:0045211|GO:0046872	gephyrin isoform 1	313.734	147.052	8.24671	7.23782	366.876	236.175	338.15	161.745	129.232	150.178	8.30515	8.1393	8.29566	7.3033	7.0976	7.31257
ASHGA5P010562	4.41184e-05	0.000624605	11.6792	up	protein_coding	NM_198149	CCDS1416.1	SHISA4	RefSeq	1653	chr1	+	201857804	201861715		GCTCCCCTGGTGCTGGCCGGCGAGGACTGCCTGTGGTACCTGGACCGGAATGGCTCCTGG	149345	Hs.632471	GO:0016021	protein shisa-4 precursor	7344.01	627.788	12.8371	9.29123	7319.38	8233.37	6479.26	707.944	535.335	640.084	12.6964	13.1852	12.6297	9.36697	9.17012	9.3366
ASHGA5P011582	0.000383633	0.00233777	3.30727	up	protein_coding	NM_001093770	CCDS44444.2	SFTPA1	RefSeq	2219	chr10	+	81370694	81375199	NM_001164644, NM_001164647, NM_005411	TGGCCCTCCAGGCCCCATGGGTCCACCTGGAGAAATGCCATGTCCTCCTGGAAATGATGG	653509	Hs.535295	GO:0005319|GO:0005576|GO:0005581|GO:0005615|GO:0006869|GO:0007585|GO:0030246	pulmonary surfactant-associated protein A1 isoform 2 precursor	372.928	107.677	8.51139	6.78575	404.371	339.386	375.026	126.121	86.035	110.875	8.44808	8.64071	8.44538	6.96373	6.50419	6.88934
ASHGA5P013497	0.00118773	0.00500697	2.23692	up	protein_coding	NM_003981	CCDS32334.1	PRC1	RefSeq	3207	chr15	-	91509267	91537881		TGGGCTTCAGCGAGAACTTTCAAAGGCTTCCAAATCTGATGCTACTTCTGGAATCCTCAA	9055	Hs.366401	GO:0000022|GO:0000910|GO:0000922|GO:0005515|GO:0005634|GO:0005730|GO:0005737|GO:0005819|GO:0005876|GO:0005886|GO:0015630|GO:0019901|GO:0042802	protein regulator of cytokinesis 1 isoform 1	4012.3	1800.87	11.9568	10.7953	4754.08	2897.86	4384.95	1828.05	1884.4	1690.17	12.069	11.7344	12.067	10.7054	10.969	10.7114
ASHGA5P012305	0.0351133	0.0667111	2.62467	up	protein_coding	NM_004466	CCDS9468.1	GPC5	RefSeq	2904	chr13	+	92050934	93519487		TGTTGTTCAGTTGTTACAGGGTAGATCACCCAAACCTGACAAGTGGGAACTTCTTCAGCT	2262	Hs.655675	GO:0005578|GO:0005615|GO:0005796|GO:0005886|GO:0005887|GO:0005975|GO:0006024|GO:0006027|GO:0030203|GO:0030204|GO:0031225|GO:0043202|GO:0043395|GO:0044281	glypican-5 precursor	56.2617	19.5966	5.69939	4.30726	65.8185	42.9544	60.0123	25.1033	10.7086	22.9779	5.72048	5.71178	5.66592	4.75817	3.419	4.74461
ASHGA5P037437	0.00325196	0.0105338	2.02748	up	protein_coding	NM_181600	CCDS13592.1	KRTAP13-4	RefSeq	483	chr21	+	31802593	31803076		TGGCAGTCTTCTTGTTACAGACCAATCTGTGGATCTCGCTTCTATCAATTCACCTGCTAA	284827	Hs.553677	GO:0005882	keratin-associated protein 13-4	59.3703	24.1985	5.73397	4.71429	75.3559	35.0623	67.6926	23.2671	27.2079	22.1204	5.92364	5.42544	5.85284	4.65056	4.80087	4.69143
ASHGA5P052884	0.000185373	0.00144969	4.26055	up	protein_coding	ENST00000286380	CCDS5224.1	RAET1L	GENCODE	802	chr6	-	150341265	150346668		TTGATTAAATCTCTTGTCCCCAGCCCTCCTGGTCCCCAATGGCAGCAGCCGCCATCCCAG	154064	Hs.558659	GO:0006955|GO:0019882|GO:0016020|GO:0042612|GO:0031225	retinoic acid early transcript 1L [Source:HGNC Symbol;Acc:16798]	42837.3	9436.64	15.2868	13.1958	43116.2	46492.7	38903	9236.09	10429.4	8644.42	15.1908	15.5025	15.1672	13.0675	13.424	13.0959
ASHGA5P010475	0.00562624	0.0158909	2.51449	up	protein_coding	ENST00000361574	CCDS12048.1	R3HDM4	GENCODE	1809	chr19	-	896502	913225		TTGCCGAGGCCTGCAACAACGCCACCTATGTGGAGGTCTGGAACGATTTCATGAACCGCT	91300	Hs.557655	GO:0005634|GO:0003676	R3H domain containing 4 [Source:HGNC Symbol;Acc:28270]	77.3816	27.3533	6.18636	4.8561	84.5188	68.696	78.9301	29.0218	21.0029	32.0354	6.10395	6.36752	6.08761	4.95036	4.42226	5.19566
ASHGA5P009430	0.000189165	0.00146877	2.46384	up	protein_coding	ENST00000355070	CCDS34618.1	BBS9	GENCODE	4004	chr7	+	33169151	33645680		AGACCAACAGGCATTCCGCGAGTTATCCAATGTAAATTTAGACTTCCCCTAAAGTTAATT	27241	Hs.372360	GO:0045444|GO:0005634|GO:0005737|GO:0005886	Bardet-Biedl syndrome 9 [Source:HGNC Symbol;Acc:30000]	2700.99	1106.54	11.3972	10.0963	3136.28	2035.01	2931.69	1239.63	942.061	1137.92	11.4722	11.2333	11.4861	10.1517	9.98762	10.1496
ASHGA5P032823	0.00696955	0.0186804	2.12371	up	protein_coding	NM_001141	CCDS11128.1	ALOX15B	RefSeq	2730	chr17	+	7942357	7952451		ATACACCCTGCACATCAACACACTCGCCCGGGAGCTGCTTATCGTGCCAGGGCAGGTGGT	247	Hs.111256	GO:0005506|GO:0005622|GO:0005737|GO:0006629|GO:0006631|GO:0006917|GO:0008285|GO:0016165|GO:0019370|GO:0030336|GO:0030850|GO:0030856|GO:0045786|GO:0045926|GO:0050473	arachidonate 15-lipoxygenase B isoform d	109.465	46.8314	6.69698	5.61039	119.555	87.0727	121.766	49.0913	36.0808	55.3222	6.62972	6.70754	6.75368	5.6718	5.22012	5.93924
ASHGA5P014386	0.0180766	0.0394246	2.46896	up	protein_coding	NM_001220477		PPFIA2	RefSeq	5254	chr12	-	81652044	81992150	NM_001220478	CACTTTTCAAGAATTTGCTGCACTGACAAAAGAATTAAATGCCTGCAGGGAACAACTTCT	8499	Hs.506216	GO:0005515|GO:0005737|GO:0007160|GO:0009986	liprin-alpha-2 isoform f	43.6212	15.31	5.3332	4.0293	44.5877	38.7245	47.5515	18.9374	10.6117	16.3809	5.12661	5.56702	5.30596	4.38307	3.40677	4.29805
ASHGA5P014217	2.54631e-05	0.000471275	2.44179	up	protein_coding	NM_001193312	CCDS55106.1	C7orf10	RefSeq	1523	chr7	+	40174574	40900366		AGGGCCTGAGGTGGCGTGTTTGTCTCACATAGCTGCAAATTATCTTATTGGTCAAAAGGA	79783	Hs.586313	GO:0016740	caiB/baiF CoA-transferase family protein C7orf10 isoform 2	1171.74	474.986	10.1842	8.8963	1310.29	935.157	1269.78	515.325	419.643	489.989	10.1845	10.1095	10.2587	8.91669	8.81946	8.95275
ASHGA5P016313	0.000608209	0.00320542	2.03931	up	protein_coding	NM_002017	CCDS44768.1	FLI1	RefSeq	3993	chr11	+	128563812	128683162		GACTATTAAGGAGGCTCTGTCGGTGGTGAGCGACGACCAGTCCCTCTTTGACTCAGCGTA	2313	Hs.504281	GO:0000980|GO:0003677|GO:0003700|GO:0005634|GO:0006351|GO:0007599|GO:0008015|GO:0009887	Friend leukemia integration 1 transcription factor isoform 1	76.4447	32.431	6.15089	5.12281	87.6529	56.1317	85.5496	30.3878	38.5986	28.3066	6.15692	6.08534	6.21042	5.01738	5.3196	5.03146
ASHGA5P014114	0.0101297	0.0249826	2.79596	up	protein_coding	NM_019000	CCDS43305.1	FAM134B	RefSeq	3184	chr5	-	16473146	16509107		TGAAGGTGAAGACTTTGGACCAGGCAAAAGCTGGGAAGTTATCAATTCCAAACCAGATGA	54463	Hs.662367	GO:0005783|GO:0005794|GO:0005801|GO:0016021|GO:0019233	protein FAM134B isoform 2	48.2424	13.2127	5.3578	3.87445	66.1719	21.6004	56.955	12.2491	16.7417	10.6473	5.72971	4.75604	5.58764	3.79899	4.09335	3.73102
ASHGA5P041425	8.42824e-05	0.000888702	4.05015	up	protein_coding	ENST00000194152	CCDS4246.1	PCDHB4	GENCODE	3621	chr5	+	140501580	140505201		TGATAATCAGTTGATCTCAGGTTTTTCACTGTACATTACTTTGCAGATATGGACAGCCTT	56131	Hs.591250	GO:0007156|GO:0007155|GO:0007399|GO:0007268|GO:0016339|GO:0007416|GO:0016021|GO:0005737|GO:0005886|GO:0016020|GO:0005887|GO:0045111|GO:0005509	protocadherin beta 4 [Source:HGNC Symbol;Acc:8689]	458.14	105.15	8.79138	6.7734	545.745	327.516	501.157	108.228	113.772	93.4506	8.89608	8.59181	8.88624	6.75205	6.91108	6.65708
ASHGA5P013038	0.00399337	0.0122861	2.0336	up	protein_coding	NM_001168243	CCDS54707.1	C4orf48	RefSeq	433	chr4	+	2043719	2045697	NM_001141936	CTGAACCGCGGGCGGCCCCGCTCCCTCTGCTGGCCATGGCCCCCCCGCCCGCGTGCCGGT	401115	Hs.446474	GO:0005576	neuropeptide-like protein C4orf48 isoform 1	35937.7	16564.9	15.048	14.024	36459	39732.7	31621.2	16595.8	18565.1	14533.8	14.9752	15.2806	14.8883	13.9351	14.2693	13.8675
ASHGA5P006668	0.000516687	0.00285306	3.73953	up	protein_coding	NM_024589	CCDS10523.1	ROGDI	RefSeq	1776	chr16	-	4846962	4852951		CAAGAGAACTTCATCCTAGGCAGCTGTGGCACAGACCAGGTGAAGGGTGTGCTGACTCTG	79641	Hs.459795	GO:0005622|GO:0005635|GO:0008284|GO:0030097	protein rogdi homolog	76.295	17.4136	6.15907	4.25622	88.0223	69.6321	71.2304	18.1491	15.7336	18.3581	6.16216	6.38465	5.93042	4.32621	4.00043	4.44202
ASHGA5P041001	8.67345e-05	0.000901724	7.26433	up	protein_coding	NM_019018	CCDS3884.1	FAM105A	RefSeq	7064	chr5	+	14581890	14616287		TCCTTTGAGCTTCATGATGAATCACCTGAATTCTGTAGGCGACACATGTGGACTAGAGCA	54491	Hs.155085		protein FAM105A	237.624	28.746	7.80931	4.94848	290.22	154.386	268.268	32.8676	26.6735	26.697	7.95847	7.52064	7.94883	5.12687	4.76895	4.94963
ASHGA5P011788	2.46647e-05	0.000464393	3.6455	up	protein_coding	ENST00000373484	CCDS53294.1	SYNC	GENCODE	3413	chr1	-	33145506	33168361		CTACTTATAAGGGCTGTTTAGAAATATATGGCCAAATCTGTAACCCGGAAACAGCAAAAA	81493	Hs.712631	GO:0045103|GO:0005829|GO:0048471|GO:0005882|GO:0042383|GO:0031594|GO:0030018|GO:0005198	syncoilin, intermediate filament protein [Source:HGNC Symbol;Acc:28897]	3346.72	942.938	11.7253	9.8592	3741.13	2875.06	3423.96	1069.4	766.351	993.061	11.733	11.7238	11.7192	9.93678	9.69094	9.94989
ASHGA5P010364	0.000328116	0.00211263	5.08378	up	protein_coding	NM_020387	CCDS41413.1	RAB25	RefSeq	1101	chr1	+	156030965	156040295		TCACCTCGGCGTACTATCGTGGTGCAGTGGGGGCCCTCCTGGTGTTTGACCTAACCAAGC	57111	Hs.632469	GO:0005515|GO:0005525|GO:0007264|GO:0008284|GO:0015031|GO:0016023|GO:0031143|GO:0031260|GO:0031268|GO:0031410	ras-related protein Rab-25	1381.09	274.252	10.436	8.0901	1464.04	1352.56	1326.66	334.947	200.842	286.969	10.3475	10.6394	10.3212	8.3209	7.74226	8.20715
ASHGA5P005372	0.000926147	0.00421116	2.66536	up	protein_coding	NM_001034	CCDS1669.1	RRM2	RefSeq	3284	chr2	+	10262862	10271546		TTTTAGCAAGGTTTTCAGAGTAGAGAACCCATTTGACTTTATGGAGAATATTTCACTGGA	6241	Hs.226390	GO:0000082|GO:0000083|GO:0000278|GO:0004748|GO:0004748|GO:0005515|GO:0005654|GO:0005737|GO:0005829|GO:0005971|GO:0006260|GO:0006260|GO:0009186|GO:0009263|GO:0015949|GO:0044281|GO:0046914|GO:0051290|GO:0055086	ribonucleoside-diphosphate reductase subunit M2 isoform 2	5309.37	1998.01	12.3501	10.9357	6369.58	3583.43	5975.1	2220.77	1704.08	2069.2	12.4905	12.0465	12.5132	10.979	10.8297	10.9985
ASHGA5P055935	0.00620729	0.0170917	2.98961	up	protein_coding	NM_001006943	CCDS30626.1	EPHA8	RefSeq	1866	chr1	+	22890003	22916112		AACCAGGCAGGTAGGCGGAGAAACTCCGTCCCGCAGCGTCCTGGTCCCCCAGCTTCCCCT	2046	Hs.283613	GO:0005004|GO:0005524|GO:0005887|GO:0006929|GO:0007155|GO:0007411|GO:0016322|GO:0030155|GO:0031175|GO:0031901|GO:0033628|GO:0043005|GO:0043410|GO:0043552|GO:0046777|GO:0048013	ephrin type-A receptor 8 isoform 2 precursor	887.781	287.602	9.76903	8.18908	816.072	1090.7	756.577	276.221	315.713	270.872	9.49267	10.3255	9.48896	8.0377	8.4066	8.12293
ASHGA5P043858	2.50357e-05	0.000467705	2.8904	up	protein_coding	NM_001753	CCDS5767.1	CAV1	RefSeq	2723	chr7	+	116164838	116201239	NM_001172895	ACCTCCTCACAGTTTTCATCCAGCCACGGGCCAGCATGTCTGGGGGCAAATACGTAGACT	857	Hs.74034	GO:0000122|GO:0000139|GO:0000139|GO:0000165|GO:0000188|GO:0001570|GO:0001666|GO:0001937|GO:0001960|GO:0002080|GO:0005102|GO:0005113|GO:0005198|GO:0005515|GO:0005622|GO:0005739|GO:0005768|GO:0005783|GO:0005811|GO:0005829|GO:0005886|GO:0005886|GO:0005887|GO:0005901|GO:0005901|GO:0005925|GO:0005938|GO:0006641|GO:0006816|GO:0006874|GO:0006940|GO:0007519|GO:0007584|GO:0007595|GO:0007596|GO:0008104|GO:…	caveolin-1 isoform alpha	4139.46	1464.32	12.0273	10.496	4638.72	3558.28	4221.39	1660.41	1214.58	1517.97	12.0334	12.035	12.0135	10.569	10.3579	10.5612
ASHGA5P010653	0.000406619	0.00242939	3.00456	up	protein_coding	NM_001100	CCDS1578.1	ACTA1	RefSeq	1509	chr1	-	229566992	229569843		CCGGCAGGACCACCGGCATCGTGCTGGACTCCGGCGACGGCGTCACCCACAACGTGCCCA	58	Hs.1288	GO:0001725|GO:0005200|GO:0005515|GO:0005524|GO:0005829|GO:0005865|GO:0005884|GO:0006936|GO:0009612|GO:0009991|GO:0010226|GO:0015629|GO:0016049|GO:0017022|GO:0030017|GO:0030049|GO:0030240|GO:0043503|GO:0043531|GO:0048545|GO:0048741	actin, alpha skeletal muscle	13891.9	4671.03	13.742	12.1549	14780.4	13470.3	13424.9	5422.25	3596.87	4993.98	13.6925	13.8697	13.6639	12.2842	11.8928	12.2877
ASHGA5P005649	3.45642e-05	0.00055117	3.14139	up	protein_coding	NM_001193460	CCDS31853.1	MSRB3	RefSeq	4598	chr12	+	65672422	65860687	NM_001031679, NM_001193461	CTTCCCTCAGGGTCGTGTAGGGATAAAAAGAACTGTAAGGTGGTCTTTTCCCAGCAGGAA	253827	Hs.339024	GO:0000318|GO:0005739|GO:0005783|GO:0008270|GO:0030091	methionine-R-sulfoxide reductase B3 isoform 2 precursor	1332.89	420.237	10.3724	8.72098	1486.78	1110.7	1401.21	472.529	349.716	438.467	10.369	10.3512	10.3969	8.79733	8.56077	8.80483
ASHGA5P005031	0.00103005	0.00453751	2.38129	up	protein_coding	NM_058187	CCDS13614.1	FAM176C	RefSeq	1977	chr21	+	33784751	33887697		GACTTCTCTGGTTACCTAACCAAACTCCTGCAAAACCACACCACCTATGCCTGTGATGGG	59271	Hs.208358	GO:0016021|GO:0030246	protein FAM176C precursor	1518.98	622.918	10.541	9.28923	1839.69	1042.17	1675.08	656.145	608.618	603.992	10.6956	10.257	10.6703	9.25561	9.35988	9.25219
ASHGA5P003089	6.62394e-05	0.000778113	2.75865	up	protein_coding	NM_001190919	CCDS11360.1	THRA	RefSeq	2547	chr17	+	38218445	38250120	NM_003250	CCCAAGCTGCTGATGAAGGAGAGAGAAGTGCAGAGTTCGATTCTGTACAAGGGGGCAGCG	7067	Hs.724	GO:0001502|GO:0001503|GO:0002153|GO:0002155|GO:0003700|GO:0003707|GO:0004887|GO:0005515|GO:0005634|GO:0005654|GO:0005829|GO:0006357|GO:0006366|GO:0006367|GO:0007611|GO:0008016|GO:0008050|GO:0008134|GO:0008270|GO:0009409|GO:0009755|GO:0010467|GO:0010831|GO:0017025|GO:0017055|GO:0019904|GO:0030218|GO:0030878|GO:0031490|GO:0032403|GO:0033032|GO:0042994|GO:0043565|GO:0044212|GO:0045892|GO:0045925|GO:…	thyroid hormone receptor alpha isoform 2	806.84	285.225	9.6331	8.16914	927.012	626.512	866.995	320.068	245.882	289.725	9.67497	9.53274	9.69158	8.2496	8.03339	8.22442
ASHGA5P014497	0.0106043	0.0259003	2.44798	up	protein_coding	NM_025092	CCDS31322.2	ATHL1	RefSeq	3270	chr11	+	289137	295688		AAGTACCACCTGAGGGGAGTCATGTCCCCCGACGAGTACCATTCAGGGGTCAACAACTCT	80162	Hs.353181	GO:0005975|GO:0016798	acid trehalase-like protein 1	141.531	53.4262	7.0617	5.77011	165.971	98.2207	160.402	67.0363	36.3927	56.8495	7.12547	6.88374	7.17589	6.1007	5.23349	5.97614
ASHGA5P007274	2.78444e-05	0.000496182	2.46412	up	protein_coding	NM_152562	CCDS6049.1	CDCA2	RefSeq	3735	chr8	+	25316512	25365425		AATAATGCTGGAAATGCCTCTTTCATTTTGGGAACTGGGAAGATTGTGACTCCTCAGAAG	157313	Hs.33366	GO:0005634|GO:0005730|GO:0005737|GO:0007067|GO:0051301	cell division cycle-associated protein 2	250.832	93.9951	7.91678	6.61571	294.388	187.687	270.421	99.4122	89.2406	93.3325	7.97914	7.81147	7.95974	6.63355	6.55813	6.65545
ASHGA5P015690	3.63103e-05	0.000566656	3.83237	up	protein_coding	NM_001135823	CCDS44850.1	SSPN	RefSeq	4364	chr12	+	26348268	26387708		TTTGGAGGCTCGGTCTGCTTAGTGGCCTATCTTGGCTTGTTTATGCTTTGTGTCTCATAT	8082	Hs.183428	GO:0005887|GO:0006936|GO:0007155|GO:0016010|GO:0030054|GO:0030133|GO:0042383|GO:0045211	sarcospan isoform 2	795.003	201.745	9.61467	7.67643	917.045	638.03	829.933	228.131	169.576	207.528	9.65919	9.56145	9.62337	7.77854	7.49238	7.75838
ASHGA5P010481	0.000868081	0.00403954	3.07786	up	protein_coding	NM_000495	CCDS14543.1	COL4A5	RefSeq	6523	chrX	+	107683073	107940775		GGGAGACCAGGTCTACCAGGTCCAGAAGGTCCTCCAGGTCTCCCTGGAAATGGAGGTATT	1287	Hs.369089	GO:0005201|GO:0005576|GO:0005587|GO:0005605|GO:0005788|GO:0007411|GO:0007528|GO:0030198|GO:0031594	collagen alpha-5(IV) chain isoform 1 precursor	364.255	111.706	8.48003	6.85811	389.076	367.188	336.5	106.96	128.25	99.9092	8.39358	8.75644	8.29007	6.73449	7.08556	6.75426
ASHGA5P006404	6.36974e-06	0.00023504	9.34044	up	protein_coding	NM_001142784	CCDS6567.1	IL11RA	RefSeq	1728	chr9	+	34652181	34661898	NR_052010	AGGCGTCCAGGAGCTCCAAACCTGTAGAGGACCCAGGAGGGCTTCGGCAGATTCCACCTA	3590	Hs.591088	GO:0004871|GO:0004888|GO:0004896|GO:0005887|GO:0007165|GO:0032502|GO:0060322	interleukin-11 receptor subunit alpha precursor	5878.33	632.156	12.5159	9.29237	6695.14	4908.34	6031.52	729.805	508.566	658.097	12.5593	12.4622	12.5261	9.40686	9.09384	9.37641
ASHGA5P049246	0.00246017	0.00858857	2.03342	up	protein_coding	NM_020807	CCDS32462.1	ZNF319	RefSeq	4220	chr16	-	58028572	58033762		CCTGCCCTGACTCTGCGGCTGTGGCCCCTACCAGCCTGACCTGAGTCGGCGCCGTGGGCC	57567	Hs.129268	GO:0003677|GO:0005634|GO:0006351|GO:0006355|GO:0008270	zinc finger protein 319	2163.3	1083.2	11.0951	10.0712	2267.06	2159.07	2063.76	1119.67	1151.04	978.883	11.0028	11.3068	10.9757	10.0064	10.2806	9.92668
ASHGA5P046635	0.000199685	0.00152858	6.27599	up	protein_coding	NM_001105576	CCDS43984.1	SOWAHD	RefSeq	1607	chrX	+	118892575	118894165		CAGCCTTACTGGTACTTTTTCTCATGTATCACAGGTTACTTCTTATGTATATTAAAGTGG	347454	Hs.355223		ankyrin repeat domain-containing protein SOWAHD	676.754	105.292	9.39235	6.74251	729.75	620.457	680.054	123.212	78.1063	114.558	9.32366	9.52148	9.33191	6.93094	6.35717	6.93941
ASHGA5P001066	6.16435e-05	0.000744193	2.46837	up	protein_coding	NM_005009	CCDS10408.1	NME4	RefSeq	1059	chr16	+	447191	450754		CACGGCTCGGGAGGGCCCTCCTGGACCCGGGAGCGGACCCTGGTGGCGGTGAAGCCCGAT	4833	Hs.9235	GO:0004550|GO:0005524|GO:0005739|GO:0005743|GO:0005758|GO:0006183|GO:0006228|GO:0006241|GO:0009116|GO:0015949|GO:0044281|GO:0046872|GO:0055086	nucleoside diphosphate kinase, mitochondrial precursor	1047.78	421.05	10.0335	8.72992	1181.96	955.045	1006.33	472.651	373.46	417.038	10.0394	10.1366	9.92448	8.79787	8.65376	8.73812
ASHGA5P033545	0.00175342	0.00669676	2.00692	up	protein_coding	NM_001004343	CCDS31074.1	MAP1LC3C	RefSeq	1192	chr1	-	242158791	242162385		TTTTTTAAAACAGACACAGCTACTGAGTGCAATGCCGCCTCCACAGAAAATCCCAAGCGT	440738	Hs.534971	GO:0000421|GO:0005515|GO:0005776|GO:0005874|GO:0006914|GO:0012505|GO:0031090|GO:0031410	microtubule-associated proteins 1A/1B light chain 3C	211.376	98.3004	7.68432	6.67933	222.47	189.986	221.673	91.7821	112.661	90.4578	7.56028	7.83169	7.66098	6.52975	6.89307	6.61518
ASHGA5P028674	1.15954e-05	0.000308334	3.65593	up	protein_coding	NM_017817	CCDS9512.1	RAB20	RefSeq	1530	chr13	-	111175412	111214071		TTCTTACGGGAAGATGAGGAAGCCCGACAGCAAGATCGTGCTCCTGGGGGACATGAACGT	55647	Hs.740688	GO:0005525|GO:0005794|GO:0007264|GO:0015031	ras-related protein Rab-20	61.2748	13.7453	5.81034	3.9401	75.2571	42.284	66.2834	13.5875	15.4371	12.2112	5.92233	5.68844	5.82025	3.93758	3.97137	3.91135
ASHGA5P011687	0.000451261	0.00259962	2.58162	up	protein_coding	NM_001136126	CCDS47427.1	CCND3	RefSeq	1888	chr6	-	41902670	42016610	NM_001136017, NM_001136125, NM_001760	TCACTGGCACTGAAGTGGACTGCCTGCGGGCCTGTCAGGAGCAGATCGAAGCTGCACTCA	896	Hs.534307	GO:0000307|GO:0001934|GO:0004693|GO:0005515|GO:0005634|GO:0005737|GO:0007165|GO:0016020|GO:0019901|GO:0042098|GO:0045737|GO:0051301	G1/S-specific cyclin-D3 isoform 4	1325.73	509.369	10.3513	8.98299	1568.29	998.432	1410.49	581.502	407.555	539.049	10.4487	10.1984	10.4067	9.08346	8.77588	9.08962
ASHGA5P001167	0.000259983	0.00181772	2.14479	up	protein_coding	NM_001352	CCDS12728.1	DBP	RefSeq	1658	chr19	-	49133816	49140639		AATCATGAAGAAGGCAAGAAAAATCCAGGTGCCGGAGGAGCAGAAGGATGAGAAATACTG	1628	Hs.414480	GO:0000977|GO:0001077|GO:0005634|GO:0006357|GO:0042127|GO:0045944|GO:0046983|GO:0048511	D site-binding protein	629.751	286.323	9.27411	8.17327	719.578	503.028	666.649	314.452	241.116	303.402	9.30122	9.21735	9.30375	8.22412	8.00604	8.28966
ASHGA5P037012	0.00134951	0.00550315	2.01403	up	protein_coding	NM_001172132	CCDS54454.1	HCK	RefSeq	2234	chr20	+	30639990	30689657		CCGCTGTCATGAGTTACAGTCCTTCCAGGATGTGCCTCTGAAAATGGATTGCATATAAAT	3055	Hs.655210	GO:0002522|GO:0002758|GO:0004713|GO:0004715|GO:0005515|GO:0005524|GO:0005634|GO:0005764|GO:0005794|GO:0005829|GO:0005884|GO:0005901|GO:0005925|GO:0006468|GO:0006909|GO:0006954|GO:0007155|GO:0007229|GO:0007498|GO:0008284|GO:0008360|GO:0016032|GO:0018108|GO:0019048|GO:0019221|GO:0030133|GO:0030838|GO:0031234|GO:0031663|GO:0042995|GO:0043066|GO:0043299|GO:0045728|GO:0046777|GO:0050690|GO:0050727|GO:…	tyrosine-protein kinase HCK isoform e	43.4409	17.7437	5.29344	4.28336	51.4318	28.3955	50.4954	16.7604	21.649	14.8218	5.34897	5.12653	5.40483	4.21743	4.46921	4.16343
ASHGA5P041136	0.000889789	0.00410973	5.33813	up	protein_coding	NM_000344	CCDS34181.1	SMN1	RefSeq	1641	chr5	+	69345349	69373418	NM_022874, NM_022875, NM_022877	ACCACTCGTAGAAAGCGTGAGAAGTTACTACAAGCGGTCCTCCCGGCCACCGTACTGTTC	6606	Hs.535788		survival motor neuron protein isoform d	722.592	129.008	9.4733	7.05697	672.891	871.241	623.643	139.779	116.581	130.665	9.20864	10.0064	9.20491	7.1036	6.94671	7.12059
ASHGA5P005389	0.0390148	0.0726208	3.17073	up	protein_coding	NM_001003395	CCDS43502.1	TPD52L1	RefSeq	1409	chr6	+	125475419	125584644	NM_003287	TTCAAATCATTTGAGGAGAGGGTTGAGACAACTGTCACAAGCCTCAAGACGAAAGTAGGC	7164	Hs.591347	GO:0000086|GO:0005515|GO:0005737|GO:0006309|GO:0006917|GO:0006919|GO:0008656|GO:0042802|GO:0042803|GO:0043406|GO:0046330|GO:0046982|GO:0048471	tumor protein D53 isoform 2	59.9967	16.874	5.77608	4.11127	57.4622	74.3678	48.1602	22.0203	9.70094	18.9009	5.5199	6.48004	5.3283	4.58043	3.27385	4.47952
ASHGA5P007479	0.000298142	0.00197827	2.34451	up	protein_coding	NM_001220473		PPFIA2	RefSeq	5424	chr12	-	81652044	82152474	NM_001220474, NM_001220475, NM_003625, NR_038265	CTGGGCCCAGTGTCCGGTTTTTCTACAGACCCTGGCTTATGGAGATATGAATCATGAGTG	8499	Hs.506216	GO:0005515|GO:0005737|GO:0007160|GO:0009986	liprin-alpha-2 isoform b	313.729	127.071	8.26773	7.03845	330.34	300.011	310.838	137.055	120.86	123.299	8.15795	8.47131	8.17395	7.07739	6.99797	7.03998
ASHGA5P015251	9.45491e-05	0.000952703	2.21796	up	protein_coding	ENST00000418425	CCDS44883.1	LETMD1	GENCODE	2123	chr12	+	51442120	51454196		TCATGGTGAGTTCCGCCAAGACGTCACCAAGTGTCTTTTCCTAGGTATTATTTCCATTCC	25875	Hs.655272	GO:0005739	LETM1 domain containing 1 [Source:HGNC Symbol;Acc:24241]	1168.13	519.893	10.1738	9.02456	1356.18	882.919	1265.27	560.04	477.796	521.845	10.2398	10.0296	10.252	9.02842	9.0052	9.04008
ASHGA5P003613	0.00024078	0.00173208	18.2904	up	protein_coding	NM_145260	CCDS1694.1	OSR1	RefSeq	1911	chr2	-	19551245	19558372		GCGGAACAAGATCCGGATTGAGAAGCCACTGCAACTACCGAAATGGGCAGCAAAACCTTG	130497	Hs.123933	GO:0000122|GO:0001655|GO:0001657|GO:0001823|GO:0002062|GO:0003676|GO:0005634|GO:0005730|GO:0006351|GO:0007507|GO:0008270|GO:0008406|GO:0010628|GO:0030154|GO:0030501|GO:0030857|GO:0035115|GO:0035116|GO:0036023|GO:0042474|GO:0042476|GO:0042733|GO:0043066|GO:0045944|GO:0048389|GO:0048793|GO:0048863|GO:0050679|GO:0060021|GO:0060272|GO:0071300|GO:0072075|GO:0072111|GO:0072133|GO:0072143|GO:0072162|GO:…	protein odd-skipped-related 1	961.009	51.5154	9.8895	5.69649	1108.15	708.299	1066.58	66.3765	32.2378	55.9319	9.95625	9.71136	10.0009	6.08604	5.05092	5.95249
ASHGA5P001446	7.54354e-05	0.000833303	2.90717	up	protein_coding	NM_002343	CCDS33747.1	LTF	RefSeq	2593	chr3	-	46477495	46506598		ATGAAACTTGTCTTCCTCGTCCTGCTGTTCCTCGGGGCCCTCGGACTGTGTCTGGCTGGC	4057	Hs.529517	GO:0004252|GO:0005515|GO:0005576|GO:0006508|GO:0006826|GO:0006959|GO:0008199|GO:0008201|GO:0030141|GO:0033214|GO:0042742|GO:0051701|GO:0052572|GO:0090382|GO:0097013	lactotransferrin isoform 1 precursor	2555.73	891.546	11.337	9.79735	2800.36	2237.26	2629.56	910.778	937.972	825.888	11.3114	11.3673	11.3322	9.71819	9.97842	9.69544
ASHGA5P051103	0.00282987	0.00951001	2.35709	up	protein_coding	NM_000874	CCDS13622.1	IFNAR2	RefSeq	1428	chr21	+	34602230	34635062		TTGATTTCAGATGTAAAAGTCAAGAGAAGACTCTAAAAATAGCAAAGATGCTTTTGAGCC	3455	Hs.708195	GO:0004905|GO:0005515|GO:0005576|GO:0005615|GO:0005615|GO:0005886|GO:0005887|GO:0006357|GO:0007166|GO:0007259|GO:0008283|GO:0009615|GO:0019221|GO:0019901|GO:0019962|GO:0035455|GO:0060337|GO:0060338	interferon alpha/beta receptor 2 isoform b precursor	522.037	210.66	8.96755	7.73054	629.815	345.529	590.766	247.482	170.988	213.511	9.11137	8.66799	9.12329	7.88733	7.505	7.79929
ASHGA5P018139	0.00054492	0.00296656	5.28175	up	protein_coding	NM_001080506	CCDS47087.1	TMEM150C	RefSeq	1888	chr4	-	83405603	83483126		GTGGTCCTCTACTTCATCCTCATGGCCCAAAGCATCCACATGTATGCAGCCAGGGTCCAG	441027	Hs.507676	GO:0016021	transmembrane protein 150C	1098.67	192.835	10.032	7.63095	1401.8	641.166	1253.05	203.382	199.226	175.898	10.2877	9.57015	10.238	7.62456	7.73217	7.53612
ASHGA5P052569	0.00141206	0.00569356	2.86742	up	protein_coding	NM_207582	CCDS4519.1	ERVFRD-1	RefSeq	3318	chr6	-	11102721	11112071		TTAGGTCACCATGGGCCTGCTCCTGCTGGTTCTCATTCTCACGCCTTCACTAGCAGCCTA	405754	Hs.631996	GO:0005886|GO:0016021|GO:0019012	HERV-FRD_6p24.1 provirus ancestral Env polyprotein preproprotein	3207.84	1151.73	11.6694	10.1496	3396.47	3096.76	3130.3	1079.32	1348.96	1026.9	11.5867	11.8344	11.587	9.9514	10.4979	9.99954
ASHGA5P004183	8.57879e-05	0.000896177	2.7425	up	protein_coding	ENST00000286657	CCDS3553.1	ADAMTS3	GENCODE	5822	chr4	-	73146685	73434516		TTTTGGTGTTGGCTATAAAATGTGCACCGCGTTCCGAACCTTTGACCCATGTAAACAGCT	9508	Hs.590919	GO:0006508|GO:0030199|GO:0016485|GO:0030574|GO:0005578|GO:0031012|GO:0004222|GO:0008270|GO:0008233|GO:0008201	ADAM metallopeptidase with thrombospondin type 1 motif, 3 [Source:HGNC Symbol;Acc:219]	724.875	255.988	9.4731	8.01761	848.326	540.581	785.719	275.085	227.925	264.954	9.55134	9.32167	9.54629	8.03141	7.92711	8.09432
ASHGA5P049512	0.000278579	0.00189486	2.08902	up	protein_coding	NM_004278	CCDS11176.1	PIGL	RefSeq	1163	chr17	+	16120508	16229573		CTGAAGCCTTGAAGGGTTTTCAGATCCAAGGAACAAAGGGGAAAATAGACAAAGGAGTGC	9487	Hs.499793	GO:0000225|GO:0005783|GO:0005789|GO:0006501|GO:0006506|GO:0016021|GO:0016254|GO:0043687|GO:0044267	N-acetylglucosaminyl-phosphatidylinositol de-N-acetylase precursor	695.264	323.381	9.41354	8.35071	826.886	529.292	729.612	363.137	280.143	326.864	9.51061	9.29156	9.43846	8.42679	8.23006	8.39529
ASHGA5P013528	0.00100874	0.00447151	2.2865	up	protein_coding	NM_138492	CCDS43377.1	PRELID2	RefSeq	2339	chr5	-	145138581	145214899		GTCTTCCCAGTACCCCAACCCCATGGATAAAAATGTCATCTCAGTAAAAATCATGGAGGA	153768	Hs.314261	GO:0005739	PRELI domain-containing protein 2 isoform c	868.418	377.043	9.75694	8.5638	916.176	830.399	858.677	426.601	304.096	400.431	9.65794	9.93855	9.67433	8.65713	8.35425	8.68002
ASHGA5P010953	0.00035754	0.00223599	3.14009	up	protein_coding	NM_001018016	CCDS30882.1	MUC1	RefSeq	1193	chr1	-	155158299	155162706	NM_001018017, NM_001044391, NM_001044392, NM_001204288, NM_001204295	ACTGAGAAGAATGCTTTTAATTCCTCTCTGGAAGATCCCAGCACCGACTACTACCAAGAG	4582	Hs.89603	GO:0000790|GO:0000978|GO:0002039|GO:0003712|GO:0005515|GO:0005576|GO:0005737|GO:0005796|GO:0005887|GO:0006977|GO:0006978|GO:0009986|GO:0010944|GO:0016266|GO:0016324|GO:0036003|GO:0043618|GO:0043687|GO:0044267|GO:0090240	mucin-1 isoform 2 precursor	461.346	136.667	8.79294	7.14214	561.518	306.716	515.805	144.976	133.514	131.511	8.94486	8.49956	8.93442	7.15561	7.14275	7.12806
ASHGA5P003880	1.13391e-05	0.000304282	2.54627	up	protein_coding	NM_005103	CCDS31716.1	FEZ1	RefSeq	1781	chr11	-	125315640	125366206		ATGCCTCTCAAGCGCTTCAGCATGGAAGGCATCTCCAACATTCTGCAGAGTGGCATCCGC	9638	Hs.224008	GO:0005515|GO:0005737|GO:0005815|GO:0005874|GO:0005886|GO:0006810|GO:0007155|GO:0007399|GO:0007411|GO:0015630	fasciculation and elongation protein zeta-1 isoform 1	3232.94	1282.38	11.6668	10.3184	3674.17	2588.83	3435.82	1378.9	1208.91	1259.34	11.7045	11.5727	11.723	10.3065	10.351	10.2976
ASHGA5P049867	0.0107421	0.0261558	2.25728	up	protein_coding	NM_003955	CCDS11756.1	SOCS3	RefSeq	2746	chr17	-	76352858	76356158		TGGACCAGTACGATGCCCCGCTTTAAGGGGTAAAGGGCGCAAAGGGCATGGGTCGGGAGA	9021	Hs.527973	GO:0001666|GO:0004860|GO:0005829|GO:0006469|GO:0007259|GO:0007568|GO:0009408|GO:0010332|GO:0014070|GO:0016567|GO:0019221|GO:0031100|GO:0032094|GO:0032355|GO:0032496|GO:0032570|GO:0032868|GO:0040008|GO:0042493|GO:0045597|GO:0046627|GO:0051384|GO:0060333|GO:0060334|GO:0060337|GO:0060338|GO:0060397|GO:0060670|GO:0060674|GO:0060707|GO:0060708	suppressor of cytokine signaling 3	237.417	98.2162	7.81168	6.6371	288.517	156.541	267.192	109.968	70.244	114.437	7.94825	7.54366	7.94313	6.77382	6.20048	6.93698
ASHGA5P003750	4.14358e-06	0.000193257	3.8919	up	protein_coding	NM_012230	CCDS43606.1	POMZP3	RefSeq	1564	chr7	-	76239302	76256620	NM_152992	ATAAAAGAAGCTGTCTTGTCGACGGTCTCACTGATGCCTCTTCTGCATTCAAAGTTCCTC	22932	Hs.488877	GO:0003674|GO:0005575|GO:0008150	POM121 and ZP3 fusion protein isoform 1	2411.1	621.328	11.2485	9.28798	2647.55	2033.15	2552.59	634.939	621.851	607.194	11.2236	11.2323	11.2894	9.21335	9.38974	9.26086
ASHGA5P003179	0.00261462	0.00896362	3.44736	up	protein_coding	NM_001977	CCDS3691.1	ENPEP	RefSeq	5004	chr4	+	111397228	111484493		TGTGCATCAGTGGTTTGGAAATATTGTGACCATGGACTGGTGGGAAGACTTGTGGCTAAA	2028	Hs.435765	GO:0001525|GO:0002005|GO:0003081|GO:0003081|GO:0004177|GO:0005887|GO:0005903|GO:0006508|GO:0007267|GO:0008270|GO:0008283|GO:0008283|GO:0009897|GO:0016324|GO:0016477|GO:0031410|GO:0032835|GO:0045177|GO:0070006|GO:0070006	glutamyl aminopeptidase	233.069	58.5399	7.73488	5.94939	302.329	124.144	272.733	64.6952	55.8169	55.1077	8.01828	7.21186	7.97451	6.05057	5.86461	5.93298
ASHGA5P012075	0.00159522	0.00623798	9.82735	up	protein_coding	NM_001193335		ASPN	RefSeq	2308	chr9	-	95218488	95244844		CAGTTCCTAAAGATAATCTTCCTTCATTCTAATTCAATTGCAAGAGTGGGAGTAAATGAC	54829	Hs.435655	GO:0005509|GO:0005578|GO:0030282|GO:0030512|GO:0031012|GO:0070171	asporin isoform 2 preproprotein	1931.04	189.55	10.864	7.56721	1596.2	2725.79	1471.12	220.441	139.044	209.166	10.4745	11.6479	10.4697	7.73319	7.20032	7.76813
ASHGA5P007882	0.00188473	0.00705797	2.70589	up	protein_coding	NM_014836	CCDS7261.1	RHOBTB1	RefSeq	4515	chr10	-	62629197	62704033	NR_024554, NR_024555	GTGTTCTGTTCTTCACTTCCAGCAAGCCAGAGTTTCATAAATGGACGCTGACATGGACTA	9886	Hs.148670	GO:0005525|GO:0005829|GO:0005886|GO:0007264|GO:0051056	rho-related BTB domain-containing protein 1	154.468	51.9226	7.193	5.75689	180.732	108.635	174.037	64.2483	41.516	50.0036	7.25481	7.02608	7.29809	6.03992	5.42811	5.80265
ASHGA5P041431	2.2957e-07	6.8122e-05	2.79429	up	protein_coding	NM_018930	CCDS4252.1	PCDHB10	RefSeq	3284	chr5	+	140571951	140575213		CTCTACTACTATGCTCATGACAAAATGAAACAAAGCATATTGTGAGCAATACTGAACATC	56126	Hs.657953	GO:0005509|GO:0005886|GO:0007156|GO:0007268|GO:0007416|GO:0016021|GO:0016339	protocadherin beta-10 precursor	695.157	241.688	9.42348	7.941	789.276	570.031	726.165	251.467	234.083	239.514	9.44231	9.39795	9.4302	7.91058	7.96463	7.9478
ASHGA5P050233	0.00280343	0.00944167	2.2594	up	protein_coding	NM_005178	CCDS12642.2	BCL3	RefSeq	1864	chr19	+	45251977	45263301		TGCCGGCGGTCCCCGGGCCCCCCCACGGCCTGGCCCGGCCGGAGGCGCTTTACTACCCCG	602	Hs.31210	GO:0000060|GO:0005515|GO:0005634|GO:0005737|GO:0006351|GO:0006974|GO:0007249|GO:0008134|GO:0009615|GO:0010225|GO:0030330|GO:0030674|GO:0032996|GO:0033257|GO:0042345|GO:0042771|GO:0042981|GO:0043066|GO:0043234|GO:0045415|GO:0045727|GO:0045892|GO:0045893|GO:0048471|GO:0051101|GO:0051457	B-cell lymphoma 3 protein	1864.22	831.78	10.8771	9.7012	1874.4	2019.71	1698.55	859.865	833.85	801.626	10.7236	11.2182	10.6896	9.63821	9.81061	9.65479
ASHGA5P004773	0.0395969	0.0734238	2.2146	up	protein_coding	NM_013293	CCDS5383.1	TRA2A	RefSeq	1852	chr7	-	23544400	23571656		CGAGGGCAGAGAGTCTCGCTCTCAGTCAAAATCTCCAACGGGAACTCCTGCTCGTGTAAA	29896	Hs.445652	GO:0000166|GO:0000398|GO:0003723|GO:0005634	transformer-2 protein homolog alpha	222.448	100.664	7.7527	6.60565	246.56	186.682	234.103	127.007	55.1608	119.824	7.71323	7.80335	7.74151	6.97325	5.84519	6.99851
ASHGA5P049839	2.17357e-05	0.000435042	2.96535	up	protein_coding	ENST00000319642	CCDS32725.1	USH1G	GENCODE	3561	chr17	-	72912175	72919351		CATCTGGCAGCTTCCAATGGCCACTTGCACTGCCTGTCCTTCCTGGTGTCCTTCGGAGCC	124590	Hs.376688	GO:0007605|GO:0042472|GO:0045494|GO:0060113|GO:0050953|GO:0050957|GO:0005886|GO:0005829|GO:0015629|GO:0005737|GO:0005515|GO:0042803	Usher syndrome 1G (autosomal recessive) [Source:HGNC Symbol;Acc:16356]	2224.68	762.511	11.1407	9.57254	2414.22	2057.02	2202.81	830.302	667.232	789.999	11.0974	11.2479	11.0769	9.59075	9.49155	9.63531
ASHGA5P004087	1.38013e-05	0.000336258	3.84464	up	protein_coding	NM_174899	CCDS2472.1	FBXO36	RefSeq	2832	chr2	+	230787206	230877825		CACATCTTCAAGGTCAAACTGCCTTAATATTTGGTGCAAGAATATTAGACTATGTCATCA	130888	Hs.140666		F-box only protein 36	229.693	54.3466	7.7932	5.85035	255.131	180.157	253.792	53.6575	60.4754	48.907	7.76588	7.75123	7.86248	5.79564	5.9843	5.7711
ASHGA5P054435	0.00191843	0.00713788	5.92871	up	protein_coding	NM_199168	CCDS7207.1	CXCL12	RefSeq	1940	chr10	-	44872509	44880545		CTTTAAACAAGTAAGCACAACAGCCAAAAAGGACTTTCCGCTAGACCCACTCGAGGAAAA	6387	Hs.522891	GO:0001569|GO:0001666|GO:0001667|GO:0001764|GO:0001938|GO:0005102|GO:0005576|GO:0005615|GO:0006874|GO:0006935|GO:0006955|GO:0007155|GO:0007165|GO:0007186|GO:0007281|GO:0008009|GO:0008015|GO:0008045|GO:0008064|GO:0008083|GO:0008344|GO:0008354|GO:0009314|GO:0009408|GO:0009612|GO:0009615|GO:0009897|GO:0022029|GO:0031100|GO:0033603|GO:0042098|GO:0043066|GO:0043434|GO:0045236|GO:0045666|GO:0048842|GO:…	stromal cell-derived factor 1 isoform alpha precursor	15308.3	2417.21	13.7688	11.2011	19727.4	7702.89	18494.5	2831.9	1922.14	2497.58	14.0997	13.0919	14.1148	11.3343	10.9967	11.2722
ASHGA5P009821	0.000174406	0.00139219	2.97295	up	protein_coding	NM_145716	CCDS591.1	SSBP3	RefSeq	2074	chr1	-	54692194	54871979	NM_001009955, NM_018070	TGCACGTAGGAGCACAGAAATCTGCACAGACCTTCTTATCGGAGATTCGATGGGAAAAAA	23648	Hs.658676	GO:0003697|GO:0005634|GO:0006351|GO:0006461|GO:0008284|GO:0021501|GO:0021547|GO:0043066|GO:0043234|GO:0045944|GO:0060323|GO:2000744	single-stranded DNA-binding protein 3 isoform a	1193.06	399.541	10.2191	8.64717	1315.59	1080.27	1183.31	453.648	321.141	423.834	10.1905	10.3108	10.1559	8.74293	8.43436	8.76423
ASHGA5P013826	3.2701e-05	0.00053274	2.79955	up	protein_coding	ENST00000396916	CCDS10490.1	HCFC1R1	GENCODE	788	chr16	-	3072625	3074287		AGGAGCCGAGATCCCACCCGCAGGACCCCAAAACCCAATGATCCTGCAGCAGCCCTTGCA	54985	Hs.740530	GO:0005634|GO:0005737	host cell factor C1 regulator 1 (XPO1 dependent) [Source:HGNC Symbol;Acc:21198]	2034.18	726.188	10.99	9.50478	2374.4	1562.69	2165.46	792.973	661.14	724.452	11.0732	10.8489	11.0478	9.52264	9.4802	9.5115
ASHGA5P035831	0.00086724	0.00403727	2.27775	up	protein_coding	ENST00000318522	CCDS1807.1	EML4	GENCODE	5549	chr2	+	42396489	42559688		ACAACCTCTCCAAATACACAGACAAACTCCAGAAAGCAAGAATGCTACTCCCACCAAAAG	27436	Hs.593614	GO:0007067|GO:0007017|GO:0005737|GO:0005874|GO:0003674|GO:0005515	echinoderm microtubule associated protein like 4 [Source:HGNC Symbol;Acc:1316]	1176.78	513.318	10.1813	8.99372	1369.35	878.181	1282.82	589.274	409.468	541.211	10.2523	10.0195	10.2722	9.10274	8.78319	9.09523
ASHGA5P019945	3.13495e-06	0.000169577	4.75203	up	protein_coding	NM_001166108	CCDS54818.1	PALLD	RefSeq	5870	chr4	+	169418216	169849608		TGGTCAAAAGGAATACAAAGTCTCCAGCTGTGAACAGAGACTCATCAGTGAAATAGAGTA	23022	Hs.151220	GO:0001726|GO:0003779|GO:0005515|GO:0005634|GO:0005884|GO:0005925|GO:0007010|GO:0030018|GO:0030027|GO:0051371	palladin isoform 1	1822.2	379.58	10.8337	8.58511	2057.67	1477.62	1931.3	422.15	332.092	384.498	10.8612	10.7606	10.8792	8.64297	8.48986	8.6225
ASHGA5P012468	2.47744e-05	0.000464393	2.48313	up	protein_coding	NM_198798	CCDS13108.1	ANKRD5	RefSeq	3775	chr20	+	10015696	10037407		AGACTAAGAGCTTTAGTTTTGGTCCAGAAAGCATTTTCAAGGAGCTGGTCAAGCATGGCT	63926	Hs.70903	GO:0005509	ankyrin repeat domain-containing protein 5	688.446	270.597	9.40864	8.09647	796.594	577.948	690.798	301.808	238.693	271.29	9.4551	9.41503	9.35577	8.16819	7.99571	8.12553
ASHGA5P049538	0.00585113	0.0163518	4.331	up	protein_coding	NM_016084	CCDS11185.1	RASD1	RefSeq	1814	chr17	-	17397752	17399709		CAGGCAGCAGATCCTCGACACCAAGTCTTGCCTCAAGAACAAAACCAAGGAGAACGTGGA	51655	Hs.25829	GO:0003924|GO:0005525|GO:0005634|GO:0005886|GO:0007165|GO:0007186|GO:0007263|GO:0007264|GO:0045892|GO:0048471	dexamethasone-induced Ras-related protein 1 isoform 1 proprotein	1936.77	433.116	10.8307	8.71601	2455.57	997.386	2357.36	518.581	283.44	497.328	11.1206	10.1971	11.1744	8.9248	8.24735	8.97589
ASHGA5P003138	1.12826e-05	0.000303654	2.37795	up	protein_coding	NM_025074	CCDS54771.1	FRAS1	RefSeq	15643	chr4	+	78978723	79465423		TAATGACACATTCCAAGATGTGCCCAGCATGCAGTTTGCCAAGGATTTGCTCCTAGTGAA	80144	Hs.369448	GO:0005886|GO:0007154|GO:0016021|GO:0031012|GO:0046872	extracellular matrix protein FRAS1 isoform 1 precursor	109.386	40.7876	6.69175	5.44204	126.683	85.1435	116.331	44.4435	40.9983	36.921	6.71583	6.67356	6.68587	5.53017	5.41047	5.38547
ASHGA5P009573	3.106e-07	7.2559e-05	2.53461	up	protein_coding	NM_022443	CCDS3182.1	MLF1	RefSeq	2219	chr3	+	158288952	158324249		CCTTCTTCTCTGAGTCCATTCTTGCACACCGAGAAAATATGCGACAGATGATAAGAAGTT	4291	Hs.85195	GO:0002318|GO:0003677|GO:0005515|GO:0005634|GO:0005634|GO:0005737|GO:0005737|GO:0006351|GO:0007050|GO:0019904	myeloid leukemia factor 1 isoform 1	863.427	332.916	9.74306	8.4013	987.792	713.801	888.689	360.271	310.374	328.104	9.77822	9.72381	9.72714	8.41714	8.38282	8.40394
ASHGA5P009510	0.00286351	0.009577	2.0009	up	protein_coding	ENST00000355502	CCDS12373.1	PDE4C	GENCODE	5346	chr19	-	18318770	18359010		TCAGGAAGTCGCGGCTCTCCTGGCCCGTTTCCTCCTGCAGGCGCTTTGACCTGGAAAATG	5143	Hs.132584	GO:0007165|GO:0006198|GO:0046676|GO:0005829|GO:0072372|GO:0046872|GO:0003824|GO:0004114|GO:0008144|GO:0004115	phosphodiesterase 4C, cAMP-specific [Source:HGNC Symbol;Acc:8782]	589.864	288.572	9.19561	8.19496	622.948	576.234	570.41	289.037	316.464	260.215	9.09553	9.41249	9.0788	8.10606	8.41108	8.06774
ASHGA5P005366	0.000490163	0.00274922	2.85407	up	protein_coding	NM_001128923	CCDS47144.1	SH3D19	RefSeq	5210	chr4	-	152041432	152147660	ENST00000304527, NM_001243349	ATGGTTCTAGATCCCTTTCAGCTCCCTGCAAAAACAGAACCAATAAAAGAACGAGCAGTT	152503	Hs.567725	GO:0005515|GO:0005634|GO:0005730|GO:0005794|GO:0005829|GO:0005886|GO:0006892|GO:0007010|GO:0016044|GO:0022604|GO:0051044|GO:0070064	SH3 domain-containing protein 19 isoform 2	2451.31	858.699	11.2427	9.7297	2923.81	1702.71	2727.41	979.904	725.816	870.377	11.3692	10.9785	11.3805	9.81487	9.60863	9.7656
ASHGA5P040742	0.0134349	0.0311071	2.06697	up	protein_coding	ENST00000401743	CCDS4232.1	CD14	GENCODE	1648	chr5	-	140011312	140013286	NM_000591, NM_001040021, NM_001174105	AGCTAAAGCACTTCCAGAGCCTGTCCGGAGCTCAGAGGTTCGGAAGACTTATCGACCATG	929	Hs.163867	GO:0045087|GO:0006915|GO:0006954|GO:0032496|GO:0008063|GO:0007166|GO:0071222|GO:0045807|GO:0006909|GO:0009408|GO:0032760|GO:0050715|GO:0071223|GO:0005886|GO:0005576|GO:0005615|GO:0009986|GO:0045121|GO:0031225|GO:0005515|GO:0001530|GO:0070891|GO:0016019|GO:0001847	CD14 molecule [Source:HGNC Symbol;Acc:1628]	729.943	347.645	9.4951	8.44758	707.725	835.656	646.448	401.369	282.904	358.661	9.27583	9.94615	9.26331	8.57225	8.24306	8.52744
ASHGA5P004245	4.92477e-05	0.000663227	2.29216	up	protein_coding	NM_004701	CCDS10170.1	CCNB2	RefSeq	1566	chr15	+	59397283	59417244		ATCAAAAGCCGGGGAGGTTGATGTTGAACAGCACACTTTAGCCAAGTATTTGATGGAGCT	9133	Hs.194698	GO:0000075|GO:0000079|GO:0000086|GO:0000278|GO:0001701|GO:0005634|GO:0005813|GO:0005829|GO:0007067|GO:0015630|GO:0019901|GO:0040007|GO:0043029|GO:0048538|GO:0051301	G2/mitotic-specific cyclin-B2	3935.65	1740.1	11.9446	10.7479	4505.77	3101.55	4199.63	1837.98	1690.23	1692.08	11.9935	11.8369	12.0034	10.7123	10.8181	10.7133
ASHGA5P036766	0.000115194	0.00107306	4.8947	up	protein_coding	NM_001184731	CCDS54460.1	GHRH	RefSeq	459	chr20	-	35879489	35885299	NM_021081	GGCAGAACAAAAGCAAATGGAATTGGAGAGCATCCTGGTGGCCCTGCTGCAGAAGCACAG	2691	Hs.37023	GO:0005576|GO:0005576|GO:0005615|GO:0007189|GO:0007189|GO:0007189|GO:0007204|GO:0007267|GO:0008284|GO:0010667|GO:0016608|GO:0019933|GO:0021984|GO:0030252|GO:0030819|GO:0031770|GO:0032094|GO:0040018|GO:0043195|GO:0043204|GO:0043568|GO:0045893|GO:0046005|GO:0046005|GO:0046010|GO:0060124|GO:0060124|GO:0060124	somatoliberin isoform 2 preproprotein	1314.68	265.324	10.3651	8.07389	1357.38	1363.94	1222.73	275.091	271.578	249.303	10.2418	10.6503	10.2033	8.03181	8.18066	8.00921
ASHGA5P007970	2.79394e-05	0.000496426	23.0392	up	protein_coding	NM_000240	CCDS14260.1	MAOA	RefSeq	4090	chrX	+	43514154	43606071		GGCATTTCAGGACTATCTGCTGCCAAACTCTTGACTGAATATGGCGTTAGTGTTTTGGTT	4128	Hs.183109	GO:0005741|GO:0006576|GO:0006805|GO:0007268|GO:0007269|GO:0007610|GO:0008131|GO:0016021|GO:0042135|GO:0042136|GO:0042420|GO:0042428|GO:0042443|GO:0044281|GO:0050660|GO:0051378	amine oxidase [flavin-containing] A isoform 1	4407.15	185.166	12.0758	7.54977	5399.96	2901.62	4919.87	217.069	149.194	189.236	12.258	11.736	12.2333	7.71101	7.30377	7.63454
ASHGA5P006515	5.05116e-05	0.000671139	2.10896	up	protein_coding	NM_002591	CCDS13460.1	PCK1	RefSeq	2692	chr20	+	56136136	56141513		ATGACAACTGCTGGTTGGCTCTCACTGACCCCAGGGATGTGGCCAGGATCGAAAGCAAGA	5105	Hs.1872	GO:0000287|GO:0004613|GO:0005525|GO:0005737|GO:0005829|GO:0005975|GO:0006006|GO:0006006|GO:0006094|GO:0006094|GO:0006094|GO:0006107|GO:0006475|GO:0014823|GO:0017144|GO:0019003|GO:0030145|GO:0031406|GO:0032868|GO:0042593|GO:0044281|GO:0046327	phosphoenolpyruvate carboxykinase, cytosolic [GTP]	101.746	42.8771	6.59141	5.51488	114.048	86.7846	104.405	44.8558	43.4942	40.2814	6.55582	6.70162	6.5168	5.54477	5.49484	5.50503
ASHGA5P033330	2.05236e-05	0.0004244	2.32401	up	protein_coding	NM_002758	CCDS11686.1	MAP2K6	RefSeq	1879	chr17	+	67410837	67538470		ATCCTTCGATTTCCCTATGATTCATGGGGAACTCCATTTCAGCAGCTCAAACAGGTGGTA	5608	Hs.463978	GO:0000187|GO:0002224|GO:0002755|GO:0002756|GO:0004674|GO:0004708|GO:0004713|GO:0005524|GO:0005654|GO:0005829|GO:0005856|GO:0006351|GO:0006355|GO:0006915|GO:0006975|GO:0007050|GO:0007165|GO:0008063|GO:0019901|GO:0034130|GO:0034134|GO:0034138|GO:0034142|GO:0035666|GO:0035872|GO:0042493|GO:0042692|GO:0043065|GO:0045087|GO:0051149|GO:0051403|GO:0060048|GO:0070423	dual specificity mitogen-activated protein kinase kinase 6	194.028	75.9393	7.53301	6.31639	227.154	147.588	207.341	80.5781	73.1094	74.1303	7.59279	7.45151	7.55473	6.35465	6.25458	6.33995
ASHGA5P005498	0.00562971	0.0158909	2.32925	up	protein_coding	NM_183240	CCDS33281.1	TMEM37	RefSeq	1687	chr2	+	120189445	120196096		CGGCGTGCAGGCCCAGAGGCCTTTGGGCCAAAGGCAGCCCCGCCGGTCCTTCTTTGAATC	140738	Hs.26216	GO:0005244|GO:0005262|GO:0016021	voltage-dependent calcium channel gamma-like subunit	108.424	41.458	6.68509	5.46523	110.231	116.231	98.8092	41.8243	45.8661	36.6837	6.50597	7.11821	6.4311	5.44589	5.5738	5.37599
ASHGA5P041466	7.11478e-06	0.000241171	3.88139	up	protein_coding	NM_152406	CCDS34274.1	AFAP1L1	RefSeq	4223	chr5	+	148651400	148721367		AGGAAGAGGAGCCCATCCATCGTAGCCTCCAACCAAGGAAGGGTGCTACAGAAAGCCAAG	134265	Hs.483793	GO:0002102|GO:0005543|GO:0005737|GO:0030054|GO:0071437	actin filament-associated protein 1-like 1 isoform 1	367.952	88.4	8.48088	6.52431	417.963	291.322	394.57	98.4572	81.2781	85.4649	8.49231	8.43298	8.51735	6.62203	6.41619	6.53471
ASHGA5P008579	0.000879344	0.00407897	11.5593	up	protein_coding	NM_001003680	CCDS30741.1	LEPR	RefSeq	3079	chr1	+	65886334	66096095	ENST00000371060, NM_002303	AGGATTATGGGTGTACTTCTCTGAAGTAAGATGATTTGTCAAAAATTCTGTGTGGTTTTG	3953	Hs.723178	GO:0004888|GO:0004896|GO:0005515|GO:0005576|GO:0005886|GO:0006112|GO:0007166|GO:0007275|GO:0008203|GO:0016021|GO:0051346	leptin receptor isoform 2 precursor	1688.68	137.416	10.6291	7.09815	2198.86	867.425	1999.76	168.537	92.917	150.794	10.9567	10.0001	10.9306	7.36095	6.61596	7.31754
ASHGA5P053296	0.000981016	0.00438758	2.26221	up	protein_coding	NM_001174044	CCDS5791.1	SPAM1	RefSeq	2241	chr7	+	123565285	123600100	NM_001174045, NM_001174046, NM_153189	ACAATGCTTCACCCTCCACACTATCTGCCACAATGTTCATTGTTAGTATTTTGTTTCTTA	6677	Hs.121494	GO:0004415|GO:0005886|GO:0005975|GO:0007155|GO:0007339|GO:0007342|GO:0031225	hyaluronidase PH-20 isoform 2	1366.01	605.309	10.4202	9.24244	1392.44	1401.08	1304.51	668.345	538.749	608.834	10.2809	10.6845	10.2952	9.28368	9.17888	9.26475
ASHGA5P002553	0.00310538	0.0101928	2.02611	up	protein_coding	NM_000465	CCDS2397.1	BARD1	RefSeq	2610	chr2	-	215593274	215674428		CGAAATTTGCTACATGACAATGAGCTGTCAGATTTGAAAGAAGATAAACCTAGGAAAAGT	580	Hs.591642	GO:0000151|GO:0001894|GO:0003723|GO:0004842|GO:0004842|GO:0005515|GO:0005634|GO:0005634|GO:0005737|GO:0006281|GO:0006974|GO:0007050|GO:0007283|GO:0008270|GO:0016567|GO:0019900|GO:0031436|GO:0031441|GO:0042325|GO:0042803|GO:0043065|GO:0043066|GO:0045732|GO:0046826|GO:0046982|GO:0070531|GO:0085020	BRCA1-associated RING domain protein 1	66.4225	28.2363	5.93966	4.92095	79.6182	48.5972	71.0522	30.5419	23.9633	30.2038	6.0122	5.88232	5.92447	5.02574	4.61562	5.12148
ASHGA5P011031	0.000105716	0.00101669	4.50124	up	protein_coding	NM_003944	CCDS995.1	SELENBP1	RefSeq	1768	chr1	-	151336777	151345210	NM_001258289	GCTGCACAAGGTCATTGAGCCCAAGGACATCCATGCCAAGTGCGAACTGGCCTTTCTCCA	8991	Hs.632460	GO:0005515|GO:0005730|GO:0005829|GO:0008430|GO:0015031|GO:0016020	selenium-binding protein 1 isoform 1	1785.96	389.547	10.785	8.61472	2135.77	1271.5	1950.59	439.234	325.366	404.042	10.9121	10.5511	10.8918	8.6955	8.45547	8.69319
ASHGA5P021953	1.80228e-05	0.000396366	4.64563	up	protein_coding	NM_001164773	CCDS54290.1	BCAT2	RefSeq	1340	chr19	-	49298318	49314320		TCTGGGGCAGCTGTTTGAGGGCATGAAGGCGTTCAAAGGCAAAGACCAGCAGGTGCGCCT	587	Hs.512670	GO:0004084|GO:0005634|GO:0005739|GO:0005759|GO:0006550|GO:0006573|GO:0007595|GO:0009082|GO:0009083|GO:0009098|GO:0010817|GO:0034641|GO:0044281|GO:0052654|GO:0052655|GO:0052656	branched-chain-amino-acid aminotransferase, mitochondrial isoform b	352.04	70.31	8.42111	6.20524	401.082	289.989	365.049	76.3718	62.0199	72.5385	8.43498	8.4257	8.40265	6.28104	6.02211	6.31257
ASHGA5P046141	0.000133875	0.0011815	7.56606	up	protein_coding	NM_000475	CCDS14223.1	NR0B1	RefSeq	1591	chrX	-	30322538	30327495		TAAAGTCATGTGGGCCACACAAGTGCAGTAGTGCAGTTCACCATGAGGGAAGAATAAAGA	190	Hs.268490	GO:0000122|GO:0003677|GO:0003690|GO:0003707|GO:0003714|GO:0003723|GO:0004879|GO:0004879|GO:0005515|GO:0005634|GO:0005654|GO:0005737|GO:0006367|GO:0006694|GO:0006950|GO:0007283|GO:0008104|GO:0008134|GO:0008406|GO:0008584|GO:0010467|GO:0016020|GO:0019904|GO:0021854|GO:0021983|GO:0030238|GO:0030325|GO:0030522|GO:0030522|GO:0032448|GO:0033144|GO:0033327|GO:0035258|GO:0042788|GO:0042803|GO:0043433|GO:…	nuclear receptor subfamily 0 group B member 1	3748.39	488.367	11.8408	8.92126	4552.41	2466.73	4226.05	566.619	388.041	510.442	12.0062	11.4996	12.0166	9.04656	8.705	9.01222
ASHGA5P001670	0.000350738	0.00220436	2.79525	up	protein_coding	NM_000848	CCDS808.1	GSTM2	RefSeq	1228	chr1	+	110210643	110217908	ENST00000442650	TGACCCAGATTTTGAGAAACTGAAACCAGAATACCTGCAGGCACTCCCTGAAATGCTGAA	2946	Hs.279837	GO:0004364|GO:0005737|GO:0006749|GO:0042178	glutathione S-transferase Mu 2 isoform 1	2337.2	855.769	11.1949	9.71194	2703.17	1872.22	2436.2	996.185	654.928	916.194	11.2559	11.1084	11.2205	9.838	9.46477	9.83305
ASHGA5P009752	0.00207884	0.007571	2.19896	up	protein_coding	NM_004013	CCDS48091.1	DMD	RefSeq	7410	chrX	-	31137344	32173586	NM_000109, NM_004006, NM_004007, NM_004009, NM_004010, NM_004011, NM_004012, NM_004014, NM_004015, NM_004017, NM_004020	ACTCAACAACTCCTTCCCTAGTTCAAGAGGAAGAAATACCCCTGGAAAGCCAATGAGAGA	1756	Hs.495912	GO:0002162|GO:0003779|GO:0005200|GO:0005515|GO:0005829|GO:0005856|GO:0007517|GO:0008270|GO:0008307|GO:0008307|GO:0009986|GO:0016010|GO:0016010|GO:0016010|GO:0030049|GO:0042383|GO:0043034|GO:0043043|GO:0043234|GO:0050998	dystrophin Dp140 isoform	730.182	325.391	9.5046	8.36778	788.187	702.261	700.098	317.56	364.329	294.283	9.44106	9.69967	9.37308	8.23844	8.61867	8.24624
ASHGA5P005117	4.086e-06	0.000192837	2.9606	up	protein_coding	ENST00000301454	CCDS32882.1	SLC25A23	GENCODE	3460	chr19	-	6440074	6459781		CAGGCACAAGCCTCCATCGAGGGTGGCCCCCAGCTGTCCATGCTGGGTCTGCTACGTCAC	79085	Hs.356231	GO:0055085|GO:0016021|GO:0005743|GO:0005509	solute carrier family 25 (mitochondrial carrier; phosphate carrier), member 23 [Source:HGNC Symbol;Acc:19375]	271.602	85.6075	8.05004	6.48416	303.03	225.303	286.472	92.9153	80.4012	83.5059	8.02403	8.07349	8.05262	6.54604	6.40224	6.50419
ASHGA5P014869	9.46469e-05	0.000953219	2.685	up	protein_coding	ENST00000442650	CCDS44192.1	GSTM2	GENCODE	1478	chr1	+	110210643	110226619		ATGCCTTCCCAAACCTGAAGGACTTCATCTCCCGATTTGAGCATTCCTGATGTTTGGATT	2946	Hs.279837	GO:0005515|GO:0004364	glutathione S-transferase mu 2 (muscle) [Source:HGNC Symbol;Acc:4634]	2903.34	1089.93	11.5014	10.0765	3380.62	2194.2	3135.19	1216.48	957.112	1096.2	11.5821	11.333	11.589	10.1219	10.0126	10.0949
ASHGA5P049781	0.00882427	0.0224477	2.89885	up	protein_coding	NM_080415	CCDS45743.1	SEPT4	RefSeq	1945	chr17	-	56597610	56609443		TACTTCATCTCACCCTTCGGCCATGGGTATGGTCCAAGCCTGAGGCTCCTGGCACCACCG	5414	Hs.287518	GO:0000910|GO:0003924|GO:0005198|GO:0005515|GO:0005525|GO:0005634|GO:0005634|GO:0005730|GO:0005739|GO:0005856|GO:0006184|GO:0006915|GO:0007049|GO:0007420|GO:0009434|GO:0030382|GO:0031398|GO:0042981|GO:0043065|GO:0048240|GO:2001244	septin-4 isoform 2	269.405	80.2371	7.93187	6.39639	347.871	135.761	324.584	77.4473	94.054	69.2101	8.2263	7.33516	8.23414	6.30058	6.63562	6.25297
ASHGA5P010735	0.0103947	0.025495	2.18416	up	protein_coding	NM_052934	CCDS30990.1	SLC26A9	RefSeq	4815	chr1	-	205882176	205912588	NM_134325	TCACCCACTGCTTGTAAATGCCCCAGATATGAGCCAGCCCAGGCCCCGCTACGTGGTAGA	115019	Hs.164073	GO:0005886|GO:0006811|GO:0006821|GO:0006885|GO:0008271|GO:0015106|GO:0015301|GO:0016021|GO:0016324|GO:0055085	solute carrier family 26 member 9 isoform a	1828.94	846.963	10.8477	9.72064	1799.71	2012.14	1674.96	830.127	981.686	729.074	10.6603	11.2128	10.6701	9.59048	10.0525	9.51899
ASHGA5P001861	6.55542e-05	0.00077317	2.97436	up	protein_coding	NM_014750	CCDS9723.1	DLGAP5	RefSeq	2993	chr14	-	55614833	55658396		TCTTGATTCACCAGGTCTAAACTGCAGTAATCCATTTACTCAGCTGGAGAGGAGACATCA	9787	Hs.77695	GO:0000087|GO:0004721|GO:0005515|GO:0005634|GO:0007079|GO:0007267|GO:0008283|GO:0031616|GO:0045842	disks large-associated protein 5 isoform a	4394.5	1495.46	12.1069	10.5343	4986.37	3574.63	4622.49	1544.97	1557.55	1383.85	12.1381	12.0427	12.1399	10.473	10.7024	10.4276
ASHGA5P012579	0.000136483	0.00119781	3.98486	up	protein_coding	NM_001177971	CCDS54349.1	VIT	RefSeq	2721	chr2	+	36923832	37041937		AGCTGATCCAGGACTTGTTCCAAAAGAAGAATTGAGCACACAGTCTTTGGAGCCAGTATC	5212	Hs.137415	GO:0005539|GO:0005614|GO:0010811|GO:0030198	vitrin isoform 4 precursor	195.696	44.1171	7.53862	5.54409	237.543	142.881	206.666	49.3886	38.231	44.7318	7.65665	7.40859	7.55064	5.68096	5.30744	5.64388
ASHGA5P015607	3.2484e-07	7.2559e-05	12.6434	up	protein_coding	NM_000426	CCDS5138.1	LAMA2	RefSeq	9708	chr6	+	129204285	129837710		AGATGACAAAATATATTTTGGTGGCCTGCCAACGCTGAGAAACTTGAGTATGAAAGCAAG	3908	Hs.200841	GO:0005102|GO:0005198|GO:0005576|GO:0005604|GO:0005606|GO:0007155|GO:0007411|GO:0007517|GO:0030155|GO:0030334|GO:0031012|GO:0032224|GO:0042383|GO:0045995	laminin subunit alpha-2 isoform a precursor	2445.32	190.044	11.2637	7.60335	2782.19	2004.53	2549.23	201.06	172.617	196.454	11.2994	11.2059	11.2857	7.60879	7.51826	7.68299
ASHGA5P006214	3.44467e-06	0.000179009	2.53232	up	protein_coding	NM_198057	CCDS14530.1	TSC22D3	RefSeq	2312	chrX	-	106956451	107019017		ATCGACCAGACCATGCTCTCCATCCTGCTCTTCTTCCACAGTGCCTCCGGAGCCAGCGTG	1831	Hs.522074	GO:0000122|GO:0003700|GO:0005634|GO:0005737|GO:0006355|GO:0006970|GO:0007589|GO:0043426|GO:0048642	TSC22 domain family protein 3 isoform 1	4032.04	1623.81	11.9854	10.6449	4554.8	3324.73	4216.59	1783.2	1443.01	1645.23	12.0075	11.9366	12.0121	10.672	10.5895	10.6733
ASHGA5P005751	0.000410427	0.00244255	2.50192	up	protein_coding	NM_005327	CCDS3678.1	HADH	RefSeq	1986	chr4	+	108910869	108956331		TATGAACGAGGTGACGCATCCAAAGAAGACATTGACACTGCTATGAAATTAGGAGCCGGT	3033	Hs.438289	GO:0003857|GO:0005634|GO:0005730|GO:0005737|GO:0005739|GO:0005743|GO:0005759|GO:0006635|GO:0006635|GO:0014823|GO:0032868|GO:0042493|GO:0044255|GO:0044281|GO:0046676|GO:0070403	hydroxyacyl-coenzyme A dehydrogenase, mitochondrial isoform 2 precursor	7364.69	2977.22	12.8239	11.5009	8571.24	5462.37	8060.45	3356.28	2499.77	3075.6	12.9101	12.6178	12.9438	11.5697	11.3717	11.5611
ASHGA5P043128	0.000867396	0.00403727	4.77025	up	protein_coding	NM_032317	CCDS5556.1	DNAJC30	RefSeq	2534	chr7	-	73095247	73097781		AGCTGGTCCTACTTGGCCTCTTGAAAACCATTCCATCATTGTGCCAATCTAGCCTGAAAA	84277	Hs.647046	GO:0005739|GO:0006457|GO:0031072|GO:0051082	dnaJ homolog subfamily C member 30 precursor	1124.98	239.355	10.1418	7.88778	1114.21	1200.68	1060.06	297.662	172.045	248.359	9.96257	10.4697	9.99329	8.14688	7.51387	8.00257
ASHGA5P048888	0.026073	0.0525696	2.13797	up	protein_coding	NM_001126131	CCDS10350.1	POLG	RefSeq	4452	chr15	-	89859535	89878026	NM_002693	ACCTGCAAGAATTTAAGCAGAAGAAAGCTAAGAAGGTGAAGAAGGAACCAGCCACAGCCA	5428	Hs.706868	GO:0002020|GO:0003677|GO:0003682|GO:0003887|GO:0005515|GO:0005739|GO:0005760|GO:0006259|GO:0006261|GO:0006287|GO:0008219|GO:0042645	DNA polymerase subunit gamma-1	60.6818	23.6078	5.74726	4.65103	77.0512	32.8497	72.1446	26.2025	17.7522	26.8688	5.96077	5.3307	5.95032	4.81437	4.17839	4.96031
ASHGA5P045888	0.00101161	0.00448038	2.94844	up	protein_coding	NM_080546	CCDS6763.1	SLC44A1	RefSeq	4540	chr9	+	108006928	108153682		CTGCTTGAACCTAGCCGACGGTTATGGAAACCCATTGACATTCCAAAACAATATATACAC	23446	Hs.573495	GO:0005741|GO:0005886|GO:0006644|GO:0006656|GO:0015220|GO:0015871|GO:0016021|GO:0044281|GO:0046474|GO:0055085	choline transporter-like protein 1	22956.2	7583.34	14.4213	12.8614	26825.8	17048.8	24994.1	8801.36	5868.82	8079.84	14.5472	14.1681	14.5487	12.9933	12.6007	12.9901
ASHGA5P053726	1.22515e-05	0.000314098	4.57689	up	protein_coding	NM_001490	CCDS6653.1	GCNT1	RefSeq	5606	chr9	+	79074067	79122332	NM_001097633, NM_001097634, NM_001097635, NM_001097636	TAAAACACTGACCATTACGGGCAATTTTATGAACAAGAAGAAGGATACACAAAACGTACC	2650	Hs.521568	GO:0000139|GO:0003829|GO:0005615|GO:0006493|GO:0016021|GO:0016266|GO:0032868|GO:0043687|GO:0044267|GO:0048729|GO:0060993	beta-1,3-galactosyl-O-glycosyl-glycoprotein beta-1,6-N-acetylglucosaminyltransferase	3848.32	843.133	11.9094	9.715	4422.51	2971.76	4150.68	872.898	760.104	896.396	11.9732	11.7694	11.9855	9.66029	9.68098	9.80372
ASHGA5P008065	3.88968e-06	0.000190986	3.6397	up	protein_coding	NM_001082959	CCDS45008.1	SCARB1	RefSeq	2630	chr12	-	125262173	125348519		TCCTGCTGCTGGTCCCTGTCATCTGCCAAATCCGGAGCCAAGGTCCTGAGGACACCGTGA	949	Hs.731377	GO:0001530|GO:0001786|GO:0001875|GO:0001935|GO:0005215|GO:0005545|GO:0005737|GO:0005886|GO:0005886|GO:0005887|GO:0005901|GO:0006629|GO:0006702|GO:0006707|GO:0007155|GO:0008035|GO:0009986|GO:0010595|GO:0010867|GO:0010886|GO:0010899|GO:0015914|GO:0015920|GO:0019048|GO:0030169|GO:0031528|GO:0031663|GO:0032497|GO:0033344|GO:0034185|GO:0034186|GO:0034375|GO:0034383|GO:0034384|GO:0042060|GO:0042157|GO:…	scavenger receptor class B member 1 isoform 2	10189	2823.42	13.3062	11.4423	10819.8	9568.01	10179.2	3049.9	2674.34	2746.03	13.243	13.4012	13.2742	11.4404	11.4805	11.406
ASHGA5P003468	0.00539091	0.0153945	2.01621	up	protein_coding	NM_001102402	CCDS45741.1	PCTP	RefSeq	2172	chr17	+	53828465	53854748	NM_021213	GGCCGCCAAGAATGGAGTTCCTAACTTCTTGAAAGACATGGCAAGAGCCTGTCAGAACTA	58488	Hs.285218	GO:0005829|GO:0005829|GO:0006869|GO:0008203|GO:0008525|GO:0008525|GO:0015914|GO:0031210	phosphatidylcholine transfer protein isoform 2	892.777	432.947	9.76707	8.75543	1064.44	602.868	1011.02	492.517	341.592	464.731	9.89068	9.47829	9.93225	8.85544	8.52744	8.88341
ASHGA5P051260	0.00190077	0.00710306	2.50885	up	protein_coding	NM_001144931		LOC391322	RefSeq	563	chr22	+	24373116	24374043		GCCAGGACCGGTGCGCAGGGGTAGTAGGCCCGGAATATTATTCTAAAACACAATCAGAGT	391322	Hs.678440		D-dopachrome decarboxylase related protein	44.5891	14.8653	5.35269	4.02567	50.7354	33.767	49.2648	16.8047	12.6008	15.1904	5.32576	5.3681	5.36421	4.22088	3.66197	4.19414
ASHGA5P014591	7.86619e-05	0.00085443	8.88135	up	protein_coding	NM_030984	CCDS5856.1	TBXAS1	RefSeq	1919	chr7	+	139528951	139720125		ACCCTGAAAGGTACCGCTGCAGCTAGAATCCAAATCTGCCCTAGGTCCAAAAAATGGTGT	6916	Hs.520757	GO:0001516|GO:0004497|GO:0004796|GO:0005506|GO:0005789|GO:0006690|GO:0006805|GO:0009055|GO:0016021|GO:0016705|GO:0020037|GO:0044281	thromboxane-A synthase isoform 2	507.616	52.4175	8.93736	5.78658	624.879	350.227	547.743	50.307	63.8697	43.0757	9.10251	8.68664	9.02294	5.70496	6.06283	5.59197
ASHGA5P002045	0.000469483	0.00266796	3.47284	up	protein_coding	NM_018502	CCDS4233.2	TMCO6	RefSeq	1896	chr5	+	140019011	140024989		TGCTGCATCTGCTGTTCCTGTATCAGCCAGAGGCTGTTCAGGTCTTCCTGCAGCAGTCAG	55374	Hs.712585	GO:0005634|GO:0005737|GO:0006606|GO:0008565|GO:0016021	transmembrane and coiled-coil domain-containing protein 6	468.43	130.446	8.84786	7.05175	518.163	419.535	467.591	142.547	101.132	147.66	8.81774	8.94838	8.77747	7.13152	6.73718	7.28654
ASHGA5P015733	0.0165467	0.0367734	2.11673	up	protein_coding	NM_001113493	CCDS45792.1	SEPT9	RefSeq	3998	chr17	+	75369271	75496678		GACTTCGAAGCCTTGAAAAGATCTTTTGAGGTCGAGGAGGTCGAGACACCCAACTCCACC	10801	Hs.440932	GO:0001725|GO:0003924|GO:0005515|GO:0005525|GO:0005737|GO:0005874|GO:0006184|GO:0007049|GO:0015629|GO:0048471|GO:0051291|GO:0051301	septin-9 isoform b	40.0454	15.4497	5.14898	4.06714	46.3642	23.2339	50.5382	18.8165	12.4358	15.0967	5.18768	4.85307	5.40618	4.37416	3.64061	4.18664
ASHGA5P005698	2.55943e-05	0.000471686	33.0195	up	protein_coding	NM_014578	CCDS8155.1	RHOD	RefSeq	1150	chr11	+	66824288	66839488		ATCTTTAACCGGTGGTACCCAGAAGTGAATCATTTCTGCAAGAAGGTACCCATCATCGTC	29984	Hs.15114	GO:0003924|GO:0005525|GO:0005829|GO:0005886|GO:0006184|GO:0007264|GO:0007266|GO:0051056	rho-related GTP-binding protein RhoD	2041.28	60.7258	11.0102	5.96492	2218.01	1871.82	2034	73.4704	44.1553	64.5518	10.9685	11.107	10.955	6.22707	5.51731	6.15037
ASHGA5P053466	3.38079e-05	0.000542494	5.65168	up	protein_coding	NM_031461	CCDS6219.1	CRISPLD1	RefSeq	4334	chr8	+	75896707	75946793		TTTTGGAAAAATACATGGATGAGGATGGTGAGTGGTGGATAGCCAAACAACGAGGGAAAA	83690	Hs.436542	GO:0005576	cysteine-rich secretory protein LCCL domain-containing 1 precursor	1038.6	181.009	10.0183	7.51958	1156.81	892.8	1066.19	205.041	146.623	191.363	10.0087	10.0464	9.99971	7.63303	7.27698	7.64874
ASHGA5P005502	7.60986e-05	0.000836903	2.26915	up	protein_coding	NM_000943	CCDS4133.1	PPIC	RefSeq	1241	chr5	-	122359077	122372425		TTTGGAAAAGTCATTGATGGGATGACAGTGGTGCACTCCATAGAGCTCCAAGCAACTGAT	5480	Hs.110364	GO:0003755|GO:0005737|GO:0006457|GO:0007165|GO:0016018|GO:0051082	peptidyl-prolyl cis-trans isomerase C precursor	18091.5	7844.63	14.1059	12.9238	19769.6	16088.5	18416.3	8763.71	6624.78	8145.39	14.1011	14.1048	14.1119	12.9866	12.7823	13.0024
ASHGA5P055129	0.002855	0.00955634	2.91267	up	protein_coding	NM_002906	CCDS8343.1	RDX	RefSeq	4498	chr11	-	110100165	110167437	NM_001260494	AGCGTATCGATGAGTTTGAAGCAATGTGAGAGCTGTTATTTTGCATATATGTTCTTCATA	5962	Hs.263671	GO:0001726|GO:0003779|GO:0005515|GO:0005737|GO:0005856|GO:0005886|GO:0005925|GO:0019898|GO:0030027|GO:0030033|GO:0030175|GO:0032154|GO:0032420|GO:0045176|GO:0045177|GO:0051693	radixin isoform 2	2948.49	1004.38	11.4857	9.94333	3641.15	1815.73	3388.58	1169.56	785.932	1057.64	11.6925	11.0655	11.699	10.0649	9.7267	10.0384
ASHGA5P053305	1.65008e-06	0.000128071	5.48538	up	protein_coding	NM_001098786	CCDS5802.1	HILPDA	RefSeq	1318	chr7	+	128095883	128098472	NM_013332	AAGCATGTGATAAGACCTCCTTCCATACTGGCCATATTTTGGAACACTGACCTAGACATG	29923	Hs.706124	GO:0001819|GO:0005102|GO:0005615|GO:0005811|GO:0006950|GO:0008284|GO:0009986|GO:0010884|GO:0016021|GO:0030141|GO:0035425	hypoxia-inducible lipid droplet-associated protein	6214.92	1145.41	12.6045	10.1489	6829.42	5526.94	6288.4	1264.47	976.575	1195.19	12.5942	12.6326	12.5867	10.182	10.0425	10.2221
ASHGA5P021945	0.00210784	0.00764501	2.04526	up	protein_coding	NM_001184733	CCDS53644.1	SLC22A8	RefSeq	1924	chr11	-	62760295	62783317		CGGCCACCAGCCTGCCCAATGACACCCAGAGGGCCATGGAGCCATGCCTGGATGGCTGGG	9376	Hs.266223	GO:0005080|GO:0005452|GO:0005886|GO:0008514|GO:0009636|GO:0015651|GO:0016021|GO:0016323|GO:0031427|GO:0034635|GO:0055085	solute carrier family 22 member 8 isoform 2	283.777	133.396	8.11707	7.08478	317.965	240.932	292.434	153.939	105.611	140.637	8.1006	8.16716	8.08344	7.23991	6.79773	7.21671
ASHGA5P011421	0.000600357	0.00317467	2.05931	up	protein_coding	NM_001012971	CCDS33493.1	FAM209A	RefSeq	689	chr20	+	55099784	55101208		GAAGAATAAGGAGCAGAGTCCTCCTGGCCTTCGAGGCGGCCAACTTCACTCTCCATTAAA	200232	Hs.504907	GO:0016021	protein FAM209A precursor	272.843	125.27	8.05867	7.01651	289.764	257.128	271.636	138.525	116.664	120.621	7.95508	8.25335	7.96756	7.09213	6.94773	7.00967
ASHGA5P044254	6.53603e-06	0.00023644	17.3388	up	protein_coding	NM_003068	CCDS6146.1	SNAI2	RefSeq	2112	chr8	-	49830238	49833999		TTCAGCTGTAAATACTGTGACAAGGAATATGTGAGCCTGGGCGCCCTGAAGATGCATATT	6591	Hs.360174	GO:0000122|GO:0000122|GO:0000790|GO:0001078|GO:0001649|GO:0001837|GO:0003198|GO:0003273|GO:0003682|GO:0003705|GO:0005634|GO:0005737|GO:0006933|GO:0007219|GO:0007605|GO:0008270|GO:0010839|GO:0010957|GO:0014032|GO:0030335|GO:0032331|GO:0032642|GO:0033629|GO:0035066|GO:0035414|GO:0035921|GO:0043066|GO:0043473|GO:0043518|GO:0043565|GO:0045600|GO:0045667|GO:0050872|GO:0060021|GO:0060070|GO:0060429|GO:…	zinc finger protein SNAI2	8869.48	505.579	13.0901	8.97414	10532.2	6631.23	9444.96	579.488	412.687	524.56	13.2064	12.894	13.1698	9.0788	8.7959	9.04773
ASHGA5P006409	7.21342e-05	0.00080973	10.5466	up	protein_coding	NM_001002862	CCDS33615.1	DERL3	RefSeq	3115	chr22	-	24176689	24181199		GACCCCTGGCTTCCTAAAGCTGCTCCTGGATGCCCCTGCAGAAGACCCCAATTACCTGCC	91319	Hs.593679	GO:0005515|GO:0018279|GO:0030176|GO:0030433|GO:0030433|GO:0030968	derlin-3 isoform 2	17971.3	1681.05	14.0935	10.6948	17384	20346.8	16183.3	1655.75	1841.3	1546.12	13.928	14.4184	13.934	10.5651	10.9321	10.587
ASHGA5P026647	0.000248228	0.00176528	5.38499	up	protein_coding	NM_032564	CCDS31642.1	DGAT2	RefSeq	2465	chr11	+	75479777	75512581		TGGAAAAGCAGCTACAGGTCATCTCAGTGCTCCAGTGGGTCCTGTCCTTCCTTGTACTGG	84649	Hs.129798	GO:0003846|GO:0004144|GO:0005739|GO:0005783|GO:0005789|GO:0005811|GO:0006071|GO:0006644|GO:0016021|GO:0019432|GO:0019432|GO:0019432|GO:0019915|GO:0030176|GO:0030176|GO:0034383|GO:0035336|GO:0035356|GO:0036155|GO:0042632|GO:0042803|GO:0044255|GO:0044281|GO:0046339|GO:0046474|GO:0048471|GO:0050252|GO:0055089|GO:0060613|GO:0071400|GO:0097006	diacylglycerol O-acyltransferase 2 isoform 1	2268.08	424.15	11.1636	8.73461	2498.26	1988.19	2317.79	384.917	520.51	367.023	11.1469	11.1932	11.1505	8.51513	9.12638	8.56231
ASHGA5P049865	0.00118653	0.00500293	2.43888	up	protein_coding	NM_003258	CCDS11754.1	TK1	RefSeq	1616	chr17	-	76170159	76183285		GACGGCCTTGGAGAGTACTCGGGTTCGTGAACTTCCCGGAGGCGCAATGAGCTGCATTAA	7083	Hs.515122	GO:0004797|GO:0005524|GO:0005829|GO:0006139|GO:0006206|GO:0006260|GO:0008270|GO:0009165|GO:0019206|GO:0043097|GO:0044281|GO:0051289|GO:0055086	thymidine kinase, cytosolic	206.265	78.4685	7.62856	6.34234	241.202	162.759	214.835	94.3275	63.1604	77.9176	7.68244	7.59538	7.60787	6.56667	6.04782	6.41254
ASHGA5P038660	0.000281532	0.00190936	3.18181	up	protein_coding	NM_144573	CCDS41351.1	NEXN	RefSeq	3405	chr1	+	78354199	78409578		TGTACCAAAACTTGGCAAGGGTGATGTAAAGGATAAGTTTGAAGCCATGCAGAGAGCCAG	91624	Hs.612385	GO:0005856|GO:0005924|GO:0008307|GO:0030018|GO:0030334|GO:0051015|GO:0051493	nexilin isoform 1	911.337	285.521	9.83132	8.16147	990.633	814.871	928.508	326.473	222.894	307.197	9.78285	9.91064	9.80048	8.28029	7.89409	8.31004
ASHGA5P044963	0.000180622	0.00142789	5.46493	up	protein_coding	NM_001100117	CCDS55269.1	RIMS2	RefSeq	6797	chr8	+	104512975	105266656		TATTGCCAAACAAAGTTCTGTGCTCGTTGTGGAGGTCGAGTGTCATTACGCTCAAACAAG	9699	Hs.655271	GO:0005515|GO:0005622|GO:0005886|GO:0006886|GO:0017137|GO:0030054|GO:0042734|GO:0046872	regulating synaptic membrane exocytosis protein 2 isoform a	111.036	17.7059	6.72889	4.27869	118.984	103.216	110.908	16.6757	16.4862	19.9557	6.62131	6.95425	6.61111	4.21125	4.06925	4.55558
ASHGA5P053565	0.00772664	0.0202928	2.09885	up	protein_coding	NM_014810	CCDS1336.1	CEP350	RefSeq	13473	chr1	+	179923907	180084015		AAATTGGCAGGATGAGGAGCAGCAAATCAAAAGAGGTGCCTTTACCAAATCCAAGGAACT	9857	Hs.413045	GO:0005634|GO:0005730|GO:0005737|GO:0005813|GO:0005819	centrosome-associated protein 350	88.1847	37.6937	6.37156	5.30197	102.406	72.2203	89.9273	40.3961	29.0651	43.6197	6.39279	6.43614	6.28575	5.39919	4.89749	5.60921
ASHGA5P006209	2.70372e-05	0.000487312	9.93592	up	protein_coding	NM_001144895	CCDS45952.1	CD209	RefSeq	4052	chr19	-	7804880	7812464	NM_001144897, NM_001144899, NM_021155, NR_026692	ATACAAGAGCTTAGCAGGGTGTCTTGGCCATGGTCCCCTGGTGCTGCAACTCCTCTCCTT	30835	Hs.278694	GO:0005537|GO:0005576|GO:0005737|GO:0005886|GO:0006897|GO:0007157|GO:0007159|GO:0009988|GO:0016020|GO:0016021|GO:0019048|GO:0019062|GO:0019079|GO:0019882|GO:0030246|GO:0035556|GO:0042129|GO:0042605|GO:0045087|GO:0046790|GO:0046795|GO:0046872|GO:0046968	CD209 antigen isoform 7	2543.15	256.208	11.3342	8.02154	2548.52	2698.15	2382.79	281.032	237.198	250.393	11.1788	11.6372	11.1866	8.06341	7.98597	8.01525
ASHGA5P011617	0.00939356	0.0235356	2.95144	up	protein_coding	NM_018015	CCDS14519.1	CXorf57	RefSeq	3919	chrX	+	105855159	105922673		TCTATTAAAGTTGAGTCGCTCTTGACAGCTATAAGTGAAGTCAGGAAGGAGATTGAAGAC	55086	Hs.274267		uncharacterized protein CXorf57 isoform 1	67.5319	20.3467	5.97017	4.40875	76.4221	51.1603	75.0134	23.1502	13.4101	24.4798	5.94812	5.95563	6.00677	4.64532	3.75209	4.82884
ASHGA5P032386	0.000359234	0.00224111	2.13576	up	protein_coding	ENST00000315927	CCDS31002.1	YOD1	GENCODE	6265	chr1	-	207217193	207224422		AACTGCAACCACCCGCAACTTCTCGCGATGTTTGGCCCCGCTAAAGGTCGCCATTTTGGA	55432	Hs.567533	GO:0030433|GO:0006520|GO:0030968|GO:0070536|GO:0071108|GO:0005622|GO:0008270|GO:0005515|GO:0004843	YOD1 OTU deubiquinating enzyme 1 homolog (S. cerevisiae) [Source:HGNC Symbol;Acc:25035]	128.005	53.9895	6.92824	5.83349	146.167	103.196	134.653	60.8472	48.0204	53.1009	6.92605	6.9534	6.90528	5.96605	5.64558	5.88885
ASHGA5P047702	3.64237e-06	0.00018339	9.30728	up	protein_coding	NM_000681	CCDS7569.2	ADRA2A	RefSeq	3889	chr10	+	112836789	112840662		CTTGTCTGTTATCTGAGTTTTCAAAAGCTTTAAGACTCTGGGAACATCTGATTTTATGGA	150	Hs.249159	GO:0001819|GO:0004938|GO:0004938|GO:0005515|GO:0005737|GO:0005886|GO:0005887|GO:0006112|GO:0006928|GO:0007165|GO:0007186|GO:0007194|GO:0007265|GO:0007266|GO:0007596|GO:0008284|GO:0010700|GO:0010700|GO:0016323|GO:0019901|GO:0030036|GO:0030168|GO:0030335|GO:0030818|GO:0030818|GO:0031692|GO:0031696|GO:0031996|GO:0032147|GO:0032148|GO:0032795|GO:0032811|GO:0032870|GO:0035625|GO:0042593|GO:0042596|GO:…	alpha-2A adrenergic receptor	258.55	24.922	7.9738	4.75544	294.596	204.929	276.124	23.3065	25.0656	26.394	7.97986	7.94883	7.99272	4.65214	4.68156	4.93264
ASHGA5P035483	0.00164988	0.00640162	5.53023	up	protein_coding	NM_000393	CCDS33350.1	COL5A2	RefSeq	6930	chr2	-	189896640	190044605		TCAGATCTGTGTCTGTGACAATGGAGCCATTCTCTGTGACAAGATAGAATGCCAGGATGT	1290	Hs.445827	GO:0001501|GO:0003674|GO:0005201|GO:0005576|GO:0005588|GO:0005788|GO:0007411|GO:0030198|GO:0030199|GO:0030199|GO:0031012|GO:0043588|GO:0043588|GO:0046332|GO:0048592|GO:0071230	collagen alpha-2(V) chain preproprotein	281.073	48.462	8.08674	5.6194	329.426	203.093	310.699	55.2765	31.0493	59.0602	8.15246	7.93451	8.17323	5.8362	4.99355	6.02844
ASHGA5P038302	0.000241222	0.00173264	2.12476	up	protein_coding	NM_015541	CCDS33783.1	LRIG1	RefSeq	4812	chr3	-	66429220	66550845		CTGCGGTGGGCGCGGGCTGGCTGCGTTGCCCGGGGACCTGCCCTCCTGGACGCGGAGCCT	26018	Hs.518055	GO:0016021	leucine-rich repeats and immunoglobulin-like domains protein 1 precursor	813.666	375.821	9.6639	8.5766	891.858	750.072	799.067	390.569	382.261	354.632	9.62237	9.79702	9.57232	8.53457	8.68554	8.50968
ASHGA5P039600	6.69076e-05	0.000781033	2.8444	up	protein_coding	NM_001114734		PABPC4L	RefSeq	4944	chr4	-	135117488	135122903		GTCTGCTGTGTAGTTACCTGCTTACATGTACAGCCATTTCAATAAATGTATTCTTTTAAC	132430	Hs.49889	GO:0000166|GO:0003723	polyadenylate-binding protein 4-like	704.003	243.282	9.44994	7.94182	754.236	647.349	710.424	268.499	213.489	247.857	9.37031	9.58415	9.39537	7.99598	7.83002	7.99946
ASHGA5P000936	0.000509528	0.00282803	3.60853	up	protein_coding	NM_017911	CCDS14065.1	FAM118A	RefSeq	2928	chr22	+	45705784	45737836	NM_001104595	CAAGACCAAGGTCCTTGAATGGGCAAGAGGGCACATGAAGTACGGCGTCCTCCACATTCA	55007	Hs.265018	GO:0016021	protein FAM118A	578.141	154.184	9.14017	7.28876	665.13	427.446	641.847	177.302	118.518	166.734	9.1913	8.97589	9.25332	7.43584	6.96959	7.46084
ASHGA5P032018	1.33998e-06	0.000118771	2.45814	up	protein_coding	ENST00000315491	CCDS10988.1	TUBB3	GENCODE	1769	chr16	+	89989686	90002505		AGTATGAGGGAGATCGTGCACATCCAGGCCGGCCAGTGCGGCAACCAGATCGGGGCCAAG	10381	Hs.511743	GO:0007411|GO:0006457|GO:0007018|GO:0051258|GO:0044267|GO:0006184|GO:0007017|GO:0051084|GO:0007067|GO:0030182|GO:0005737|GO:0005874|GO:0043234|GO:0015630|GO:0030424|GO:0005622|GO:0005198|GO:0005525|GO:0003924|GO:0042277	tubulin, beta 3 class III [Source:HGNC Symbol;Acc:20772]	7219.46	2991.42	12.8136	11.516	8104.47	6101.92	7451.98	3343.2	2671.43	2959.63	12.8294	12.7847	12.8266	11.5618	11.4793	11.5069
ASHGA5P010688	0.00135502	0.0055212	2.1791	up	protein_coding	NM_021958	CCDS1527.1	HLX	RefSeq	2308	chr1	+	221052742	221058400		AGAATTTGACCCAAAAGTCAAAGAAGGCAACACGCTGAGAGATCTCACTTCCCTGCTAAC	3142	Hs.74870	GO:0000976|GO:0001889|GO:0003700|GO:0005634|GO:0006351|GO:0007275|GO:0007519|GO:0008284|GO:0030154|GO:0043565|GO:0045627|GO:0045629|GO:0046622|GO:0048484|GO:0048557	H2.0-like homeobox protein	319.152	135.102	8.24953	7.1258	385.307	207.369	364.779	142.623	130.606	132.076	8.37864	7.96756	8.4024	7.13282	7.11178	7.13282
ASHGA5P006607	0.0438727	0.0796571	2.9198	up	protein_coding	NM_001174096	CCDS53505.1	ZEB1	RefSeq	6001	chr10	+	31608100	31818742	NM_001174093, NM_030751	CCCGCGGCGCAATAACGTTACAAATTATAATACTGTGGTAGAAACAAATTCAGATTCAGA	6935	Hs.124503	GO:0000122|GO:0003682|GO:0003690|GO:0003700|GO:0003713|GO:0003714|GO:0005515|GO:0005634|GO:0005667|GO:0005730|GO:0005737|GO:0006351|GO:0006357|GO:0006955|GO:0007389|GO:0008134|GO:0008270|GO:0008283|GO:0008285|GO:0010464|GO:0014823|GO:0017015|GO:0030857|GO:0030900|GO:0031667|GO:0033081|GO:0043565|GO:0045666|GO:0045892|GO:0045892|GO:0045944|GO:0048596|GO:0048704|GO:0051150|GO:0051216|GO:0070888|GO:…	zinc finger E-box-binding homeobox 1 isoform f	102.602	33.4461	6.55373	5.00786	126.384	62.2424	119.18	46.5715	15.7281	38.0386	6.71319	6.22827	6.71973	5.59808	3.99968	5.42582
ASHGA5P011963	0.00484938	0.0142292	2.83408	up	protein_coding	NM_001159	CCDS33360.1	AOX1	RefSeq	4949	chr2	+	201450730	201536217		AGGAACATGGCTTCTTTAGGGGGACACATCATTAGCAGGCATCCAGATTCAGATCTGAAT	316	Hs.406238	GO:0004031|GO:0004854|GO:0005506|GO:0005737|GO:0006954|GO:0008762|GO:0009055|GO:0043546|GO:0050660|GO:0051287|GO:0051537|GO:0072593	aldehyde oxidase	468.72	156.722	8.80682	7.30394	577.67	292.745	535.746	180.04	114.447	175.678	8.98911	8.43888	8.99246	7.4562	6.92168	7.53393
ASHGA5P002720	0.000454571	0.00260783	3.14127	up	protein_coding	NM_012329	CCDS11586.1	MMD	RefSeq	2723	chr17	-	53469973	53499341		GACATCAATGAACAACACCGATGGACTTCAGGAACTTGCCTGTGGGGGCTTAATTTATTG	23531	Hs.463483	GO:0004872|GO:0005765|GO:0005887|GO:0016020|GO:0019835|GO:0031902	monocyte to macrophage differentiation protein	6605.63	2093.62	12.6505	10.9992	7922.41	4597.23	7297.25	2399.75	1755.04	2126.06	12.798	12.3666	12.787	11.0889	10.8718	11.0368
ASHGA5P017993	0.000415526	0.0024631	2.0685	up	protein_coding	NM_001031733	CCDS42052.1	CALML4	RefSeq	4514	chr15	-	68483042	68498448		CAAATTAATGACGGAAATGGAGAGCTGGATTTCTCCACTTTTCTGACCATTATGCACATG	91860	Hs.709550	GO:0005509	calmodulin-like protein 4 isoform 2	229.805	104.13	7.79941	6.75083	260.889	191.309	237.217	116.716	89.6553	106.02	7.7961	7.84198	7.76017	6.85728	6.56325	6.83196
ASHGA5P001128	8.62384e-05	0.000898591	2.37105	up	protein_coding	ENST00000221466	CCDS12770.1	FCGRT	GENCODE	1893	chr19	+	50015535	50029685		TGAAGGGAACGTCGTCCTCTCAGCATGGGGGTCCCGCGGCCTCAGCCCTGGGCGCTGGGG	2217	Hs.111903	GO:0006955|GO:0019882|GO:0007565|GO:0016021|GO:0016020|GO:0042612|GO:0004872|GO:0005515|GO:0019864|GO:0030881	Fc fragment of IgG, receptor, transporter, alpha [Source:HGNC Symbol;Acc:3621]	2441.85	1046.24	11.2679	10.0224	2672.86	2208.8	2443.9	1128.86	1046.18	963.677	11.2358	11.3419	11.2259	10.0192	10.1411	9.9068
ASHGA5P048755	0.000324004	0.00209538	3.40658	up	protein_coding	NM_001142861	CCDS45287.1	SMAD6	RefSeq	1293	chr15	+	67000929	67074337	NM_005585, NR_027654	CGGCGGCCGCGCCCTGGTCGTGCGCAAGGTGCCCCCCGGCTACTCCATCAAGGTGTTCGA	4091	Hs.153863	GO:0001657|GO:0003682|GO:0003700|GO:0005515|GO:0005634|GO:0005667|GO:0005737|GO:0005829|GO:0006351|GO:0006955|GO:0007179|GO:0007352|GO:0010991|GO:0030509|GO:0030512|GO:0030514|GO:0030617|GO:0030617|GO:0031589|GO:0031625|GO:0034616|GO:0034713|GO:0043066|GO:0043154|GO:0043627|GO:0044212|GO:0045750|GO:0060394|GO:0060394|GO:0070410|GO:0070411|GO:0070412|GO:0070698	mothers against decapentaplegic homolog 6 isoform 2	1425.63	415.129	10.4811	8.7128	1431.53	1496.58	1348.8	451.473	399.792	394.122	10.3151	10.7823	10.3459	8.73653	8.74516	8.65671
ASHGA5P007518	0.00038272	0.00233704	2.4352	up	protein_coding	NM_181869	CCDS9071.1	APAF1	RefSeq	4559	chr12	+	99039077	99129211		AGAATGTAAAGTGGTGGAACGTTGTCACTGGGGAATCCTCACAGACCTTCTACACAAATG	317	Hs.552567	GO:0000166|GO:0005515|GO:0005524|GO:0005634|GO:0005730|GO:0005737|GO:0005794|GO:0005829|GO:0006915|GO:0006919|GO:0006952|GO:0007399|GO:0008635|GO:0008635|GO:0008656|GO:0042981|GO:0043293|GO:0043531|GO:0097193	apoptotic protease-activating factor 1 isoform e	303.413	118.729	8.21826	6.93422	325.068	280.543	304.629	132.235	103.263	120.69	8.1332	8.37629	8.1453	7.02764	6.76393	7.01108
ASHGA5P012128	0.00809527	0.0210103	2.50133	up	protein_coding	NM_001172129	CCDS54455.1	HCK	RefSeq	2168	chr20	+	30639990	30689657	NM_001172130	GGGCGCCCAGGATGGGGTGCATGAAGTCCAAGTTCCTCCAGGTCGGAGGCAATACATTCT	3055	Hs.655210	GO:0002522|GO:0002758|GO:0004713|GO:0004715|GO:0005515|GO:0005524|GO:0005634|GO:0005764|GO:0005794|GO:0005829|GO:0005884|GO:0005901|GO:0005925|GO:0006468|GO:0006909|GO:0006954|GO:0007155|GO:0007229|GO:0007498|GO:0008284|GO:0008360|GO:0016032|GO:0018108|GO:0019048|GO:0019221|GO:0030133|GO:0030838|GO:0031234|GO:0031663|GO:0042995|GO:0043066|GO:0043299|GO:0045728|GO:0046777|GO:0050690|GO:0050727|GO:…	tyrosine-protein kinase HCK isoform b	42.1766	13.4744	5.20712	3.88443	53.4608	22.3926	50.6763	16.5192	14.5264	9.37763	5.40843	4.80361	5.40933	4.19921	3.87857	3.57551
ASHGA5P013683	0.000161693	0.00133355	4.92219	up	protein_coding	NM_001178134	CCDS53527.1	CXCL12	RefSeq	1209	chr10	-	44872509	44880545		TGGAGAAAGCTTTAAACAACCTGATCAGCGCCGCACCAGCCGGGAAGAGGGTGATTGCTG	6387	Hs.522891	GO:0001569|GO:0001666|GO:0001667|GO:0001764|GO:0001938|GO:0005102|GO:0005576|GO:0005615|GO:0006874|GO:0006935|GO:0006955|GO:0007155|GO:0007165|GO:0007186|GO:0007281|GO:0008009|GO:0008015|GO:0008045|GO:0008064|GO:0008083|GO:0008344|GO:0008354|GO:0009314|GO:0009408|GO:0009612|GO:0009615|GO:0009897|GO:0022029|GO:0031100|GO:0033603|GO:0042098|GO:0043066|GO:0043434|GO:0045236|GO:0045666|GO:0048842|GO:…	stromal cell-derived factor 1 isoform delta precursor	7402.59	1480.02	12.8208	10.5215	8957.42	5088.66	8161.7	1524.02	1506.73	1409.3	12.9849	12.5148	12.9627	10.453	10.6553	10.4562
ASHGA5P049657	0.000102297	0.000997872	2.37598	up	protein_coding	NM_199334	CCDS42316.1	THRA	RefSeq	2400	chr17	+	38219067	38246290		ACAACATTCCGCACTTCTGGCCCAAGCTGCTGATGAAGGTGACTGACCTCCGCATGATCG	7067	Hs.724	GO:0001502|GO:0001503|GO:0002153|GO:0002155|GO:0003700|GO:0003707|GO:0004887|GO:0005515|GO:0005634|GO:0005654|GO:0005829|GO:0006357|GO:0006366|GO:0006367|GO:0007611|GO:0008016|GO:0008050|GO:0008134|GO:0008270|GO:0009409|GO:0009755|GO:0010467|GO:0010831|GO:0017025|GO:0017055|GO:0019904|GO:0030218|GO:0030878|GO:0031490|GO:0032403|GO:0033032|GO:0042994|GO:0043565|GO:0044212|GO:0045892|GO:0045925|GO:…	thyroid hormone receptor alpha isoform 1	1292.61	543.711	10.3332	9.08464	1432.76	1121.55	1323.52	613.817	452.693	564.624	10.3167	10.3673	10.3155	9.1682	8.9268	9.1589
ASHGA5P041153	0.00017294	0.0013848	3.84019	up	protein_coding	NM_005909	CCDS4012.1	MAP1B	RefSeq	11996	chr5	+	71403117	71505397		TGTTGATGTGGAATTTTTCAAGAGAGTGCGGTCTTCCTACTACGTGGTGAGTGGGAATGA	4131	Hs.335079	GO:0001578|GO:0003779|GO:0005198|GO:0005515|GO:0005829|GO:0005874|GO:0005875|GO:0005886|GO:0007026|GO:0007416|GO:0007417|GO:0008017|GO:0009612|GO:0009743|GO:0009790|GO:0009987|GO:0010035|GO:0014012|GO:0014069|GO:0016358|GO:0017085|GO:0021700|GO:0030054|GO:0030424|GO:0030426|GO:0031116|GO:0032355|GO:0032387|GO:0032403|GO:0033189|GO:0042493|GO:0043204|GO:0043434|GO:0045666|GO:0045773|GO:0047497|GO:…	microtubule-associated protein 1B	1077.11	279.498	10.0686	8.12745	1192	922.877	1116.46	323.087	215.208	300.197	10.0495	10.091	10.0654	8.26445	7.84152	8.27639
ASHGA5P052703	0.00796518	0.0207595	2.21667	up	protein_coding	ENST00000542713	CCDS54996.1	FKBP5	GENCODE	7384	chr6	-	35548333	35656719		ATACTTCAAGGTGTGTGAGTCCCTATGCAATCCTTTCCATCTCAAAGAATTTATTCAAGT	2289	Hs.407190	GO:0006457|GO:0005634|GO:0003755	FK506 binding protein 5 [Source:HGNC Symbol;Acc:3721]	120.351	49.9815	6.83755	5.68916	138.085	96.4924	126.477	61.8572	36.2848	51.8025	6.84393	6.8578	6.81091	5.98583	5.22893	5.8527
ASHGA5P010383	0.00262596	0.00898806	2.02401	up	protein_coding	NM_199413	CCDS45352.1	PRC1	RefSeq	3165	chr15	-	91509267	91537881		TGAGTTTGCGCGAGAACTTTCAAAGGCTTCCAAATCTGATGCTACTTCTGGAATCCTCAA	9055	Hs.366401	GO:0000022|GO:0000910|GO:0000922|GO:0005515|GO:0005634|GO:0005730|GO:0005737|GO:0005819|GO:0005876|GO:0005886|GO:0015630|GO:0019901|GO:0042802	protein regulator of cytokinesis 1 isoform 2	3357.16	1679.12	11.7095	10.6922	3970.96	2493.57	3606.95	1646.87	1833.06	1557.43	11.8206	11.5131	11.7947	10.5564	10.924	10.5964
ASHGA5P003262	0.000388955	0.00236106	2.58127	up	protein_coding	NM_002736	CCDS5740.1	PRKAR2B	RefSeq	3678	chr7	+	106685177	106802256		GGACTGTCAAATGTTTAGCAATGGATGTGCAAGCATTTGAAAGGCTTCTGGGACCTTGCA	5577	Hs.433068	GO:0000086|GO:0000278|GO:0005737|GO:0005743|GO:0005813|GO:0005829|GO:0005886|GO:0005952|GO:0006112|GO:0006631|GO:0006833|GO:0007165|GO:0007173|GO:0007202|GO:0007596|GO:0007612|GO:0008543|GO:0008603|GO:0019904|GO:0030552|GO:0031625|GO:0034199|GO:0035556|GO:0044281|GO:0045121|GO:0048011|GO:0048471|GO:0050796|GO:0055085|GO:0071377	cAMP-dependent protein kinase type II-beta regulatory subunit	2877.65	1117.89	11.4813	10.1132	3454.18	2067.82	3110.94	1247.26	955.813	1150.59	11.6107	11.2552	11.578	10.1603	10.0111	10.1683
ASHGA5P008343	0.000485353	0.00273237	2.24902	up	protein_coding	NM_001042595	CCDS42572.1	TMEM91	RefSeq	983	chr19	+	41883168	41889987		GGATAAATGTGAAACCCCTCCTGGAGTTTCCCCAAAGCCATGGACAGCCCTAGTCTTCGT	641649	Hs.709417	GO:0003674|GO:0005575|GO:0008150|GO:0009607|GO:0016021	transmembrane protein 91 isoform b	552.753	233.847	9.06823	7.89893	663.152	399.124	595.985	239.755	243.557	218.227	9.1883	8.88178	9.13461	7.84837	8.02075	7.82768
ASHGA5P050472	0.000465501	0.00264901	2.81761	up	protein_coding	NM_000233	CCDS1842.1	LHCGR	RefSeq	3093	chr2	-	48913912	48982880		TTTCTCATGTGCAATCTCTCCTTTGCAGACTTTTGCATGGGGCTCTATCTGCTGCTCATA	3973	Hs.468490	GO:0001541|GO:0004964|GO:0005615|GO:0005634|GO:0005764|GO:0005768|GO:0005783|GO:0005886|GO:0005887|GO:0006622|GO:0007186|GO:0007187|GO:0007188|GO:0007190|GO:0007200|GO:0007283|GO:0007417|GO:0008528|GO:0008584|GO:0009755|GO:0017046|GO:0030539|GO:0031233|GO:0032962|GO:0035472|GO:0038106|GO:0042493|GO:0042803|GO:0043235|GO:0043950|GO:0046544|GO:0046886|GO:0050482|GO:0050850|GO:0051117|GO:0051281|GO:…	lutropin-choriogonadotropic hormone receptor precursor	275.459	91.4868	8.07206	6.57759	289.817	260.068	276.492	88.4039	104.695	81.3618	7.95588	8.26572	7.99458	6.47846	6.78503	6.46926
ASHGA5P008372	2.66984e-06	0.0001563	3.55012	up	protein_coding	NM_001166270	CCDS53886.1	HAUS4	RefSeq	1514	chr14	-	23415436	23426351		AACTTCTGAGGACAAAAAGGATTTTGTGTGGATGAGGGCTCGGCTACAGCAAGAAGTAGA	54930	Hs.442782	GO:0003674|GO:0005813|GO:0005819|GO:0005874|GO:0007067|GO:0051225|GO:0051297|GO:0051301|GO:0070652	HAUS augmin-like complex subunit 4 isoform 2	1127.08	311.223	10.1306	8.30269	1289.57	905.951	1185.73	337.188	280.725	315.755	10.1651	10.0674	10.1592	8.32806	8.2333	8.34671
ASHGA5P005923	0.000364193	0.00226036	3.17132	up	protein_coding	NM_002392	CCDS8986.2	MDM2	RefSeq	7472	chr12	+	69201970	69239320		CTAGAAGGAGAGCAATTAGTGAGACAGAAGAAAATTCAGATGAATTATCTGGTGAACGAC	4193	Hs.484551	GO:0000075|GO:0000122|GO:0002039|GO:0004842|GO:0004842|GO:0005515|GO:0005634|GO:0005634|GO:0005654|GO:0005654|GO:0005730|GO:0005737|GO:0005829|GO:0005886|GO:0006461|GO:0006977|GO:0006977|GO:0007089|GO:0007173|GO:0007268|GO:0008270|GO:0008284|GO:0008543|GO:0016567|GO:0016604|GO:0018205|GO:0019048|GO:0019899|GO:0030666|GO:0031648|GO:0032436|GO:0034504|GO:0042176|GO:0042787|GO:0042802|GO:0043066|GO:…	E3 ubiquitin-protein ligase Mdm2 isoform MDM2	289.897	86.2518	8.13948	6.47439	336.068	225.865	307.757	101.069	69.5019	88.1846	8.18015	8.07712	8.16116	6.65713	6.18688	6.57917
ASHGA5P001030	0.0111289	0.0268834	2.15626	up	protein_coding	NM_145234	CCDS14553.1	CHRDL1	RefSeq	3943	chrX	-	109917083	110039076	NM_001143981, NM_001143982, NM_001143983	CTTTGCACAGCTTGAAGGTTCTGTCACCTTTTGCAGTGGTCCAAATGAGAAAAAAGTGGA	91851	Hs.496587	GO:0001503|GO:0001654|GO:0005576|GO:0007399|GO:0030154|GO:0030509|GO:0048749	chordin-like protein 1 isoform 3 precursor	29.6601	11.3291	4.73648	3.62794	31.1811	21.7153	36.084	11.1069	15.8818	6.99864	4.57677	4.76342	4.86923	3.65944	4.01513	3.20926
ASHGA5P051163	0.00515396	0.0148903	2.1798	up	protein_coding	NM_194255	CCDS13725.1	SLC19A1	RefSeq	2873	chr21	-	46934628	46962385	NM_001205207	AAGCGACGGTGTTCAGAATGTGAACCAGTGACTCTCGGGCGCCCCTGTGGTAACTTTGCA	6573	Hs.84190	GO:0005542|GO:0005886|GO:0005887|GO:0006766|GO:0006767|GO:0008517|GO:0008518|GO:0015350|GO:0015884|GO:0016020|GO:0044281|GO:0046655|GO:0051958	folate transporter 1 isoform 1	64.5053	25.4808	5.91008	4.78589	70.4438	62.9882	60.084	22.3502	27.0867	27.0054	5.81882	6.24356	5.66787	4.59774	4.79394	4.96598
ASHGA5P052011	0.00322543	0.0104747	2.13741	up	protein_coding	NM_001968	CCDS34031.1	EIF4E	RefSeq	4749	chr4	-	99799606	99851786	NM_001130679	ACCCCCCCTTCTGGAGCGGTTGTGCGATCAGATCGATCTAAGATGGCGACTGTCGAACCG	1977	Hs.249718	GO:0000082|GO:0000288|GO:0000289|GO:0000339|GO:0000932|GO:0003743|GO:0005515|GO:0005829|GO:0005845|GO:0006406|GO:0006412|GO:0006413|GO:0006417|GO:0008286|GO:0010467|GO:0010494|GO:0016070|GO:0016071|GO:0016281|GO:0016442|GO:0019048|GO:0019221|GO:0044267|GO:0045931	eukaryotic translation initiation factor 4E isoform 1	1467.09	685.628	10.5223	9.42643	1481.73	1577.67	1341.88	737.753	658.105	661.025	10.3635	10.8654	10.338	9.42335	9.47311	9.38282
ASHGA5P048654	3.75652e-05	0.000576965	2.16585	up	protein_coding	ENST00000220514	CCDS10074.1	OIP5	GENCODE	1236	chr15	-	41601465	41624819		TCCAAGCCAGAAAACTGATCCTGTACCAAAGCTTGAGTGTCAGGTTCAGGCTTTATTGCT	11339	Hs.661645	GO:0007067|GO:0051301|GO:0007154|GO:0006334|GO:0034080|GO:0005634|GO:0000775|GO:0005654|GO:0000785|GO:0010369|GO:0015030|GO:0005515	Opa interacting protein 5 [Source:HGNC Symbol;Acc:20300]	973.845	443.892	9.9245	8.80957	1096.67	807.501	1017.37	463.843	450.083	417.75	9.93585	9.89781	9.93985	8.77231	8.91669	8.73971
ASHGA5P018926	0.00780215	0.0204509	2.04936	up	protein_coding	NM_180977	CCDS43464.1	PPP2R5D	RefSeq	2649	chr6	+	42952236	42980083		AAACTGAAAAAGGAGAAGGAGCTGTTTATCCAGAAGCTACGCCAGTGCTGTGTCCTCTTT	5528	Hs.533308	GO:0000159|GO:0005515|GO:0005634|GO:0005737|GO:0007165|GO:0007399|GO:0008601	serine/threonine-protein phosphatase 2A 56 kDa regulatory subunit delta isoform isoform 3	225.264	101.592	7.73649	6.70132	264.68	152.932	258.181	108.51	79.0505	117.214	7.81323	7.50429	7.89195	6.75593	6.37843	6.96959
ASHGA5P048247	0.000183144	0.00143949	4.19512	up	protein_coding	NM_005608	CCDS8163.1	PTPRCAP	RefSeq	917	chr11	-	67202980	67205153		AATGACCTTGAGCGACAGGAGGATGAGCAGGACACAGACTATGACCACGTCGCGGATGGT	5790	Hs.155975	GO:0005886|GO:0006952|GO:0016021	protein tyrosine phosphatase receptor type C-associated protein precursor	116.498	24.6292	6.80064	4.73192	125.751	106.806	116.937	28.1033	22.2071	23.5771	6.70561	7.00224	6.69406	4.90774	4.50778	4.78025
ASHGA5P007430	0.00207359	0.00755997	2.61706	up	protein_coding	NM_001031746	CCDS31198.1	VSTM4	RefSeq	6354	chr10	-	50222332	50323559		ACAGAGAAAAGTCACGCTGCCAAAGATTGCTGAGGAAAACTTAACCTATGCCGAACTGGA	196740	Hs.522928	GO:0005886|GO:0016021	V-set and transmembrane domain-containing protein 4 isoform 1 precursor	810.794	310.425	9.65099	8.26304	907.153	699.36	825.869	371.686	219.733	339.857	9.64238	9.69457	9.616	8.46026	7.87507	8.45379
ASHGA5P003199	3.43585e-05	0.000548744	3.93262	up	protein_coding	NM_005689	CCDS2436.1	ABCB6	RefSeq	3021	chr2	-	220074487	220083712		TATTCTATAGGAACATTGTGAACTTGCTGACTGAGAAGGCACCTTGGAACTCTCTGGCCT	10058	Hs.107911	GO:0005524|GO:0005739|GO:0005739|GO:0005740|GO:0005741|GO:0005741|GO:0005774|GO:0005783|GO:0005794|GO:0005886|GO:0006779|GO:0006810|GO:0006879|GO:0007420|GO:0015232|GO:0015439|GO:0015562|GO:0015886|GO:0015886|GO:0020037|GO:0031307|GO:0043190|GO:0043588|GO:0055085|GO:0070574|GO:0071585	ATP-binding cassette sub-family B member 6, mitochondrial	1082.63	270.035	10.0653	8.08985	1266.18	844.585	1137.11	305.494	228.315	276.297	10.1407	9.96133	10.094	8.18787	7.9296	8.15208
ASHGA5P055527	0.000739629	0.00364955	2.36461	up	protein_coding	NM_014505	CCDS8997.1	KCNMB4	RefSeq	4725	chr12	+	70760061	70828072		TTCTCTTAAAGGGGAAGGAGGCTTGTAGAAAGCAAAGTACAGAAGCTGTACTCATCGGCA	27345	Hs.525529	GO:0001508|GO:0005513|GO:0005515|GO:0005886|GO:0005887|GO:0006813|GO:0007268|GO:0007596|GO:0008076|GO:0015269|GO:0019228|GO:0019229|GO:0046928	calcium-activated potassium channel subunit beta-4	239.348	94.8754	7.86721	6.62561	254.175	229.194	234.676	102.136	85.3112	97.1789	7.76034	8.09595	7.74534	6.67193	6.49106	6.71385
ASHGA5P003859	0.00392066	0.0121171	2.05869	up	protein_coding	NM_018367	CCDS8247.1	ACER3	RefSeq	4387	chr11	+	76571916	76734850		GCCGAGTTCTGGAATACAGTGAGTAACCTGATCATGATTATACCTCCAATGTTCGGTGCA	55331	Hs.23862	GO:0005789|GO:0006644|GO:0006665|GO:0006672|GO:0008284|GO:0030148|GO:0030173|GO:0030176|GO:0044281|GO:0046512|GO:0070774|GO:0071602	alkaline ceramidase 3	908.178	427.953	9.78951	8.74778	1109.02	602.766	1012.75	495.764	360.508	427.587	9.95699	9.47732	9.9342	8.8645	8.60296	8.77588
ASHGA5P005219	2.07863e-06	0.000140409	2.05096	up	protein_coding	NM_016463	CCDS43370.1	CXXC5	RefSeq	1447	chr5	+	139028300	139062680		TTCAGAAAATGTGAGGAACTCAAAAAGAAGCCTTCCGCTGCTCTGGAGAAGGTGATGCTT	51523	Hs.740473	GO:0003677|GO:0004871|GO:0005634|GO:0005737|GO:0007165|GO:0008270|GO:0043123	CXXC-type zinc finger protein 5	3050.43	1521.44	11.5898	10.5535	3363.73	2621.41	3166.15	1688.2	1359.86	1516.27	11.5768	11.5916	11.6009	10.5919	10.5088	10.5597
ASHGA5P020714	0.0303782	0.0595095	2.1443	up	protein_coding	NM_032092	CCDS54930.1	PCDHGA11	RefSeq	4317	chr5	+	140800536	140892546		CACGGGCGAGCAAGCCCCGCCCAACACGGACTGGCGTTTCTCTCAGGCCCAGAGACCCGG	56105		GO:0005509|GO:0005886|GO:0007156|GO:0016021	protocadherin gamma-A11 isoform 3 precursor	381.779	172.647	8.50112	7.40061	468.953	238.93	437.453	217.967	107.872	192.103	8.67011	8.15285	8.68039	7.71758	6.82922	7.65504
ASHGA5P004987	1.1715e-05	0.000309367	5.13504	up	protein_coding	NM_006169	CCDS8368.1	NNMT	RefSeq	1579	chr11	+	114166534	114183238		TTCTGAAAAATCTTTTCAAGATATTCTGCCTAGACGGTGTGAAGGGAGACCTGCTGATTG	4837	Hs.503911	GO:0005829|GO:0006805|GO:0008112|GO:0010243|GO:0031100|GO:0032259|GO:0042493|GO:0044281	nicotinamide N-methyltransferase	42062	7860.82	15.2915	12.9311	48052.8	34809.1	43324.2	8711.58	7132.69	7738.19	15.3968	15.1241	15.3535	12.9772	12.8883	12.9277
ASHGA5P037722	0.000844673	0.00397701	2.06142	up	protein_coding	NM_000106	CCDS46721.1	CYP2D6	RefSeq	1673	chr22	-	42522500	42526883		TGGAGCAGTGGGTGACCGAGGAGGCCGCCTGCCTTTGTGCCGCCTTCGCCAACCACTCCG	1565	Hs.648256	GO:0004497|GO:0005506|GO:0005739|GO:0005783|GO:0005789|GO:0006805|GO:0008144|GO:0008202|GO:0009055|GO:0009804|GO:0009820|GO:0009822|GO:0016098|GO:0016491|GO:0017144|GO:0017144|GO:0020037|GO:0033076|GO:0042737|GO:0044281|GO:0046483|GO:0051100|GO:0055114|GO:0070330|GO:0070989|GO:0090350	cytochrome P450 2D6 isoform 1	559.066	267.571	9.12108	8.07744	596.812	534.01	546.375	302.209	229.473	271.033	9.03974	9.30375	9.01975	8.17073	7.93748	8.12411
ASHGA5P042426	0.00284451	0.0095368	2.43399	up	protein_coding	NM_015345	CCDS54999.1	DAAM2	RefSeq	6252	chr6	+	39760772	39872653	NM_001201427	ATTTCGGATCCTGGACCTAGAGGATTTTGAAAAGATGTTTTCAGCCTACCAGAGGCACCA	23500	Hs.357128	GO:0003779|GO:0017048|GO:0030036	disheveled-associated activator of morphogenesis 2 isoform 2	68.7506	24.2581	5.97967	4.69634	83.2947	46.243	76.7139	29.4182	20.2076	23.1486	6.08089	5.81446	6.04365	4.97146	4.36292	4.75465
ASHGA5P012213	0.000142519	0.00122711	17.0331	up	protein_coding	NM_006875	CCDS14312.1	PIM2	RefSeq	2234	chrX	-	48770458	48776413		TGGTCCCCCTTGTCAGACTCAGTCACATGCCCACTCGAAGTCGCACTGCTATGGAAAGTG	11040	Hs.727148	GO:0000082|GO:0004674|GO:0005524|GO:0006468|GO:0006468|GO:0007140|GO:0008283|GO:0008285|GO:0008637|GO:0009615|GO:0010508|GO:0043123|GO:0045893|GO:0050821|GO:0050821	serine/threonine-protein kinase pim-2	4901.61	284.437	12.2512	8.16092	4397.55	6105.62	4201.66	321.071	231.504	300.737	11.9635	12.7865	12.0036	8.25399	7.95049	8.27829
ASHGA5P011600	0.000718513	0.00358469	3.27372	up	protein_coding	NM_006227	CCDS13386.1	PLTP	RefSeq	2100	chr20	-	44527258	44541003	NM_001242921	ACTGGTTCTTCTATGATGGGGGCTACATCAACGCCTCAGCTGAGGGTGTGTCCATCCGCA	5360	Hs.439312	GO:0005576|GO:0006629|GO:0006869|GO:0008289|GO:0010189|GO:0030317	phospholipid transfer protein isoform a precursor	2030.34	607.883	10.9583	9.24733	2512.58	1319.42	2259.02	675.639	534.167	613.844	11.1577	10.6041	11.113	9.29691	9.16516	9.27992
ASHGA5P014749	0.00128363	0.00530956	2.31223	up	protein_coding	NM_001098825	CCDS46082.1	TMEM91	RefSeq	751	chr19	+	41869870	41889987	NM_001098822, NM_001098823	TCTGTCTAGCCCAGAAGACCCGCCCTAGTTGCCCCTACAGCCCTCACTGTGAACCCTGAG	641649	Hs.709417	GO:0003674|GO:0005575|GO:0008150|GO:0009607|GO:0016021	transmembrane protein 91 isoform c	2464.22	1074.14	11.2668	10.0575	2843.03	1882.57	2667.06	1062.23	1180.63	979.556	11.3336	11.1163	11.3506	9.92771	10.3167	9.92817
ASHGA5P049707	1.5326e-07	5.4933e-05	8.37962	up	protein_coding	NM_001012511	CCDS45719.1	GOSR2	RefSeq	2220	chr17	+	45000485	45014205		AGAGACTGACCTTGAAGGTGGGGTCCCTGCTGGGGGACAGAGAGAAGGCCTCTTGTTTTA	9570	Hs.463278	GO:0000139|GO:0005215|GO:0006888|GO:0006944|GO:0006987|GO:0015031|GO:0016021|GO:0030968	Golgi SNAP receptor complex member 2 isoform C	2057.84	243.806	11.0214	7.95448	2253.57	1840.31	2079.65	251.925	232.142	247.352	10.9936	11.0813	10.9893	7.91226	7.9537	7.99747
ASHGA5P054382	0.000140974	0.00122152	2.63732	up	protein_coding	NM_004808	CCDS7109.1	NMT2	RefSeq	5004	chr10	-	15147770	15210695		CCGCCTCCCCAGCCAGCGCCGCCGCGATGGCGGAGGACAGCGAGTCTGCGGCCAGCCAGC	9397	Hs.60339	GO:0003824|GO:0004379|GO:0005737|GO:0005794|GO:0005829|GO:0005886|GO:0006499|GO:0009249|GO:0016032|GO:0046788	glycylpeptide N-tetradecanoyltransferase 2	751.298	279.599	9.54935	8.15027	790.509	718.744	744.64	291.314	275.934	271.55	9.44461	9.73663	9.46681	8.11623	8.20771	8.12688
ASHGA5P027125	0.000817878	0.00389555	2.16238	up	protein_coding	NM_001178093	CCDS53761.1	BCAT1	RefSeq	9278	chr12	-	24962957	25056009		CGTCCCCGCAGCCTCCCCATGGCCAGCCCGCTTCGCTCCGCTGCGGCCCTTGCCCGCCAG	586	Hs.438993	GO:0000082|GO:0004084|GO:0005829|GO:0008283|GO:0009082|GO:0009083|GO:0034641|GO:0044281|GO:0052654|GO:0052655|GO:0052656	branched-chain-amino-acid aminotransferase, cytosolic isoform 4	19837.3	8982.45	14.2356	13.123	20913.5	19565.9	19032.5	9001.79	9779.94	8165.63	14.1853	14.3536	14.1681	13.026	13.3375	13.0056
ASHGA5P045956	2.64019e-05	0.000480825	3.88219	up	protein_coding	NM_005294	CCDS6849.1	GPR21	RefSeq	1050	chr9	+	125796845	125797895		ACAGCCAACGACCCTTACACAGTTAGAAGCAAAGGCCCTCTTAATGGATGTCATATCTGA	2844	Hs.731933	GO:0004930|GO:0005887|GO:0007186	probable G-protein coupled receptor 21	148.845	34.2349	7.15957	5.2027	159.579	135.759	151.198	35.5977	35.8239	31.2832	7.06312	7.33495	7.08064	5.23232	5.20944	5.16633
ASHGA5P011096	0.000696366	0.00350346	2.77594	up	protein_coding	NM_001144830	CCDS44210.1	FMO5	RefSeq	2499	chr1	-	146657837	146697230		CTAAACACAGGTCTAAAGACATTGCCCTCACAGAGTGAAATGATGGCAGAAATATCTAAA	2330	Hs.642706	GO:0004499|GO:0008150|GO:0016021|GO:0031227|GO:0043231|GO:0050660|GO:0050661	dimethylaniline monooxygenase [N-oxide-forming] 5 isoform 3	156.804	51.6091	7.23252	5.75955	174.61	124.262	171.539	59.598	42.2305	52.9987	7.20409	7.21376	7.27972	5.93959	5.45338	5.88568
ASHGA5P007979	0.000887419	0.00410156	3.26997	up	protein_coding	NM_001098482	CCDS42525.1	CRTC1	RefSeq	7009	chr19	+	18794424	18893143		AACGTGAACCAGATCGGGAGTGGCACCATGGACCTGCCCTTCCAGCCCAGCGGATTTCTG	23373	Hs.371096	GO:0005515|GO:0005634|GO:0005730|GO:0005737|GO:0005886|GO:0006351|GO:0008140|GO:0019048|GO:0032793|GO:0045944|GO:0051289	CREB-regulated transcription coactivator 1 isoform 3	1392.84	423.435	10.4439	8.73461	1399.62	1520.11	1258.79	459.807	360.296	450.203	10.2854	10.8012	10.245	8.75933	8.60206	8.84245
ASHGA5P001415	0.000307265	0.00201707	2.36901	up	protein_coding	NM_021572	CCDS4915.1	ENPP5	RefSeq	2943	chr6	-	46127761	46138717		CGCTGCGAGGATTATCTTACACTGAACTGATCAAGTACTTTGAAAATGACTTCGAAATTT	59084	Hs.35198	GO:0005576|GO:0005886|GO:0007154|GO:0016021|GO:0016787	ectonucleotide pyrophosphatase/phosphodiesterase family member 5 precursor	179.062	67.8468	7.40275	6.15846	216.463	123.414	197.309	73.5504	65.9345	64.0556	7.51689	7.20306	7.48829	6.22827	6.10673	6.14039
ASHGA5P051775	0.000474498	0.002689	2.08659	up	protein_coding	NM_024665	CCDS46961.1	TBL1XR1	RefSeq	6550	chr3	-	176738541	176915048		AATAAAGCTGTTGTGTTGCGGGGCCATGAATCTGAAGTTTTTATCTGTGCCTGGAACCCT	79718	Hs.715026	GO:0000118|GO:0000122|GO:0003714|GO:0003714|GO:0005515|GO:0005634|GO:0005654|GO:0005730|GO:0005876|GO:0006351|GO:0007219|GO:0008013|GO:0016568|GO:0017053|GO:0042393|GO:0043161|GO:0044212|GO:0044212|GO:0044255|GO:0044281|GO:0045893|GO:0045944|GO:0047485|GO:0060070	F-box-like/WD repeat-containing protein TBL1XR1	244.915	110.533	7.8964	6.83526	278.056	200.182	256.508	120.822	94.0728	116.704	7.89409	7.9138	7.88132	6.90528	6.6359	6.9646
ASHGA5P021705	0.00363087	0.0114584	2.00887	up	protein_coding	NM_001076674	CCDS54134.1	TMUB2	RefSeq	2010	chr17	+	42264353	42269099		ATTTTGCTTCGATGATTTCACGTCATCTTCAAAACAACCTCATGAGCGTGGACCCTGCCA	79089	Hs.181391	GO:0016021	transmembrane and ubiquitin-like domain-containing protein 2 isoform b	527.18	253.755	8.99703	7.99065	629.643	373.498	578.398	293.91	200.359	266.996	9.11123	8.78434	9.09553	8.12688	7.7396	8.10547
ASHGA5P050865	7.9433e-06	0.000250402	2.2274	up	protein_coding	NM_006710	CCDS2517.1	COPS8	RefSeq	2274	chr2	+	237994083	238007489	NM_198189	CGGACGGTGCAGCGGCGAGGCCGGCCGCGAAGATGCCAGTGGCGGTGATGGCGGAAAGCG	10920	Hs.531713	GO:0005634|GO:0005730|GO:0005737|GO:0008180|GO:0010388	COP9 signalosome complex subunit 8 isoform 1	1103.97	493.774	10.1031	8.94771	1252.22	919.215	1140.46	553.137	437.246	490.94	10.1229	10.0868	10.0995	9.00804	8.87805	8.95704
ASHGA5P013373	0.000300084	0.0019865	2.12637	up	protein_coding	NM_133503	CCDS9039.1	DCN	RefSeq	2151	chr12	-	91539034	91573359		CTCTTGCAAGGTTCCCTGGTTGTGAAAATACATGAGATAAATCATGAAGGCCACTATCAT	1634	Hs.156316	GO:0001822|GO:0001890|GO:0005518|GO:0005539|GO:0005576|GO:0005589|GO:0005615|GO:0005796|GO:0005975|GO:0007519|GO:0007568|GO:0009612|GO:0009887|GO:0019800|GO:0030203|GO:0030204|GO:0030206|GO:0030207|GO:0030208|GO:0031012|GO:0031012|GO:0032496|GO:0042060|GO:0043202|GO:0044281|GO:0047485|GO:0050840	decorin isoform a preproprotein	84328.4	34415.1	16.243	15.1546	92521.3	76221.3	84242.5	38246.2	29699.6	35299.5	16.2772	16.1694	16.2823	15.2347	14.9846	15.2443
ASHGA5P014465	0.011972	0.0284435	2.04411	up	protein_coding	NM_001010982	CCDS32750.2	AFMID	RefSeq	1755	chr17	+	76183397	76203782		GTTTTACCAGACCCTGTGTCAAGGAGAGTGGAAAGCCTCATTTGAAGAGCTCCACGATGT	125061	Hs.558614	GO:0004061|GO:0005634|GO:0005829|GO:0006569|GO:0019441|GO:0034641|GO:0044281	probable arylformamidase isoform 2	93.5246	40.1121	6.42344	5.39197	113.326	58.5533	108.694	49.701	31.9683	38.667	6.54344	6.14634	6.58055	5.69009	5.03655	5.44926
ASHGA5P054050	0.0116687	0.0278782	2.2463	up	protein_coding	NM_004538	CCDS14465.1	NAP1L3	RefSeq	2761	chrX	-	92925924	92928682		AGAGTTTGTAGGCTTGCAAGATGGCAGAAGCAGATTTTAAAATGGTCTCGGAACCTGTCG	4675	Hs.21365	GO:0005678|GO:0006334	nucleosome assembly protein 1-like 3	95.7179	38.9109	6.49931	5.33176	106.947	82.1701	98.0365	49.31	27.6831	39.7397	6.45753	6.62248	6.41793	5.67825	4.82808	5.48896
ASHGA5P008721	0.00230112	0.00817267	2.0028	up	protein_coding	NM_001166449	CCDS54596.1	ITIH4	RefSeq	3193	chr3	-	52847005	52864717		AACAGGAATGTCCACTCAGCTGGAGCTGCTGGCTCCCGGATGAATTTCAGACCTGGGGTT	3700	Hs.709406	GO:0004866|GO:0004867|GO:0005576|GO:0005737|GO:0005886|GO:0006953|GO:0010951|GO:0030212	inter-alpha-trypsin inhibitor heavy chain H4 isoform 2 precursor	76.8681	33.5745	6.17448	5.17247	84.3467	71.3723	74.8852	35.0305	31.8346	33.8585	6.10122	6.41868	6.00355	5.2131	5.03074	5.27356
ASHGA5P021943	0.000453779	0.0026064	2.67755	up	protein_coding	ENST00000545187	CCDS54233.1	ISYNA1	GENCODE	2039	chr19	-	18545197	18548921		CGTTCTCAAGGCTGGGACATCTCGTCGCTGAACCTGGCCGAGGCGATGCGGCGCGCGAAG	51477	Hs.740475	GO:0008654|GO:0006021|GO:0000166|GO:0004512	inositol-3-phosphate synthase 1 [Source:HGNC Symbol;Acc:29821]	189.499	64.6509	7.49978	6.07887	228.775	143.415	196.306	74.5095	54.9971	64.4463	7.60319	7.41423	7.48193	6.24767	5.84049	6.14844
ASHGA5P005464	0.00242036	0.00847849	2.17458	up	protein_coding	ENST00000306096	CCDS45826.1	RAB31	GENCODE	3994	chr18	+	9708227	9862553		CCTTCTCGGGGACACTGGGGTTGGGAAATCAAGCATCGTGTGTCGATTTGTCCAGGATCA	11031	Hs.99528	GO:0007264|GO:0015031|GO:0007165|GO:0006886|GO:0006913|GO:0006184|GO:0048193|GO:0005634|GO:0005737|GO:0005886|GO:0005622|GO:0016020|GO:0005802|GO:0005769|GO:0005770|GO:0005525|GO:0003924	RAB31, member RAS oncogene family [Source:HGNC Symbol;Acc:9771]	8495.08	3903.91	13.0174	11.8966	10268.2	5981.51	9235.5	4484.44	3131.41	4095.89	13.1686	12.7514	13.1321	11.9967	11.7045	11.9887
ASHGA5P012535	0.000281467	0.00190936	13.2119	up	protein_coding	NM_024841	CCDS31463.1	PRR5L	RefSeq	3965	chr11	+	36397534	36486754	NM_001160167	CATCCTGCAGAGTGTTCACGAGCCCACAGGCCCAAGTGAGAGTTATTTGCAACTGGAGGA	79899	Hs.19987	GO:0005739	proline-rich protein 5-like isoform a	392.259	27.4515	8.5645	4.84073	470.893	282.779	423.107	32.3682	18.5908	31.3953	8.67719	8.38925	8.62705	5.10677	4.24422	5.17119
ASHGA5P007551	7.84886e-05	0.000853454	2.11398	up	protein_coding	NM_015476	CCDS32817.1	TPGS2	RefSeq	2079	chr18	-	34376033	34409158		AAGCTGGATGAGCACATCATTCCACTGGGAAGCATGGCAATTAACAGCATCTCAAAACTG	25941	Hs.436636	GO:0005737|GO:0005874	tubulin polyglutamylase complex subunit 2	8191.48	3937.88	12.9932	11.9133	9293.95	6710.47	8570.01	4417.89	3408.38	3987.36	13.0364	12.9079	13.0355	11.9753	11.8155	11.9491
ASHGA5P003090	0.000342365	0.00217497	2.30174	up	protein_coding	NM_003632	CCDS11436.1	CNTNAP1	RefSeq	5471	chr17	+	40834631	40852011		TTCCCGGCTGCTCAACACTGCAGGAGGCTACCCCTACAGCTTTTGGATTGGCCGAAATGA	8506	Hs.408730	GO:0002175|GO:0004872|GO:0005070|GO:0005102|GO:0005515|GO:0005887|GO:0007010|GO:0007155|GO:0007165|GO:0007411|GO:0008076|GO:0008088|GO:0017124|GO:0030913|GO:0033270|GO:0048812|GO:0050884|GO:0050885	contactin-associated protein 1 precursor	203.475	80.1268	7.59332	6.3906	238.036	142.847	229.542	87.7138	75.3086	77.3581	7.66098	7.40772	7.71126	6.46946	6.30123	6.4011
ASHGA5P012432	2.7118e-06	0.000157739	12.113	up	protein_coding	NM_003638	CCDS31155.1	ITGA8	RefSeq	3261	chr10	-	15559087	15761770		GGGGATTCTCAGCAAGAATTGGTTGCTGGAATTCCAAGAGGAGCACAGAATTTTGGATAT	8516	Hs.171311	GO:0001656|GO:0005886|GO:0007160|GO:0007229|GO:0007399|GO:0007613|GO:0008305|GO:0016337|GO:0030030|GO:0030198|GO:0030511|GO:0034678|GO:0042472|GO:0045177|GO:0045184|GO:0048745|GO:2000721	integrin alpha-8 precursor	316.681	23.4153	8.26766	4.66917	361.837	262.787	325.419	20.6107	27.3121	22.3233	8.28441	8.27993	8.23865	4.49489	4.80883	4.70379
ASHGA5P008929	0.0212366	0.0447944	2.49152	up	protein_coding	NM_134265	CCDS11221.1	WSB1	RefSeq	2411	chr17	+	25621105	25640645		AAAGAGATCGGAAAACTCCTCCTTAACTTGGTAGATCATACTGAAGTGGTCAGAGATTTA	26118	Hs.446017	GO:0005515|GO:0005622|GO:0008150|GO:0016567|GO:0035556	WD repeat and SOCS box-containing protein 1 isoform 2	2291.48	998.023	11.169	9.85199	2610.14	1864.8	2399.5	1278.14	524.976	1190.95	11.2069	11.1005	11.1997	10.1994	9.13926	10.2173
ASHGA5P028489	8.6965e-05	0.000902322	2.38259	up	protein_coding	ENST00000379919	CCDS9353.1	MAB21L1	GENCODE	2907	chr13	-	36047925	36050832		GGATACTTCCAGACATTTTCCACTAACAAAGATATCATTTAAAGGTAGATTTCTTCCTGG	4081	Hs.584776	GO:0008284|GO:0043010|GO:0048568|GO:0009653|GO:0005634	mab-21-like 1 (C. elegans) [Source:HGNC Symbol;Acc:6757]	1110.29	464.011	10.1081	8.85558	1289.84	896.915	1144.12	531.273	392.697	468.062	10.1653	10.0533	10.1058	8.95495	8.71872	8.89309
ASHGA5P009660	9.6088e-06	0.000278673	10.0096	up	protein_coding	ENST00000376006	CCDS35278.1	NUDT10	GENCODE	2001	chrX	+	51075082	51080377		GCGATCCCTAGTGAATGGCATAGATGTTGTTCAGATTTACTTTGAAAGAATCAAGTATGT	170685	Hs.375178	GO:0005737|GO:0046872|GO:0016787|GO:0008486|GO:0052840|GO:0052843|GO:0052844|GO:0052845|GO:0052846|GO:0052847|GO:0052848	nudix (nucleoside diphosphate linked moiety X)-type motif 10 [Source:HGNC Symbol;Acc:17621]	741.124	69.3452	9.50769	6.18437	862.92	566.45	794.001	77.1168	60.3107	70.6081	9.5719	9.38865	9.5625	6.29363	5.97972	6.27976
ASHGA5P001961	0.000868453	0.00404035	2.61332	up	protein_coding	NM_145895	CCDS54298.1	KLK12	RefSeq	814	chr19	-	51532347	51538148		TTATTGACCACAGGTGGGTCCTCACAGCGGCTCACTGCAGCGGCAGACCCATTCCCGGAT	43849	Hs.411572	GO:0004252|GO:0005576|GO:0005615|GO:0006508|GO:0006508|GO:0008233|GO:0008236	kallikrein-12 isoform 3 precursor	65.4605	21.425	5.9363	4.55042	69.3443	62.4919	64.5452	21.2281	21.8221	21.2247	5.79922	6.23262	5.77707	4.53323	4.48147	4.63655
ASHGA5P005898	0.000645453	0.00333105	4.84138	up	protein_coding	ENST00000311160	CCDS5506.2	TNS3	GENCODE	7618	chr7	-	47314751	47621742		TGAACAAGAAAGCTGGAGATTTGGCCAATGAACTCGTCCGGCACTTTTTGATCGAGTGTA	64759	Hs.520814	GO:0008284|GO:0016477|GO:0048286|GO:0016311|GO:0005925|GO:0005515|GO:0016791	tensin 3 [Source:HGNC Symbol;Acc:21616]	416.477	77.8797	8.61866	6.34324	515.388	247.666	486.377	86.2206	66.3805	81.0378	8.81276	8.20533	8.83788	6.44763	6.1167	6.46539
ASHGA5P006742	0.000932542	0.00423082	3.61456	up	protein_coding	ENST00000323084	CCDS13712.1	TSPEAR	GENCODE	3967	chr21	-	45917774	46131495		CCCTGCACAGACCTGCGCCCCCTGGACATCCTGGCGGAAGTGGTCCCTTCTGATGGCGCC	54084	Hs.660703	GO:0005576	thrombospondin-type laminin G domain and EAR repeats [Source:HGNC Symbol;Acc:1268]	9712.74	2696.11	13.2281	11.3743	9192.38	11461.5	8484.31	2830.19	2626.43	2631.72	13.0169	13.6446	13.0227	11.3316	11.4464	11.3449
ASHGA5P014059	0.014617	0.0332758	2.32174	up	protein_coding	NM_001130159	CCDS44417.1	STOX1	RefSeq	1237	chr10	+	70587293	70652816		GACATATCTGGACACAGAGTCTGGGATCTAATAATTCAGTCATTTTGGATGGACTAAAAA	219736	Hs.37636	GO:0003677|GO:0005634|GO:0005730|GO:0005737	storkhead-box protein 1 isoform b	32.3117	11.4875	4.87701	3.66181	33.8483	32.7028	30.384	10.3101	16.0458	8.10665	4.71063	5.32394	4.59647	3.56193	4.02875	3.39474
ASHGA5P002292	1.3425e-07	5.4933e-05	31.4599	up	protein_coding	NM_030754	CCDS7833.1	SAA2	RefSeq	594	chr11	-	18266774	18270221		AAGTGATCAGCAATGCCAGAGAGAATATCCAGAGACTCACAGGCCGTGGTGCGGAGGACT	6289	Hs.731376	GO:0006953|GO:0034364	serum amyloid A-2 protein isoform a precursor	2897.29	88.6886	11.51	6.53455	3298.86	2292.92	3100.11	94.5574	84.4185	87.0899	11.5495	11.4057	11.5747	6.56954	6.47363	6.56047
ASHGA5P026595	0.00164356	0.00638558	3.45187	up	protein_coding	ENST00000398536	CCDS41682.1	KRTAP5-7	GENCODE	898	chr11	+	71238312	71239210		ATGAAGCCATATCTGCCTGCCTTTTCCTAAGGAGAGTCCACCCTAATTAATGTCCATTCC	440050	Hs.710675	GO:0045095	keratin associated protein 5-7 [Source:HGNC Symbol;Acc:23602]	2050.87	576.097	10.9616	9.17424	2533.39	1264.05	2355.17	572.46	624.062	531.769	11.1683	10.5437	11.1728	9.06047	9.39593	9.06632
ASHGA5P011468	0.00103758	0.00456335	6.87467	up	protein_coding	NM_000954	CCDS7019.1	PTGDS	RefSeq	837	chr9	+	139871955	139876194		CGGAGTCCCCACTGGGGCAGCACCTACTCCGTGTCAGTGGTGGAGACCGACTACGACCAG	5730	Hs.446429	GO:0001516|GO:0001516|GO:0004667|GO:0004667|GO:0005215|GO:0005501|GO:0005504|GO:0005576|GO:0005615|GO:0005791|GO:0005794|GO:0006810|GO:0031965|GO:0036094|GO:0045187|GO:0048471|GO:0051384	prostaglandin-H2 D-isomerase precursor	1283.66	179.216	10.2561	7.47479	1630.51	743.735	1476.73	215.35	122.866	199.433	10.5088	9.7849	10.4745	7.69868	7.02416	7.70154
ASHGA5P043251	0.00390486	0.0120773	2.17194	up	protein_coding	NM_006989	CCDS5725.1	RASA4	RefSeq	5606	chr7	-	102220092	102257205	NM_001079877	GTGACTTACAGCAACCAATTGCAACAAAACAAAATGTTAAGAAATGATCTTTTTATGAGG	10156	Hs.696339	GO:0005096|GO:0005099|GO:0005543|GO:0005737|GO:0005829|GO:0031235|GO:0032320|GO:0035556|GO:0046580|GO:0046872	ras GTPase-activating protein 4 isoform 1	163.897	68.8462	7.27868	6.1597	193.707	114.931	183.054	78.5315	54.6371	73.3699	7.35922	7.10231	7.37453	6.32094	5.83052	6.32765
ASHGA5P051320	0.000395863	0.00238602	3.3768	up	protein_coding	NM_014291	CCDS13957.1	GCAT	RefSeq	1504	chr22	+	38203911	38212906		TGAGCTCTGGGTAAGGACGAGAAGAGCCAAGGTCCGCCTACTGCCACAGGGTCAAAGGAG	23464	Hs.54609	GO:0005634|GO:0005739|GO:0006520|GO:0008890|GO:0009058|GO:0019518|GO:0030170	2-amino-3-ketobutyrate coenzyme A ligase, mitochondrial isoform 2 precursor	654.635	188.946	9.34633	7.59067	674.578	673.147	616.181	212.746	167.329	186.764	9.21362	9.64194	9.18342	7.68116	7.47274	7.61812
ASHGA5P007811	7.2022e-06	0.00024135	2.13559	up	protein_coding	NM_006759	CCDS1875.1	UGP2	RefSeq	2185	chr2	+	64069013	64118696		TTTGTACAAGATCTTAGCAAAGCAATGTCTCAAGATGGTGCTTCTCAGTTCCAAGAAGTC	7360	Hs.516217	GO:0003983|GO:0003983|GO:0005515|GO:0005737|GO:0005829|GO:0005975|GO:0005978|GO:0006006|GO:0006011|GO:0006065|GO:0006805|GO:0016310|GO:0044281|GO:0046872	UTP--glucose-1-phosphate uridylyltransferase isoform a	11904.7	5529.01	13.5155	12.4209	13107.3	10170.5	12436.3	6039.79	4970.1	5577.14	13.5178	13.4764	13.5524	12.4516	12.3632	12.4479
ASHGA5P004786	6.06514e-05	0.000738296	5.28503	up	protein_coding	ENST00000297268	CCDS34682.1	COL1A2	GENCODE	5411	chr7	+	94023872	94060544		AAAGGTCATGCTGGTCTTGCTGGTGCTCGGGGTGCTCCAGGTCCTGATGGAAACAATGGT	1278	Hs.489142	GO:0007411|GO:0001501|GO:0007165|GO:0030199|GO:0007266|GO:0030168|GO:0007179|GO:0071230|GO:0008217|GO:0050900|GO:0007596|GO:0001568|GO:0042476|GO:0070208|GO:0043589|GO:0005576|GO:0005615|GO:0005581|GO:0031012|GO:0005584|GO:0005515|GO:0005102|GO:0005201|GO:0030674|GO:0042802|GO:0046332|GO:0048407	collagen, type I, alpha 2 [Source:HGNC Symbol;Acc:2198]	93930.8	15987.7	16.3793	13.9774	103999	88544.1	89249.5	18296.6	12852.8	16813.8	16.4441	16.3232	16.3708	14.106	13.7144	14.1119
ASHGA5P041437	0.0298744	0.0587051	2.65614	up	protein_coding	NM_002588	CCDS4261.1	PCDHGC3	RefSeq	4726	chr5	+	140855568	140892546	NM_032402	AGTAATCATATTCAAAGTTTACAAGTGGAAGCAGTCTAGAGACCTATACCGAGCCCCGGT	5098	Hs.368160	GO:0005509|GO:0005886|GO:0007156|GO:0016020|GO:0016021|GO:0016339	protocadherin gamma-C3 isoform 1 precursor	426.741	150.192	8.61467	7.20533	551.582	211.672	516.968	191.682	93.3253	165.569	8.9128	7.99386	8.93734	7.54268	6.62203	7.45128
ASHGA5P012531	9.26635e-05	0.000940103	2.33747	up	protein_coding	NM_001114357	CCDS47169.1	C4orf47	RefSeq	974	chr4	+	186350544	186370821		AAAGTATAAGAAAGCGAATGAAGAGCACCATCGTTTACTTAAAGGAGCACCATTTAAGTT	441054	Hs.549398		UPF0602 protein C4orf47	1354.01	569.886	10.3862	9.16123	1560.95	1062.19	1438.9	605.833	570.816	533.008	10.4408	10.2809	10.4369	9.14801	9.26515	9.07054
ASHGA5P009072	0.00261532	0.00896362	2.83079	up	protein_coding	NM_198716	CCDS652.1	PTGER3	RefSeq	1844	chr1	-	71318035	71513491	NM_198714	CAGAGAGCAAGAGGAATTTTGGGGAAATTAAAACCTGCCTTTCTGCCAGGATCACATCAC	5733	Hs.445000	GO:0004879|GO:0004957|GO:0005635|GO:0005886|GO:0005887|GO:0006351|GO:0007186|GO:0008219|GO:0016021|GO:0030522|GO:0031622	prostaglandin E2 receptor EP3 subtype isoform 6	331.759	110.068	8.34134	6.84013	319.598	373.061	302.618	108.206	113.255	108.741	8.10802	8.78147	8.13453	6.75187	6.90289	6.86564
ASHGA5P005745	0.000268241	0.00185597	3.18621	up	protein_coding	NM_003709	CCDS2373.1	KLF7	RefSeq	1639	chr2	-	207945528	208030614		ACTCACACAGGTGAGAAGCCTTATAAGTGCTCATGGGAGGGATGTGAGTGGCGTTTTGCA	8609	Hs.471221	GO:0003677|GO:0003700|GO:0003713|GO:0005634|GO:0006351|GO:0006357|GO:0007411|GO:0008270|GO:0045893|GO:0048813	Krueppel-like factor 7	2562.82	814.219	11.3195	9.64766	3015.41	1926.76	2746.27	946.636	639.761	856.26	11.4134	11.1505	11.3946	9.76929	9.42955	9.74415
ASHGA5P021722	0.0366174	0.0689543	2.18714	up	protein_coding	NM_001146728	CCDS53647.1	HRASLS5	RefSeq	3077	chr11	-	63228875	63258680		GAAGGGAACTGTAGAGCACGCCCTGATGGAAGGAGCGAAGGCTGCTGGAGCAGTTATTTC	117245	Hs.410316		HRAS-like suppressor 5 isoform 3	44.24	17.7253	5.34878	4.21973	45.7391	44.7466	42.2343	24.3118	12.7054	16.1586	5.16757	5.7676	5.11116	4.70719	3.67556	4.27645
ASHGA5P047064	0.00082889	0.00392678	2.17177	up	protein_coding	NM_024928	CCDS7552.1	OBFC1	RefSeq	6483	chr10	-	105637317	105678045		TGCAGCAAGAGAGCTCAGCTTAACCTCACAACTTAAGAAGCTACAAGAGACCATTGAGCA	79991	Hs.62314	GO:0000723|GO:0000784|GO:0003697|GO:0005515|GO:0005634|GO:0005634|GO:0005730|GO:0005730|GO:0010833|GO:0043047|GO:0043231|GO:0045111|GO:0045740|GO:0070188	CST complex subunit STN1	3902.09	1799.43	11.9152	10.7963	4589.3	2759.55	4357.41	1942.87	1678.3	1777.13	12.0179	11.6694	12.0583	10.7949	10.8113	10.7828
ASHGA5P020039	6.02916e-05	0.000736118	95.2684	up	protein_coding	NM_000900	CCDS8669.1	MGP	RefSeq	1398	chr12	-	15034114	15038853		CCTTAGCGGTAGTAACTTTGTGTTATGAATCACATGAAAGCATGGAATCTTATGAACTTA	4256	Hs.365706	GO:0001502|GO:0001503|GO:0005201|GO:0005509|GO:0005578|GO:0005615|GO:0005783|GO:0007584|GO:0008147|GO:0009612|GO:0009725|GO:0030154|GO:0030324|GO:0030500|GO:0031012|GO:0043234|GO:0048306|GO:0048754|GO:0051592	matrix Gla protein isoform 2 precursor	8796.83	83.7007	12.9932	6.41926	11200.4	4580.07	10610	100.83	62.3036	87.9686	13.2903	12.3622	13.3271	6.65405	6.02791	6.57582
ASHGA5P003984	0.000420715	0.00247818	5.7823	up	protein_coding	NM_080671	CCDS2456.1	KCNE4	RefSeq	2976	chr2	+	223916861	223920355		AACTGTCAGCCTTGCCCCTGCTGTGGAGGCAGCCTCAATGCTGAAAATGGAGCCTCTGAA	23704	Hs.348522	GO:0005249|GO:0016021|GO:0016324	potassium voltage-gated channel subfamily E member 4	1528.57	269.38	10.5801	8.04844	1715.43	1254.25	1616.04	317.845	180.222	310.074	10.5895	10.5334	10.6174	8.23994	7.58352	8.32186
ASHGA5P011355	0.042418	0.077587	2.50496	up	protein_coding	ENST00000370932	CCDS44160.1	PTGER3	GENCODE	1815	chr1	-	71318035	71513491		GTTTTGCCAGGAGGAATTTTGGGGAAATTAAAACCTGCCTTTCTGCCAGGATCACATCAC	5733	Hs.445000	GO:0006351|GO:0007186|GO:0031622|GO:0008219|GO:0030522|GO:0016021|GO:0005886|GO:0005887|GO:0005635|GO:0004879|GO:0004957	prostaglandin E receptor 3 (subtype EP3) [Source:HGNC Symbol;Acc:9595]	304.08	113.664	8.16223	6.83745	248.116	417.719	246.406	142.315	80.2569	118.42	7.72464	8.94393	7.81813	7.12877	6.39973	6.98384
ASHGA5P048613	4.5657e-07	7.99e-05	2.71197	up	protein_coding	NM_005159	CCDS10041.1	ACTC1	RefSeq	3693	chr15	-	35080296	35087927		ATTGCTGATCGTATGCAGAAGGAAATCACTGCTCTGGCTCCTAGCACCATGAAGATTAAG	70	Hs.118127	GO:0005524|GO:0005737|GO:0005829|GO:0005884|GO:0006200|GO:0006915|GO:0016887|GO:0017022|GO:0017022|GO:0030017|GO:0030048|GO:0030049|GO:0030240|GO:0031032|GO:0031674|GO:0033275|GO:0042493|GO:0042643|GO:0045471|GO:0055003|GO:0055008|GO:0060047|GO:0060048	actin, alpha cardiac muscle 1 proprotein	14464.6	5304.62	13.8058	12.3665	15685.8	13258.1	14450	5658.56	4938.86	5316.45	13.7893	13.8479	13.7803	12.3564	12.3543	12.3887
ASHGA5P002041	0.000381396	0.00233037	3.23327	up	protein_coding	NM_001081755	CCDS47612.1	ELN	RefSeq	3423	chr7	+	73442426	73484236	NM_000501	TATACCTCCAGCTGCAGCCGCTAAAGCAGCTAAATACGGTGCTGCTGGCCTTGGAGGTGT	2006	Hs.647061	GO:0001974|GO:0005201|GO:0005515|GO:0005578|GO:0005739|GO:0007519|GO:0007585|GO:0008015|GO:0008283|GO:0009887|GO:0030023|GO:0030198|GO:0030833|GO:0043149|GO:0050840	elastin isoform e precursor	377.195	110.894	8.51959	6.8266	431.595	311.317	388.673	125.662	87.0369	119.982	8.5424	8.51902	8.49735	6.95743	6.52227	7.00009
ASHGA5P012241	0.00034693	0.00218633	2.06954	up	protein_coding	NM_001127325	CCDS134.1	MAD2L2	RefSeq	1196	chr1	-	11734536	11751678		ACTCCTCCCGGTAGCGGGAAGGATGACCACGCTCACACGACAAGACCTCAACTTTGGCCA	10459	Hs.19400	GO:0001558|GO:0005515|GO:0005634|GO:0005654|GO:0005680|GO:0005737|GO:0005819|GO:0006281|GO:0006302|GO:0006351|GO:0007067|GO:0007094|GO:0008432|GO:0016035|GO:0033138|GO:0042177|GO:0042772|GO:0045893|GO:0051301|GO:0060564	mitotic spindle assembly checkpoint protein MAD2B	1720.41	841.233	10.7472	9.69788	1958.25	1357.62	1845.35	959.619	694.274	869.806	10.7856	10.6441	10.8119	9.78361	9.54497	9.76508
ASHGA5P014432	1.8536e-05	0.000402892	5.03627	up	protein_coding	NM_001098577	CCDS46373.1	RPL31	RefSeq	1129	chr2	+	101618690	101636155		ACTTTCAAAATTTCTGTGCTAAACAGTGTTACAGTCGCCAAGAGCCCATAAAGGGAGCCC	6160	Hs.469473	GO:0000184|GO:0003723|GO:0003735|GO:0005829|GO:0006412|GO:0006412|GO:0006413|GO:0006414|GO:0006415|GO:0006614|GO:0010467|GO:0016032|GO:0016070|GO:0016071|GO:0019058|GO:0019083|GO:0022625|GO:0044267	60S ribosomal protein L31 isoform 2	1627.96	315.984	10.6627	8.33035	1870.86	1235.05	1777.98	332.644	323.607	291.702	10.7213	10.5115	10.7552	8.30966	8.44609	8.23531
ASHGA5P004560	2.38692e-06	0.000147642	2.44859	up	protein_coding	NM_012205	CCDS33187.1	HAAO	RefSeq	1301	chr2	-	42994228	43019751		CCCCCATCATCCAGGAGTTCTTCAGCTCTGAGCAGTACAGAACAGGAAAGCCCATCCCTG	23498	Hs.368805	GO:0000334|GO:0000334|GO:0005829|GO:0005829|GO:0006569|GO:0008198|GO:0009055|GO:0009435|GO:0010043|GO:0019805|GO:0019825|GO:0031966|GO:0034641|GO:0044281|GO:0046686|GO:0070050	3-hydroxyanthranilate 3,4-dioxygenase	182.882	68.1903	7.46164	6.16969	206.208	153.949	188.489	69.312	70.239	65.0198	7.44932	7.51568	7.41992	6.14682	6.20026	6.16198
ASHGA5P002576	3.3173e-07	7.2559e-05	8.50787	up	protein_coding	NM_004664	CCDS9021.1	LIN7A	RefSeq	1235	chr12	-	81191170	81331694		CATGTCATAGGCCCTTGAGGGAAAGCTACTTGATCAAACATCCGATAGTCACAAATTTGA	8825	Hs.144333	GO:0005515|GO:0005923|GO:0006461|GO:0006887|GO:0007269|GO:0014069|GO:0015031|GO:0016323|GO:0030165|GO:0045211|GO:0048489|GO:0048839|GO:0097016	protein lin-7 homolog A	1669.69	193.392	10.7164	7.62763	1812.26	1496.51	1700.3	214.377	179.36	186.439	10.6756	10.782	10.6916	7.69139	7.57593	7.61556
ASHGA5P055930	0.00156779	0.00616179	2.90637	up	protein_coding	NM_001018073	CCDS41928.1	PCK2	RefSeq	1730	chr14	+	24563482	24569770		ACCATCTTCTAGGACTGCCAGGAGGCACAGAAGTCATGAACGTTTGCAGTTTCCAGTCCC	5106	Hs.75812	GO:0004611|GO:0004613|GO:0005515|GO:0005525|GO:0005739|GO:0005759|GO:0005975|GO:0006006|GO:0006094|GO:0006094|GO:0006107|GO:0044281|GO:0046872|GO:0051384	phosphoenolpyruvate carboxykinase [GTP], mitochondrial isoform 2 precursor	356.138	115.608	8.4443	6.90508	361.667	387.682	319.066	125.659	113.746	107.421	8.28366	8.83933	8.20991	6.95721	6.91018	6.84786
ASHGA5P020637	8.34819e-05	0.000885644	2.257	up	protein_coding	NM_001164637	CCDS54173.1	ENDOV	RefSeq	2705	chr17	+	78388966	78411884	NM_173627	GAGTCCTCAGCACTTTGTTGAACGTGGTGGTGAGAGCACACGTCCTCGTCTCATTCCTGA	284131	Hs.728933	GO:0000287|GO:0006281|GO:0016888	endonuclease V isoform 2	4105.05	1870.2	12.0214	10.847	4371.95	3920.84	4022.35	2042.05	1711.58	1856.98	11.9537	12.1649	11.9455	10.8597	10.8348	10.8464
ASHGA5P030542	0.00390173	0.0120731	2.87539	up	protein_coding	NM_181789	CCDS10140.2	GLDN	RefSeq	5084	chr15	+	51633712	51700209		ATGATGATACCTTGGTTGGAAAAGCTGATGAGAAAGCCAGTGAACACCATTCCCCACAAG	342035	Hs.526441	GO:0005581|GO:0005615|GO:0005886|GO:0007399|GO:0016021|GO:0030154	gliomedin	91.7146	26.3478	6.35486	4.83111	116.123	48.2162	110.805	24.8084	30.8845	23.3505	6.58291	5.87115	6.61053	4.73944	4.98664	4.76724
ASHGA5P003096	0.00631267	0.0173175	2.21297	up	protein_coding	NM_012343	CCDS3949.1	NNT	RefSeq	4689	chr5	+	43602790	43705668	NM_182977	ATTGTTCGAGGATTTGACACAAGAGCTGCAGCTTTGGAACAGTTCAAGTCTCTTGGTGCT	23530	Hs.482043	GO:0003957|GO:0005739|GO:0005743|GO:0005746|GO:0006099|GO:0008746|GO:0008750|GO:0015992|GO:0016021|GO:0044281|GO:0050661|GO:0051287|GO:0055114|GO:0072593	NAD(P) transhydrogenase, mitochondrial	544.703	236.305	9.02671	7.88073	666.053	357.902	610.154	279.434	179.117	250.365	9.19473	8.71735	9.16804	8.05361	7.57345	8.01512
ASHGA5P008901	0.000159395	0.00132383	2.03451	up	protein_coding	NM_001144924	CCDS45437.1	LOC81691	RefSeq	2698	chr16	+	20817766	20860990		TCTTGAAACCCGTCAGGTGCAGAGGCCTGTGACAGAGCTCACGCTTGATTGTGACACCCT	81691	Hs.177926	GO:0000166|GO:0003723|GO:0004527|GO:0005730	putative RNA exonuclease NEF-sp isoform 2	131.617	58.4536	6.97442	5.94974	145.854	113.505	135.49	61.0118	55.6184	58.7307	6.92358	7.08699	6.9127	5.96862	5.85834	6.02226
ASHGA5P048782	1.09866e-05	0.000300028	2.7231	up	protein_coding	NM_001039614	CCDS32289.1	C15orf59	RefSeq	1367	chr15	-	74032140	74043816		AGCACGCAGACGGTTCTGCCCTACACAGCCACTAGACAGAAAGCCAGGGGGAAAAACTAG	388135	Hs.40794		UPF0583 protein C15orf59	444.008	156.326	8.77313	7.32788	482.955	393.682	455.388	165.613	146.284	157.082	8.7169	8.86068	8.74179	7.33587	7.27323	7.37453
ASHGA5P012163	0.000255927	0.00179987	2.585	up	protein_coding	NM_002165	CCDS13185.1	ID1	RefSeq	1000	chr20	+	30193085	30194317		GACGGCCGAGGCGGCATGCGTTCCTGCGGACGATCGCATCTTGTGTCGCTGAAGCGCCTC	3397	Hs.504609	GO:0000122|GO:0001525|GO:0001886|GO:0003700|GO:0005515|GO:0005634|GO:0005737|GO:0006351|GO:0006915|GO:0007179|GO:0007507|GO:0010621|GO:0030509|GO:0031648|GO:0032963|GO:0043392|GO:0043408|GO:0043433|GO:0043534|GO:0045668|GO:0045765|GO:0045892|GO:0046677|GO:0046983|GO:0048514|GO:0060425|GO:0060426	DNA-binding protein inhibitor ID-1 isoform a	2340.11	933	11.2069	9.83676	2617.26	2032.17	2370.92	1088.94	729.781	980.277	11.2101	11.2295	11.1812	9.96492	9.61554	9.92981
ASHGA5P049214	0.000107388	0.00102501	10.0768	up	protein_coding	NM_152496	CCDS426.1	MANEAL	RefSeq	2399	chr1	+	38261159	38267278		TTGCGTCTCAGGCGTCCTGGTCCTGTCCTGGTACCCACCTGGCATGGCTGATGATAACGG	149175	Hs.534562	GO:0000139|GO:0016021|GO:0016787	glycoprotein endo-alpha-1,2-mannosidase-like protein isoform 2	3938.6	385.67	11.9463	8.61336	3727.66	4610.6	3477.53	408.18	387.528	361.303	11.7257	12.3721	11.7411	8.59796	8.70341	8.5387
ASHGA5P050236	0.000869811	0.00404575	2.26347	up	protein_coding	NM_000041	CCDS12647.1	APOE	RefSeq	1223	chr19	+	45409038	45412650		CAGCCGGACCCGCGACCGCCTGGACGAGGTGAAGGAGCAGGTGGCGGAGGTGCGCGCCAA	348	Hs.654439	GO:0000302|GO:0001540|GO:0001937|GO:0005319|GO:0005515|GO:0005543|GO:0005576|GO:0005615|GO:0005737|GO:0005737|GO:0005886|GO:0006629|GO:0006641|GO:0006641|GO:0006898|GO:0006917|GO:0007010|GO:0007186|GO:0007263|GO:0007271|GO:0008201|GO:0008203|GO:0008203|GO:0008219|GO:0008289|GO:0010544|GO:0010873|GO:0010875|GO:0010875|GO:0016209|GO:0019934|GO:0030195|GO:0030425|GO:0030516|GO:0030828|GO:0032488|GO:…	apolipoprotein E precursor	276.789	116.55	8.07609	6.89755	321.861	224.851	283.656	140.588	96.0538	113.008	8.11928	8.07128	8.0377	7.11144	6.66306	6.91816
ASHGA5P050704	0.00115309	0.00490842	6.44664	up	protein_coding	NM_000210	CCDS2249.1	ITGA6	RefSeq	5810	chr2	+	173292313	173371181		ATGCCACATATCACAAGGCTGAGATCCATGCTCAGCCATCTGATAAAGAGAGGCTTACTT	3655	Hs.133397	GO:0005178|GO:0005515|GO:0005604|GO:0005886|GO:0005886|GO:0005913|GO:0007044|GO:0007160|GO:0007229|GO:0007596|GO:0009897|GO:0009925|GO:0010811|GO:0016337|GO:0022409|GO:0030175|GO:0031581|GO:0031668|GO:0033627|GO:0034329|GO:0034676|GO:0042327|GO:0042475|GO:0043065|GO:0043066|GO:0043236|GO:0045944|GO:0046847|GO:0050873|GO:0050900|GO:0071407	integrin alpha-6 isoform b precursor	368.261	52.6271	8.4788	5.79025	332.681	456.579	315.523	61.2626	45.2702	51.3486	8.16597	9.07807	8.19237	5.97411	5.55598	5.84067
ASHGA5P004482	0.000336591	0.00214828	2.5396	up	protein_coding	NM_145654	CCDS11301.1	RDM1	RefSeq	1166	chr17	-	34245084	34257780	NM_001034836, NM_001163130	GTGGAGGAAGGACCATTATCATTCCTTATGAAAAGGAAGACAGCCCAGAAGCTTGCTATT	201299	Hs.194411	GO:0000166|GO:0003677|GO:0003723|GO:0005730|GO:0005737|GO:0006281|GO:0006310|GO:0015030|GO:0016605	RAD52 motif-containing protein 1 isoform 1	54.6088	18.0705	5.65479	4.31019	65.0854	42.4086	56.3323	15.9494	18.8159	19.4461	5.70276	5.69142	5.57019	4.14715	4.26394	4.51948
ASHGA5P000841	0.000616783	0.00323728	2.55317	up	protein_coding	NM_024959	CCDS31909.1	SLC24A6	RefSeq	2993	chr12	-	113736570	113772925		TGGGCTCTGGGTTACCTGGGCTTGTATGTGTTCTATGTGGTCACTGTGATTCTCTGCACC	80024	Hs.286194	GO:0005886|GO:0006811|GO:0006814|GO:0006851|GO:0015297|GO:0016021|GO:0050896|GO:0055085	sodium/potassium/calcium exchanger 6 precursor	350.712	126.692	8.38522	7.03292	432.153	232.619	387.363	136.987	117.945	125.145	8.54355	8.11908	8.49302	7.07699	6.96247	7.05932
ASHGA5P013464	2.80522e-05	0.00049652	3.07544	up	protein_coding	ENST00000393962	CCDS42493.1	ANGPTL4	GENCODE	1789	chr19	+	8429010	8439257		CGCCTGCACCATGGAGGCTGGACAGTAATTCAGAGGCGCCACGATGGCTCAGTGGACTTC	51129	Hs.9613	GO:0007165|GO:0005615|GO:0005102	angiopoietin-like 4 [Source:HGNC Symbol;Acc:16039]	909.922	290.29	9.8266	8.20581	1008.42	791.899	929.447	301.128	302.71	267.034	9.8064	9.87021	9.80319	8.16444	8.34671	8.10628
ASHGA5P011852	2.71345e-05	0.000488521	2.05227	up	protein_coding	ENST00000540010	CCDS6825.1	TRAF1	GENCODE	4303	chr9	-	123664670	123691451	NM_005658	TCTCTCTGAGAACCCGAGGAATGGCGAGGATCAGATCTGCCCCAAATGCAGAGGGGAAGA	7185	Hs.531251	GO:0006915|GO:0042981|GO:0043123|GO:0007165|GO:0006461|GO:0051092|GO:0005737|GO:0008270|GO:0005515|GO:0031625|GO:0031996	TNF receptor-associated factor 1 [Source:HGNC Symbol;Acc:12031]	109.572	47.6904	6.70153	5.66431	120.901	90.4746	117.34	50.6077	46.5431	45.9205	6.64443	6.76074	6.69941	5.71328	5.59825	5.68139
ASHGA5P037698	0.000138053	0.00120637	2.70448	up	protein_coding	NM_014293	CCDS33647.1	NPTXR	RefSeq	5831	chr22	-	39214455	39240017		AACGAGATTGTACTGCTAGAGGCGGGCCATGAGCCCATGGAGCTGCTGATCAACGACAAG	23467	Hs.91622	GO:0005615|GO:0005886|GO:0008029|GO:0016021|GO:0032403|GO:0042542|GO:0046872	neuronal pentraxin receptor	57.6314	17.8202	5.72959	4.29424	66.4634	41.8649	64.5658	18.697	16.8486	17.915	5.73702	5.67438	5.77738	4.36618	4.1048	4.41174
ASHGA5P004468	0.0246441	0.050308	2.03399	up	protein_coding	NM_152612	CCDS13791.1	CCDC116	RefSeq	2252	chr22	+	21987085	21991616		ACCAGATTCAAACTCAAGAGCCCCTGCAGCAGCAGCAGGTTCACGAAGAAGAAGCCGCTG	164592	Hs.131615		coiled-coil domain-containing protein 116	36.7237	15.2771	5.05598	4.03167	43.4868	27.0394	39.6448	19.1361	10.9819	15.7134	5.08907	5.06119	5.0177	4.39636	3.45656	4.24209
ASHGA5P040928	1.31805e-06	0.000118329	4.31947	up	protein_coding	NM_203293	CCDS4462.1	TRIM7	RefSeq	2862	chr5	-	180620923	180632177	NM_033342	CCCGCTGCGGGCAGCATGGCGAACCCTTCAAGCTCTACTGCCAGGACGACGGACGCGCCA	81786	Hs.487412	GO:0005634|GO:0005730|GO:0005737|GO:0008270|GO:0043231	tripartite motif-containing protein 7 isoform 1	159.579	32.936	7.25856	5.1477	183.303	129.182	166.252	34.9799	32.5183	31.3097	7.27486	7.27016	7.23065	5.21142	5.06446	5.16723
ASHGA5P001504	2.17755e-06	0.000142096	9.77131	up	protein_coding	NM_017431	CCDS2424.1	PRKAG3	RefSeq	2299	chr2	-	219687105	219696512		ATCGCTACTACAGGTCCCCCCTGGTCCAGATCTATGAGATTGAACAACATAAGATTGAGA	53632	Hs.591634	GO:0004679|GO:0005524|GO:0005829|GO:0005978|GO:0006633|GO:0007050|GO:0007243|GO:0008286|GO:0015758|GO:0019901|GO:0031588|GO:0046320	5'-AMP-activated protein kinase subunit gamma-3	58798.1	5635.23	15.7382	12.4497	59584.7	63195	53614.6	5915.73	5309.3	5680.68	15.6784	15.8949	15.6414	12.4202	12.4509	12.4779
ASHGA5P011183	2.5363e-07	6.9241e-05	3.88737	up	protein_coding	ENST00000369849	CCDS7545.1	INA	GENCODE	3231	chr10	+	105036919	105050108		TCAATGTCAAAATGGCTCTTGACATTGAGATAGCAGCTTACAGGAAACTGCTGGAAGGCG	9118	Hs.500916	GO:0030154|GO:0007399|GO:0042246|GO:0060052|GO:0045104|GO:0005882|GO:0005883|GO:0005200	internexin neuronal intermediate filament protein, alpha [Source:HGNC Symbol;Acc:6057]	4053.06	1057.41	11.9983	10.0395	4452.58	3491.87	4214.72	1123.13	1011.05	1038.05	11.9807	12.0041	12.0102	10.0111	10.0927	10.0148
ASHGA5P011193	6.4302e-07	8.7463e-05	2.03646	up	protein_coding	NM_001005290	CCDS30791.1	PSRC1	RefSeq	1653	chr1	-	109822175	109825790		CAAGTTGCGGGCCTGCCAGCCGAATGCCACTCACCAGCCGGAGTGTGCCACCTGGCAGAG	84722	Hs.405925	GO:0000922|GO:0001578|GO:0005515|GO:0005737|GO:0005819|GO:0005829|GO:0005876|GO:0007049|GO:0007080|GO:0008017|GO:0015630|GO:0030308|GO:0030496|GO:0031116|GO:0045893|GO:0051301|GO:0060236	proline/serine-rich coiled-coil protein 1 isoform b	416.955	195.774	8.67307	7.647	469.847	351.872	429.146	211.475	185.394	190.453	8.67351	8.69352	8.65218	7.6733	7.62443	7.64328
ASHGA5P013542	0.000143503	0.00123123	2.17489	up	protein_coding	NM_018915	CCDS47289.1	PCDHGA2	RefSeq	4790	chr5	+	140718353	140892546		AAGAGAAGAAACGTTTTCTCAGCAAGCCCCGCCCAACACGGACTGGCGTTTCTCTCAGGC	56113		GO:0005509|GO:0005886|GO:0007156|GO:0016021	protocadherin gamma-A2 isoform 1 precursor	577.358	257.56	9.14396	8.02302	670.633	449.295	612.147	294.111	225.09	253.478	9.20517	9.05266	9.17404	8.12782	7.9073	8.03392
ASHGA5P002827	3.37167e-05	0.000541875	6.89321	up	protein_coding	NM_001996	CCDS14069.1	FBLN1	RefSeq	2312	chr22	+	45898718	45959242		CCGCAGCCACCCGCTGTGAGCGCTTGCCTTGCCATGAGAATCGGGAGTGCTCCAAGCTGC	2192	Hs.24601	GO:0005201|GO:0005509|GO:0005576|GO:0005578|GO:0005615|GO:0019048|GO:0031012	fibulin-1 isoform C precursor	59467	8076.11	15.7562	12.971	69431.9	46275.2	62694	8898.96	7230.93	8098.45	15.8996	15.4913	15.8776	13.0093	12.9097	12.994
ASHGA5P021383	5.81623e-05	0.000722179	3.79175	up	protein_coding	NM_012193	CCDS8279.1	FZD4	RefSeq	7394	chr11	-	86656716	86666440		CCAGCTGCAGTTCTTCCTTTGTTCTGTTTATGTGCCAATGTGCACAGAGAAGATCAACAT	8322	Hs.591968	GO:0001570|GO:0004930|GO:0005515|GO:0005737|GO:0005886|GO:0005887|GO:0005911|GO:0007223|GO:0007420|GO:0007605|GO:0009790|GO:0009986|GO:0010812|GO:0016055|GO:0017147|GO:0019955|GO:0030165|GO:0030165|GO:0030182|GO:0030947|GO:0031625|GO:0031987|GO:0034446|GO:0035426|GO:0042701|GO:0042803|GO:0042813|GO:0042995|GO:0043507|GO:0045893|GO:0046982|GO:0051091|GO:0060070|GO:0061299|GO:0061301|GO:0061304|GO:…	frizzled-4 precursor	207.962	49.7422	7.63916	5.7163	233.529	158.496	231.86	55.7633	44.4301	49.0332	7.63149	7.56028	7.72572	5.847	5.52767	5.77423
ASHGA5P006570	0.0002568	0.00180191	4.5577	up	protein_coding	NM_020190	CCDS870.1	OLFML3	RefSeq	1852	chr1	+	114522029	114524875		TGCTTTAGAGGAACGGCTGGCCCAGTGCCAGGACCAGAGTAGTCGGCATGCTGCTGAGCT	56944	Hs.9315	GO:0005576|GO:0007275	olfactomedin-like protein 3 precursor	7878.28	1758.13	12.9255	10.7372	9310.12	5841.45	8483.26	2084.54	1297.33	1892.51	13.0403	12.7146	13.0215	10.8912	10.4484	10.8719
ASHGA5P044334	0.000248144	0.00176528	5.36081	up	protein_coding	NM_007332	CCDS34908.1	TRPA1	RefSeq	5190	chr8	-	72933485	72987819		TATGCTGCAGCAGAAGGCCAAATTGAGCTAATGGAGAAGATCACCAGAGATTCCTCTTTG	8989	Hs.716816	GO:0005262|GO:0005887|GO:0006811|GO:0009409|GO:0015267|GO:0032421|GO:0042493|GO:0042542|GO:0048265|GO:0050955|GO:0050966|GO:0050968	transient receptor potential cation channel subfamily A member 1	454.387	80.5366	8.79417	6.37172	519.981	362.466	480.714	89.2187	60.7325	91.6586	8.82315	8.73902	8.82036	6.49139	5.99147	6.63231
ASHGA5P010218	3.67452e-05	0.000569266	2.35119	up	protein_coding	ENST00000360105	CCDS45996.1	NFIX	GENCODE	5576	chr19	+	13106583	13209610		TACTCCCCGTACTGCCTCACCCAGGATGAGTTCCACCCGTTCATCGAGGCACTGCTGCCT	4784	Hs.257970	GO:0000122|GO:0006355|GO:0006260|GO:0045944|GO:0006366|GO:0005634|GO:0005622|GO:0003677|GO:0003700|GO:0003705	nuclear factor I/X (CCAAT-binding transcription factor) [Source:HGNC Symbol;Acc:7788]	1002.92	417.728	9.95537	8.72198	1172.79	776.285	1059.69	454.312	401.775	397.097	10.0273	9.84635	9.99248	8.74481	8.75275	8.66838
ASHGA5P005628	4.59692e-05	0.000642909	2.01273	up	protein_coding	NM_016938	CCDS8116.1	EFEMP2	RefSeq	2096	chr11	-	65633911	65640405	NR_037718	TCCTGCAGTGATATTGATGAGTGTAGCTACTCCAGCTACCTCTGTCAGTACCGCTGCATC	30008	Hs.731454	GO:0004888|GO:0005201|GO:0005509|GO:0005515|GO:0005604|GO:0007596|GO:0016020	EGF-containing fibulin-like extracellular matrix protein 2 precursor	6346.39	3204.92	12.6273	11.6182	7280.09	5163.34	6595.74	3591.43	2835.03	3188.3	12.6863	12.541	12.6547	11.6708	11.567	11.6167
ASHGA5P008891	0.000133872	0.0011815	5.19836	up	protein_coding	NM_003790	CCDS71.1	TNFRSF25	RefSeq	1638	chr1	-	6521213	6526255	NM_148965, NM_148967	TGGAGGCAGATGTTCTGGGTCCAGGTGCTCCTGGCTGGCCTTGTGGTCCCCCTCCTGCTT	8718	Hs.462529	GO:0004872|GO:0005031|GO:0005576|GO:0005829|GO:0005886|GO:0005887|GO:0006915|GO:0006917|GO:0007165|GO:0007166|GO:0008624|GO:0033209|GO:0042981	tumor necrosis factor receptor superfamily member 25 isoform 2 precursor	7703.14	1484.3	12.9006	10.5225	7607.37	8527.63	6974.43	1619.81	1373.2	1459.9	12.7432	13.2297	12.7289	10.5322	10.5255	10.5099
ASHGA5P009939	0.0128955	0.0301306	2.59963	up	protein_coding	NM_017577	CCDS33826.1	GRAMD1C	RefSeq	3770	chr3	+	113557680	113666021		AAGTGAAAAGTTTTTCTTCACATCTTTTGGTGCCAGGGATAGAAGTTACCTCAGTATCTT	54762	Hs.24583	GO:0016021	GRAM domain-containing protein 1C isoform 1	94.0873	33.3253	6.47816	5.09985	100.971	84.5664	96.7244	40.0278	21.856	38.0923	6.3705	6.66487	6.39911	5.38773	4.48337	5.42845
ASHGA5P038473	0.000911507	0.00416773	6.65309	up	protein_coding	NM_013363	CCDS3127.1	PCOLCE2	RefSeq	2047	chr3	-	142536701	142608045		AAAGTAGTCGTTCTCAATTTCCGATTCATAGACCTCGAGAGTGACAACCTGTGCCGCTAT	26577	Hs.8944	GO:0005518|GO:0005576|GO:0008201|GO:0010952|GO:0016504	procollagen C-endopeptidase enhancer 2 precursor	290.317	38.0688	8.06006	5.32603	369.77	156.533	344.649	43.9224	30.8209	39.463	8.31571	7.54342	8.32103	5.51471	4.98409	5.47929
ASHGA5P017691	0.00178663	0.00679316	3.10471	up	protein_coding	ENST00000444740	CCDS46088.1	CD79A	GENCODE	1144	chr19	+	42381189	42385439		GACCCCAATGAGCCGCCCCCCAGGCCCTTCCTGGACATGGGGGAGGGCACCAAGAACCGA	973	Hs.631567	GO:0007166|GO:0030183|GO:0050853|GO:0042100|GO:0042113|GO:0016021|GO:0005886|GO:0016020|GO:0045121|GO:0009897|GO:0005771|GO:0019815|GO:0004888	CD79a molecule, immunoglobulin-associated alpha [Source:HGNC Symbol;Acc:1698]	1247.32	394.315	10.2796	8.64513	1187.51	1423.38	1131.07	405.867	403.428	373.651	10.0453	10.7057	10.0877	8.58985	8.76103	8.58451
ASHGA5P009834	6.41964e-05	0.000761633	19.9615	up	protein_coding	NM_001144915	CCDS53584.1	FGFR2	RefSeq	3708	chr10	-	123237843	123356159		AAGACTTGGATCGAATTCTCACTCTCACAACCAATGAGGAGGAGAAGAAGGTTTCTGGAG	2263	Hs.533683	GO:0000122|GO:0001525|GO:0001657|GO:0001701|GO:0002053|GO:0003148|GO:0003149|GO:0004713|GO:0005007|GO:0005007|GO:0005007|GO:0005515|GO:0005524|GO:0005576|GO:0005634|GO:0005737|GO:0005794|GO:0005886|GO:0005886|GO:0005887|GO:0005938|GO:0006915|GO:0007267|GO:0007409|GO:0007528|GO:0008201|GO:0008284|GO:0008284|GO:0008284|GO:0008285|GO:0008286|GO:0008543|GO:0008543|GO:0008543|GO:0008543|GO:0008589|GO:…	fibroblast growth factor receptor 2 isoform 5 precursor	1037.34	46.6515	9.94601	5.62686	1297.93	603.49	1210.59	51.6511	42.4141	45.8892	10.1724	9.47948	10.1861	5.74071	5.46008	5.67979
ASHGA5P027044	4.8978e-06	0.000206768	10.065	up	protein_coding	NM_000014	CCDS44827.1	A2M	RefSeq	4678	chr12	-	9220303	9268558		ATCCAGTCTTCAGGGACATTTTCCAGCAAATTCCAAGTGGACAACAACAACCGCCTGTTA	2	Hs.212838	GO:0001869|GO:0002576|GO:0004867|GO:0005515|GO:0005576|GO:0005576|GO:0005615|GO:0005829|GO:0007264|GO:0007596|GO:0007597|GO:0019838|GO:0019899|GO:0019959|GO:0019966|GO:0030168|GO:0031093|GO:0043120|GO:0051056	alpha-2-macroglobulin precursor	8173.34	809.799	12.9944	9.66316	8798.63	7461.59	8259.78	815.605	859.579	754.213	12.958	13.0438	12.9815	9.56489	9.85707	9.56751
ASHGA5P000985	0.0119602	0.028422	3.23592	up	protein_coding	NM_002862	CCDS13171.1	PYGB	RefSeq	4131	chr20	+	25228705	25278648		AATTTGGGATTTTTAACCAGAAGATTGTCAATGGCTGGCAGGTAGAGGAGGCCGATGACT	5834	Hs.368157	GO:0005737|GO:0005975|GO:0005980|GO:0005980|GO:0006006|GO:0008184|GO:0030170|GO:0044281	glycogen phosphorylase, brain form	139.878	40.8218	7.0438	5.34962	167.251	98.0631	154.321	53.4008	23.6251	45.4395	7.13572	6.88196	7.11371	5.78833	4.59491	5.66563
ASHGA5P055534	0.00417685	0.012715	2.62309	up	protein_coding	NM_001017999	CCDS41268.1	KAZN	RefSeq	3653	chr1	+	15272414	15394651	ENST00000422387, NM_001018000, NM_001018001	TTGATGGTACCGCCCCTGATTATTACATAGAGGAGGACGCGGACTGGTGATACGCGCTCC	23254	Hs.368823	GO:0001533|GO:0005634|GO:0005730|GO:0005737|GO:0030057|GO:0031424|GO:0031965|GO:0043231	kazrin isoform C	437.652	165.276	8.75091	7.35965	485.415	396.949	430.592	210.671	114.079	171.077	8.72228	8.87342	8.65703	7.66772	6.91514	7.49608
ASHGA5P004228	6.58736e-05	0.000775596	3.40033	up	protein_coding	NM_001040633	CCDS43683.1	PRKAG2	RefSeq	3154	chr7	-	151253200	151511957	NM_016203	CTCCAAAGCCGCGGCGCTGGCGGCGGCCCTGGGACCCGCGGAAGCCGGCATGCTGGAGAA	51422	Hs.647072	GO:0004679|GO:0004862|GO:0005524|GO:0005654|GO:0005829|GO:0005977|GO:0006110|GO:0006112|GO:0006469|GO:0006633|GO:0006754|GO:0006853|GO:0007050|GO:0007243|GO:0008286|GO:0008603|GO:0008607|GO:0010800|GO:0016126|GO:0016208|GO:0019217|GO:0019901|GO:0030295|GO:0031588|GO:0042304|GO:0043531|GO:0044255|GO:0044281|GO:0045860|GO:0046320|GO:0046324	5'-AMP-activated protein kinase subunit gamma-2 isoform c	125.148	32.6038	6.90444	5.13877	136.034	114.903	124.507	32.179	35.1308	30.5015	6.82407	7.10212	6.78714	5.09952	5.18148	5.13529
ASHGA5P006275	6.49423e-05	0.000767278	11.8503	up	protein_coding	ENST00000316549	CCDS33872.1	SLC9A9	GENCODE	3627	chr3	-	142984063	143567373		ATGTTTTCAGGTTTGCGAGGAGCGATCGCATTTGCCTTAGCTATTCGGAACACAGAATCT	285195	Hs.302257	GO:0006814|GO:0055085|GO:0006811|GO:0006885|GO:0006812|GO:0016021|GO:0031902|GO:0055037|GO:0015299|GO:0015385	solute carrier family 9, subfamily A (NHE9, cation proton antiporter 9), member 9 [Source:HGNC Symbol;Acc:20653]	1129.21	87.8345	10.0845	6.51767	1421.35	698.36	1267.92	95.1316	79.8636	88.5082	10.3049	9.69371	10.255	6.57706	6.3924	6.58356
ASHGA5P007613	0.000611531	0.00321685	2.24059	up	protein_coding	NM_001008530	CCDS9904.1	LGMN	RefSeq	2191	chr14	-	93170151	93215047	NM_005606	TGGAAACAAAACAATCTCCACCATGAAAGTGATGCAGTTTCAGGGTATGAAACGCAAAGC	5641	Hs.18069	GO:0001101|GO:0004197|GO:0005770|GO:0006508|GO:0008202|GO:0008233|GO:0019886|GO:0040015|GO:0042359|GO:0043202|GO:0043524|GO:0044281|GO:0045087|GO:0045177	legumain preproprotein	2208.5	1014.29	11.1222	9.95832	2414.18	1871.46	2339.88	1162.08	785.126	1095.65	11.0972	11.1067	11.1628	10.0562	9.72496	10.0938
ASHGA5P047046	1.2297e-07	5.2958e-05	4.80109	up	protein_coding	NM_176793	CCDS7503.1	MRPL43	RefSeq	767	chr10	-	102741133	102747272	ENST00000342071	GGCTATAAGCTCCAGAAGTGACAAGACACTTCACATCTTAAATATGTTTCCTAGTTTATA	84545	Hs.703956	GO:0003735|GO:0005761|GO:0006412	39S ribosomal protein L43, mitochondrial isoform c	12848.6	2681.58	13.6268	11.3634	13904.5	11701.7	12939.6	2942.21	2456.92	2645.61	13.6032	13.6741	13.6032	11.3896	11.3472	11.3535
ASHGA5P002899	0.000909299	0.00416321	3.10672	up	protein_coding	ENST00000263266	CCDS42587.1	FAM83E	GENCODE	2011	chr19	-	49103856	49116694		AAGTTTGTGCTGCTGGACGGCGAGAGGGTCATCTCAGGATCCTACAGCTTCACGTGGAGT	54854	Hs.165803		family with sequence similarity 83, member E [Source:HGNC Symbol;Acc:25972]	116.726	33.609	6.78617	5.15078	135.875	88.9652	125.336	38.5105	26.9475	35.3691	6.82251	6.73783	6.79818	5.33895	4.78369	5.3297
ASHGA5P001456	3.18021e-05	0.000527619	3.98655	up	protein_coding	ENST00000232219	CCDS3110.2	RBP1	GENCODE	898	chr3	-	139236275	139258671		TGACCGCAAGTGCATGACAACAGTGAGCTGGGACGGAGACAAGCTCCAGTGTGTGCAGAA	5947	Hs.529571	GO:0033189|GO:0042572|GO:0042573|GO:0006776|GO:0030852|GO:0005737|GO:0005215|GO:0005501|GO:0019841|GO:0016918	retinol binding protein 1, cellular [Source:HGNC Symbol;Acc:9919]	218.354	50.2245	7.72606	5.73092	243.52	184.188	227.355	53.9505	55.0218	41.7013	7.69539	7.78424	7.69855	5.80248	5.84116	5.54911
ASHGA5P013110	7.225e-08	3.7931e-05	2.91839	up	protein_coding	ENST00000388820	CCDS32303.1	ADAMTS7	GENCODE	5490	chr15	-	79051544	79103773	ENST00000566116	CTGGTCTCAGTGCTCAGTGACATGTGGGGAGGGCACTCAGCGCCGAAATGTCCTCTGCAC	11173	Hs.16441	GO:0006508|GO:0009986|GO:0005578|GO:0031012|GO:0004222|GO:0008270|GO:0008237|GO:0008233	ADAM metallopeptidase with thrombospondin type 1 motif, 7 [Source:HGNC Symbol;Acc:223]	196.833	61.2713	7.56368	6.01851	226.819	158.036	205.643	63.9467	61.9331	57.934	7.5906	7.55659	7.54384	6.03184	6.02012	6.00355
ASHGA5P003633	0.00118088	0.00498681	2.27802	up	protein_coding	NM_199336	CCDS2030.1	FAHD2B	RefSeq	1286	chr2	-	97749322	97760582	NM_016044	CCGCCGCCAGGCTCTGATGCTGGTGTCTGGTAGAAGAAGATTACTCACAGCTCTGCTGCA	151313	Hs.567723	GO:0016787|GO:0046872	fumarylacetoacetate hydrolase domain-containing protein 2B	480.131	205.548	8.88021	7.69243	545.799	385.259	509.335	229.346	160.467	226.831	8.89619	8.83209	8.91235	7.78705	7.41325	7.87698
ASHGA5P013748	0.00319489	0.0104019	2.39227	up	protein_coding	NM_145698	CCDS44368.1	ACBD5	RefSeq	3993	chr10	-	27484142	27529808		TGCTCTTCCTCTCGTTTCATGCAGGCTCTTGGGAAAGCTGGTGCTGCTGCTGCCTGATTC	91452	Hs.530597	GO:0000062|GO:0003674|GO:0005778|GO:0006810|GO:0008150|GO:0008289|GO:0016021|GO:0043231	acyl-CoA-binding domain-containing protein 5 isoform 1	1451.21	605.86	10.505	9.24663	1422.45	1616.76	1314.4	650.274	564.593	602.711	10.306	10.9028	10.3062	9.2439	9.2461	9.2499
ASHGA5P021653	0.013329	0.0309178	2.51561	up	protein_coding	NM_001160233	CCDS53351.1	ATP1A1	RefSeq	3778	chr1	+	116916488	116947396		AGAAAGGGTGTGTCTTCACTGCCCTAAGATGGCCTTTAAGGTTGGACGTGATAAGTATGA	476	Hs.371889	GO:0002026|GO:0002028|GO:0003869|GO:0005391|GO:0005515|GO:0005524|GO:0005783|GO:0005794|GO:0005886|GO:0005886|GO:0005890|GO:0006754|GO:0008217|GO:0016020|GO:0016021|GO:0016323|GO:0031947|GO:0034220|GO:0042383|GO:0042470|GO:0042493|GO:0045822|GO:0045823|GO:0045989|GO:0046872|GO:0051087|GO:0055085	sodium/potassium-transporting ATPase subunit alpha-1 isoform c	165.428	59.7007	7.2629	5.93199	208.326	99.47	188.487	72.1394	41.2264	65.7362	7.46481	6.90417	7.41973	6.20181	5.41653	6.17764
ASHGA5P055541	0.00021921	0.00162209	2.04089	up	protein_coding	NM_152436	CCDS9010.1	GLIPR1L2	RefSeq	1745	chr12	+	75784849	75817820		GTGGCAGACGTGACAAATGCACAGATTTTCTATGCAGTAAGATAAAGAAAATAAACATGA	144321	Hs.406728	GO:0016021	GLIPR1-like protein 2 isoform 2	197.095	89.3356	7.56587	6.53667	221.481	157.686	212.118	100.833	79.4836	87.6898	7.55336	7.55295	7.5913	6.65437	6.38441	6.57124
ASHGA5P001488	4.45885e-05	0.000629187	2.47406	up	protein_coding	NM_001042426	CCDS42662.1	CENPA	RefSeq	1352	chr2	+	27008882	27017455		CAGCCGCCTGGCAGCAGAAGCATTTCTAGTTCATCTCTTTGAGGACGCCTATCTCCTCAC	1058	Hs.1594	GO:0000087|GO:0000132|GO:0000236|GO:0000278|GO:0000775|GO:0000778|GO:0000780|GO:0000786|GO:0000939|GO:0003677|GO:0003682|GO:0005515|GO:0005634|GO:0005654|GO:0005829|GO:0006334|GO:0019048|GO:0034080|GO:0046982|GO:0051382|GO:0071459	histone H3-like centromeric protein A isoform b	1321.88	526.93	10.3535	9.0466	1510	1038.35	1417.29	544.506	523.835	512.45	10.3936	10.2523	10.4146	8.98566	9.1364	9.01775
ASHGA5P050306	0.000165785	0.0013513	2.24196	up	protein_coding	NM_001105552	CCDS12854.1	ZNF83	RefSeq	2749	chr19	-	53115617	53141644	NM_001105549, NM_001105550, NM_001105551, NM_018300	ATGTGGAAAGGTCTTCCATCATATTTCACACCTTGCACAACATCAGAGAATCCACACTGG	55769	Hs.467210	GO:0003677|GO:0003700|GO:0005634|GO:0006351|GO:0006355|GO:0008270	zinc finger protein 83 isoform a	6404.2	2918.55	12.6392	11.4744	7287.68	5148.86	6776.07	3257.01	2443.48	3055.14	12.6895	12.5365	12.6916	11.5297	11.3392	11.5543
ASHGA5P053075	5.20596e-05	0.000681053	9.86961	up	protein_coding	NM_201563	CCDS53413.1	FCGR2C	RefSeq	1510	chr1	+	161551128	161570032	NM_001136219, NM_021642	TCCACATTTTCCCAATAAATACTTGCCTGTGACATTTTGCCACTGGAACACTAAACTTCA	9103	Hs.713617	GO:0004888|GO:0005515|GO:0005737|GO:0005886|GO:0006955|GO:0016021|GO:0019864	low affinity immunoglobulin gamma Fc region receptor II-c precursor	444.38	41.9704	8.76384	5.46085	501.171	362.363	469.604	48.0949	33.3027	44.5136	8.76887	8.73866	8.78398	5.6445	5.10156	5.63647
ASHGA5P013844	0.000156911	0.00130869	7.26507	up	protein_coding	NM_178549		ZNF678	RefSeq	8565	chr1	+	227751219	227850164		GTCTCCCTGGCTATTTTATCTTATTCCATTCAAGACCTTTTGCCAGAGCAGGATATGAAA	339500	Hs.30323	GO:0003677|GO:0005634|GO:0006351|GO:0006355|GO:0008270	zinc finger protein 678	923.895	123.617	9.84445	6.98347	923.954	979.631	868.102	142.169	100.788	127.893	9.66891	10.1709	9.69354	7.12733	6.73225	7.09085
ASHGA5P051940	8.99004e-05	0.0009233	24.3331	up	protein_coding	NM_006587	CCDS3477.1	CORIN	RefSeq	4942	chr4	-	47596017	47840059		CCTTTCTCCTAAACTAATTATAAGGATGATCAGAGACTTTTGCCAGCTACACTAAAAGAA	10699	Hs.518618	GO:0003050|GO:0003050|GO:0004252|GO:0005044|GO:0005576|GO:0005886|GO:0005887|GO:0006508|GO:0007565|GO:0008217|GO:0009986|GO:0016021|GO:0016486|GO:0035813|GO:0070008	atrial natriuretic peptide-converting enzyme	949.767	37.8475	9.8871	5.28225	1078.03	783.171	988.104	44.3353	25.5332	43.6739	9.9082	9.85613	9.89698	5.52626	4.70853	5.61196
ASHGA5P018509	0.00140138	0.00566071	2.02491	up	protein_coding	NM_170604	CCDS46068.1	RASGRP4	RefSeq	3235	chr19	-	38899697	38916945	NM_001146202, NM_001146205	CAGCACCAAGGCCCTCCTGGAGCTCACTGAGCTCCTTGCCTCCCACAACAACTACGCCCG	115727	Hs.130434	GO:0005088|GO:0005634|GO:0005737|GO:0005886|GO:0007169|GO:0007202|GO:0007264|GO:0008277|GO:0008283|GO:0009991|GO:0016020|GO:0016049|GO:0019992|GO:0030099|GO:0030742|GO:0046579|GO:0046872	RAS guanyl-releasing protein 4 isoform a	1262.27	619.374	10.2966	9.27875	1396.56	1064.82	1325.44	614.289	689.058	554.774	10.2837	10.2869	10.3192	9.16867	9.5352	9.13238
ASHGA5P052195	0.000660749	0.00338745	4.53198	up	protein_coding	NM_138809	CCDS3878.1	CMBL	RefSeq	4047	chr5	-	10277706	10308168		AGTGGCTGAACAAGTACATGTAGCAAGAATCAAGGGCAAGCCTTCCTAGAATAGCTTTCA	134147	Hs.192586	GO:0005829|GO:0016787	carboxymethylenebutenolidase homolog	3120.77	696.804	11.5925	9.41232	3695.28	2168.73	3498.3	822.697	493.818	773.896	11.7128	11.3128	11.7518	9.57586	9.05495	9.60616
ASHGA5P053497	0.00020456	0.0015524	2.02757	up	protein_coding	NM_145269	CCDS47892.1	FAM92A1	RefSeq	1135	chr8	+	94712772	94740671		CGTCCTTGGGCCCCCGCAAGGTCCCCGGCCGTGCGCGAGGCAGCATGATGAGGCGCACCC	137392	Hs.125038		protein FAM92A1	1043	515.938	10.0313	9.01151	1123.79	985.153	1020.07	557.463	464.927	525.425	9.97163	10.1794	9.94271	9.01988	8.96434	9.05031
ASHGA5P004724	0.000102149	0.000997809	2.89742	up	protein_coding	NM_001130682	CCDS34085.1	GUCY1A3	RefSeq	9360	chr4	+	156587861	156658214	NM_000856, NM_001130683, NM_001130684, NM_001130685, NM_001256449	ACAACTTACAGATTACTCAAAGACTGTCCTGGTTTCGTGTTTACCCCTCGATCAAGGGAG	2982	Hs.24258	GO:0004383|GO:0004872|GO:0005525|GO:0007263|GO:0007596|GO:0008015|GO:0008074|GO:0008217|GO:0009635|GO:0014070|GO:0020037|GO:0030828|GO:0043167|GO:0046982|GO:0052565|GO:0060087	guanylate cyclase soluble subunit alpha-3 isoform A	252.259	80.9911	7.94391	6.40914	281.01	209.445	266.321	83.1178	90.9173	68.9382	7.91205	7.98009	7.93957	6.39658	6.58356	6.24727
ASHGA5P001107	0.000122563	0.00111554	3.13321	up	protein_coding	NM_000637	CCDS34877.1	GSR	RefSeq	3174	chr8	-	30535579	30585486		GTTCTCCCAGGTCAAGGAGGTTAAAAAGACTTTGTCGGGCTTGGAAGTCAGCATGGTTAC	2936	Hs.271510	GO:0004362|GO:0005739|GO:0005829|GO:0006749|GO:0007283|GO:0009055|GO:0015949|GO:0042803|GO:0043295|GO:0044281|GO:0045454|GO:0050660|GO:0050661|GO:0055086	glutathione reductase, mitochondrial isoform 1 precursor	845.319	260.974	9.69345	8.0458	1008.4	604.256	923.304	288.382	236.546	257.993	9.80599	9.48156	9.79279	8.10121	7.98131	8.05489
ASHGA5P001682	5.24015e-05	0.000682379	2.50819	up	protein_coding	NM_198428	CCDS43566.1	BBS9	RefSeq	4019	chr7	+	33169151	33645680		CAGAATTGGAAGGAAATGCTGTTGTTTCTTATTCCAGACCAACAGATCGAAATCCTGATG	27241	Hs.372360	GO:0003674|GO:0005515|GO:0005634|GO:0005730|GO:0005737|GO:0005815|GO:0005886|GO:0007601|GO:0034464|GO:0045444|GO:0050896|GO:0060170	protein PTHB1 isoform 2	1576.11	624.444	10.6189	9.29227	1805.25	1230.24	1692.83	654.359	618.39	600.583	10.6676	10.5054	10.6837	9.25203	9.38179	9.24299
ASHGA5P009781	0.0132915	0.0308513	2.0324	up	protein_coding	NM_032425	CCDS9953.1	HHIPL1	RefSeq	2253	chr14	+	100111479	100135611		AAATAATTGACGCATCCAGCTGTAAGGCCAGAAGCGCCATGCCCGGCTATGTCCCAGCTC	84439	Hs.288522	GO:0003674|GO:0005044|GO:0005575|GO:0005576|GO:0005975|GO:0008150|GO:0016020|GO:0016901|GO:0048038	HHIP-like protein 1 isoform b precursor	181.99	84.7674	7.44615	6.42297	212.714	144.315	188.941	102.958	58.895	92.4494	7.49429	7.42125	7.42293	6.68337	5.94302	6.64252
ASHGA5P012173	0.000957344	0.00430521	5.70015	up	protein_coding	NM_019043	CCDS31167.1	APBB1IP	RefSeq	2659	chr10	+	26727265	26856732		TTGCTTTGTTTTAAAGCACCCCCAAATTCAGAAGGAGTCCCAGTATATCAAGTATCTCTG	54518	Hs.310421	GO:0005543|GO:0005829|GO:0005856|GO:0005925|GO:0007165|GO:0007596|GO:0030027|GO:0030168	amyloid beta A4 precursor protein-binding family B member 1-interacting protein	789.394	132.914	9.57064	7.05964	952.66	502.681	912.841	150.597	92.8312	155.314	9.72189	9.21557	9.77448	7.20737	6.61459	7.35697
ASHGA5P005041	0.000753087	0.00369683	2.1647	up	protein_coding	NM_012112	CCDS13190.1	TPX2	RefSeq	3685	chr20	+	30326903	30389603		GATGATATTAACCTGTTACCCTCCAAATCTTCTGTGACCAAGATTTGCAGAGACCCACAG	22974	Hs.244580	GO:0000922|GO:0005515|GO:0005524|GO:0005525|GO:0005634|GO:0005730|GO:0005737|GO:0005819|GO:0005874|GO:0006915|GO:0007067|GO:0008283|GO:0015630|GO:0019901|GO:0032147|GO:0051301|GO:0060236	targeting protein for Xklp2	1209.05	546.138	10.2102	9.096	1444.58	850.502	1332.07	585.54	521.549	531.326	10.3303	9.97269	10.3275	9.09443	9.12898	9.06459
ASHGA5P006240	3.8428e-07	7.3955e-05	2.76191	up	protein_coding	NM_001010870	CCDS34470.1	TDRD6	RefSeq	8977	chr6	+	46655611	46672056		TACCCAAATTGGATAAGAGTCCACCTGAGAAAAGGGGTTTGGAGGTGATGGAGATTTAAC	221400	Hs.656983	GO:0005737|GO:0005783|GO:0007275|GO:0007281|GO:0007283|GO:0033391|GO:0043186	tudor domain-containing protein 6 isoform 1	601.683	210.701	9.21496	7.74929	672.918	498.366	633.764	230.107	197.392	204.603	9.20885	9.20435	9.23168	7.79135	7.71872	7.73781
ASHGA5P044590	0.000192105	0.00148653	2.34461	up	protein_coding	ENST00000398774	CCDS47936.1	PLEC	GENCODE	14646	chr8	-	144989320	145018905		CTGGCCCGCTCCGTCTGCCCCGTGGGCTCCTGCCACCGTCCCCGATGAAGATCGTGCCCG	5339	Hs.434248	GO:0006915|GO:0006921|GO:0034329|GO:0031581|GO:0046417|GO:0005737|GO:0005886|GO:0005829|GO:0005856|GO:0042383|GO:0043292|GO:0045111|GO:0005925|GO:0005626|GO:0030056|GO:0043034|GO:0016528|GO:0005515|GO:0003779|GO:0008307|GO:0030506	plectin [Source:HGNC Symbol;Acc:9069]	13556	5733.4	13.708	12.4787	14445.2	12975.2	13247.7	5901.06	5941.4	5357.74	13.6533	13.8279	13.6429	12.416	12.6213	12.3987
ASHGA5P002099	0.000221174	0.00163191	2.07962	up	protein_coding	NM_001415	CCDS14210.1	EIF2S3	RefSeq	3486	chrX	+	24073064	24096927		TAATGCTAAGATTTATAAGCTTGATGACCCAAGTTGCCCTCGGCCAGAATGTTATAGATC	1968	Hs.539684	GO:0003743|GO:0003924|GO:0005515|GO:0005525|GO:0005829|GO:0006184|GO:0006412|GO:0006413|GO:0006413|GO:0008135|GO:0010467|GO:0044267	eukaryotic translation initiation factor 2 subunit 3	156.125	68.7585	7.22798	6.17166	175.438	127.379	165.557	79.3088	64.1042	62.8624	7.21005	7.24996	7.22394	6.33431	6.06815	6.11253
ASHGA5P009536	2.66389e-05	0.000482683	2.95522	up	protein_coding	NM_001535	CCDS13737.1	PRMT2	RefSeq	2443	chr21	+	48055506	48085155	NM_206962	ACCGTGCAAATTTCTGATCTAGAGACCCTGAGGGGCGAGCTGCGCTTCGACATCAGGAAG	3275	Hs.154163	GO:0003713|GO:0004871|GO:0005515|GO:0005634|GO:0005737|GO:0005829|GO:0006479|GO:0006917|GO:0007165|GO:0008469|GO:0016274|GO:0016571|GO:0016571|GO:0030331|GO:0030331|GO:0032088|GO:0033142|GO:0034969|GO:0035189|GO:0035246|GO:0042054|GO:0042803|GO:0042974|GO:0042975|GO:0045892|GO:0045893|GO:0046966|GO:0048588|GO:0050681|GO:0060765|GO:2000134	protein arginine N-methyltransferase 2 isoform 1	751.335	250.177	9.54394	7.98068	829.153	652.019	772.833	280.61	215.828	254.092	9.5165	9.59418	9.52115	8.05988	7.84645	8.0357
ASHGA5P013113	2.6474e-05	0.000481274	3.70654	up	protein_coding	NM_002084	CCDS43389.1	GPX3	RefSeq	1779	chr5	+	150399998	150408554		AATGGAGAGAAAGAGCAGAAATTCTACACTTTCCTAAAGAACTCCTGTCCTCCCACCTCG	2878	Hs.730658	GO:0002238|GO:0004602|GO:0005615|GO:0006749|GO:0006982|GO:0007565|GO:0008134|GO:0008430|GO:0010269|GO:0014070|GO:0042493|GO:0042744|GO:0043295|GO:0051289|GO:0051412	glutathione peroxidase 3 precursor	2924.34	793.629	11.5237	9.63358	3307.76	2407.58	3057.68	809.547	826.302	745.038	11.5536	11.4685	11.5489	9.55095	9.79845	9.55134
ASHGA5P045843	0.0138223	0.0317919	2.03408	up	protein_coding	ENST00000375360	CCDS6707.1	PTPDC1	GENCODE	4517	chr9	+	96793075	96872138	NM_001253830	AGAATGAACAACCATATTCTACCTTGGTGAATAACAGCGAGTGTGTTGCAAACATGAAAG	138639	Hs.437943	GO:0006470|GO:0016311|GO:0004725|GO:0008138|GO:0016791	protein tyrosine phosphatase domain containing 1 [Source:HGNC Symbol;Acc:30184]	70.0434	29.2724	5.9858	4.96142	86.9152	42.5317	80.6833	30.5923	23.5814	33.6436	6.14358	5.69712	6.1167	5.02829	4.59124	5.26474
ASHGA5P011067	0.000376387	0.00230941	3.64923	up	protein_coding	NM_001624	CCDS34506.1	AIM1	RefSeq	7553	chr6	+	106959729	107018334		AGTACATTGGGGCACGTGGCTGATTTATGAAGAACCTGGATTTCAGGGTGTTCCTTTCAT	202	Hs.643590	GO:0003674|GO:0005575|GO:0008150|GO:0030246	absent in melanoma 1 protein	149.896	37.2897	7.17052	5.30293	165.897	129.548	154.242	36.975	31.9211	42.973	7.12497	7.27405	7.11255	5.28415	5.03524	5.58941
ASHGA5P002656	5.14739e-06	0.000212708	2.21889	up	protein_coding	NM_000386	CCDS32604.1	BLMH	RefSeq	2543	chr17	-	28575212	28619184		GGCCACAAAGGTTACCTGTGCATGACAGATGAGTGGTTCTCTGAGTATGTCTACGAAGTG	642	Hs.371914	GO:0000209|GO:0002474|GO:0004177|GO:0004180|GO:0004197|GO:0005515|GO:0005634|GO:0005737|GO:0005829|GO:0006508|GO:0008234	bleomycin hydrolase	2917.01	1331.84	11.5205	10.3707	3308.55	2384.04	3058.44	1455.03	1199.96	1340.51	11.5543	11.458	11.5493	10.3872	10.3392	10.3858
ASHGA5P052536	0.000286523	0.00193169	2.33258	up	protein_coding	NM_030613	CCDS4440.1	ZFP2	RefSeq	2405	chr5	+	178322915	178360210		TCATACGTGAGGAATGTTTTCACTGGCCCTTACCTCATGATTAACTCTTCAGTAATAATC	80108	Hs.654533	GO:0003677|GO:0005634|GO:0006351|GO:0006355|GO:0008270	zinc finger protein 2 homolog	724.115	305.809	9.49372	8.27179	773.724	679.666	718.954	338.723	265.255	313.448	9.41307	9.65423	9.41385	8.33482	8.14343	8.33712
ASHGA5P000857	0.000216246	0.0016124	4.01339	up	protein_coding	NM_199511	CCDS2968.1	CCDC80	RefSeq	4578	chr3	-	112323408	112359977		AACCCTCTGCATTCCATCTCTATGAGCCACCATTGGATTACACAATGACATGGAGAATGG	151887	Hs.477128	GO:0005578	coiled-coil domain-containing protein 80 precursor	2389.36	602.527	11.2222	9.21739	2780.23	1797.75	2590.11	705.363	460.462	641.756	11.2985	11.0542	11.314	9.36022	8.95275	9.33921
ASHGA5P039192	0.000982433	0.00439295	3.81426	up	protein_coding	NM_001145143	CCDS46966.1	HTR3D	RefSeq	1609	chr3	+	183749529	183757157		AGAGGCTGGTTCCATGGGAAAGGATTCCTCCTTGGCTTCATCCTCCACCTGCTGCTGCAA	200909	Hs.448004	GO:0005230|GO:0005886|GO:0016021|GO:0034220|GO:0055085	5-hydroxytryptamine receptor 3D isoform 1 precursor	2810	745.382	11.473	9.54162	2821.46	3101.63	2506.91	732.615	826.201	677.328	11.322	11.8375	11.2595	9.4128	9.79702	9.41503
ASHGA5P039545	0.000195606	0.00150906	2.68403	up	protein_coding	NM_030821	CCDS3686.1	PLA2G12A	RefSeq	5235	chr4	-	110631144	110651242		TACAAAAACCAGCCATCTGCCTAAAAAATAAAAGAGCAAAAATGAATCAGTGCAACCGGT	81579	Hs.389452	GO:0005509|GO:0005576|GO:0005576|GO:0005783|GO:0005794|GO:0006644|GO:0006654|GO:0008150|GO:0016042|GO:0036148|GO:0036149|GO:0036150|GO:0036151|GO:0036152|GO:0044281|GO:0046474|GO:0047498	group XIIA secretory phospholipase A2 precursor	5163.32	1952.52	12.3258	10.9014	5832.22	3997.69	5660.06	2176.76	1598.39	2082.4	12.3593	12.1847	12.4333	10.9532	10.7447	11.0063
ASHGA5P009374	0.0106498	0.0259897	7.12785	up	protein_coding	NM_017770	CCDS4518.1	ELOVL2	RefSeq	4079	chr6	-	10980992	11044624		TTTTTTGGACAATATGTTTGGACCGCGAGATTCTCGAGTCAGAGGGTGGTTCATGTTGGA	54898	Hs.656436	GO:0005515|GO:0005783|GO:0005789|GO:0009922|GO:0016021|GO:0019432|GO:0033559|GO:0034626|GO:0035338|GO:0036109|GO:0042761|GO:0043651|GO:0044255|GO:0044281	elongation of very long chain fatty acids protein 2	91.9022	12.4292	6.42798	3.59451	101.638	70.2937	103.775	17.3057	5	14.9818	6.38061	6.39689	6.50645	4.26261	2.34455	4.17639
ASHGA5P004766	0.0025333	0.00875818	2.09949	up	protein_coding	NM_001168394	CCDS54948.1	CREBRF	RefSeq	2536	chr5	+	172483354	172519333	NM_001168393, NM_153607	CCCAGTCCCTGAGCCGCCCCTACACCCACAGACAGCATCGCACAGAATTATTTTAAAAAA	153222	Hs.484195	GO:0000122|GO:0003700|GO:0005515|GO:0005634|GO:0005737|GO:0006351|GO:0006810|GO:0006986|GO:0016604|GO:0032388|GO:0034976|GO:0043565|GO:0045732|GO:0051222|GO:1900102	CREB3 regulatory factor isoform 2	5313.71	2579.96	12.3849	11.3149	5298.41	5510.02	5132.71	2565.9	2728.82	2445.16	12.2279	12.628	12.2988	11.1908	11.5134	11.2404
ASHGA5P016114	9.09214e-05	0.000929347	2.69274	up	protein_coding	NM_001144761	CCDS45913.1	TLE2	RefSeq	2508	chr19	-	2997635	3047633		GTGCTGTCCCTGAAGTTTGCCTCCTGCGTCCAAGGAGTCGTCCTCAGTCCTGAGTTGTGA	7089	Hs.332173	GO:0003714|GO:0005515|GO:0005634|GO:0005654|GO:0006351|GO:0007165|GO:0007219|GO:0009887|GO:0016055|GO:0045892|GO:0090090	transducin-like enhancer protein 2 isoform 2	1688.89	628.348	10.7327	9.30367	1861.2	1484.58	1720.88	637.967	661.066	586.011	10.7157	10.7686	10.7139	9.21977	9.47948	9.21175
ASHGA5P019774	0.00338516	0.0108706	2.04554	up	protein_coding	NM_001161429	CCDS54843.1	RANBP3L	RefSeq	2635	chr5	-	36249103	36302011		TACAGATTCTCAGTCCCAGGGAGTGTCAACCTTGTCTCAGAAGCAAATGAGATGTTCATC	202151	Hs.729817	GO:0005622|GO:0046907	ran-binding protein 3-like isoform 1	52.7161	22.1196	5.6167	4.58422	52.8258	49.346	55.9765	23.6986	24.2169	18.4433	5.38773	5.90196	5.56042	4.67457	4.62762	4.45048
ASHGA5P047830	0.00013995	0.0012151	2.98864	up	protein_coding	NM_001014437	CCDS41600.1	CARS	RefSeq	2799	chr11	-	3022151	3078681	NM_001194997, NR_036542	TTCCACGTGGCTCGGTGGTTCAGGCACATAGAAGCGCTCCTGGGTAGCCCCTGTGGCAAA	833	Hs.274873	GO:0000049|GO:0000049|GO:0000049|GO:0004817|GO:0004817|GO:0005515|GO:0005524|GO:0005737|GO:0005737|GO:0005829|GO:0006418|GO:0006423|GO:0010467|GO:0042803|GO:0042803|GO:0046872	cysteine--tRNA ligase, cytoplasmic isoform c	399.43	126.961	8.61678	7.03729	398.86	371.068	428.361	133.182	117.517	130.183	8.42791	8.77308	8.64934	7.03754	6.95871	7.11562
ASHGA5P054323	6.8395e-07	8.8831e-05	3.63635	up	protein_coding	NM_000825	CCDS43725.1	GNRH1	RefSeq	2166	chr8	-	25276773	25282556		TGTGCCTTAGAATGAAGCCAATTCAAAAACTCCTAGCTGGCCTTATTCTACTGACTTGGT	2796	Hs.82963	GO:0005179|GO:0005183|GO:0005576|GO:0005615|GO:0007165|GO:0007267|GO:0007275|GO:0007565|GO:0008285|GO:0010468|GO:0031960|GO:0042698|GO:0045471	progonadoliberin-1 isoform 1 precursor	1634.76	448.422	10.6793	8.81681	1803.13	1407.57	1693.59	498.778	402.571	443.917	10.664	10.6893	10.6847	8.87236	8.75707	8.821
ASHGA5P012003	4.12186e-06	0.000193257	49.0822	up	protein_coding	NM_001855	CCDS35081.1	COL15A1	RefSeq	5273	chr9	+	101706137	101833068		AATTATGAGAAGCCTGCTCTGCATTTGGCTGCTCTGAACATGCCATTTTCTGGGGACATT	1306	Hs.409034	GO:0001525|GO:0005201|GO:0005576|GO:0005582|GO:0005604|GO:0005615|GO:0005788|GO:0007155|GO:0007165|GO:0016021|GO:0030154|GO:0030198|GO:0031012|GO:0031012	collagen alpha-1(XV) chain precursor	3289.59	64.6677	11.7038	6.08668	3358.15	3456.34	3054.28	73.6178	60.0532	60.3321	11.5741	11.99	11.5473	6.22979	5.97379	6.05647
ASHGA5P001708	0.00349047	0.0111303	2.10853	up	protein_coding	NM_138618	CCDS30637.1	RHCE	RefSeq	1484	chr1	-	25688739	25747363	NM_001127691, NM_016124, NM_020485, NM_138616, NM_138617	ACACTGTTCAGTATTCGGCTGGCCACCATGAGTGCTATGTCGGTGCTGATCTCAGCGGGT	6006	Hs.523054	GO:0005887|GO:0008519	blood group Rh(CE) polypeptide isoform 2	47.8579	19.4169	5.46998	4.39374	54.0853	39.6982	49.7901	23.167	16.7596	18.3241	5.42656	5.60205	5.38133	4.64609	4.09512	4.44002
ASHGA5P049227	0.000809064	0.00386775	2.41669	up	protein_coding	ENST00000379906	CCDS10754.1	SLC6A2	GENCODE	3551	chr16	+	55690351	55737700	NM_001172501, NM_001172502	TGGCCATCTGAGCCTGCCTGGAGGAGAAGGAGGAACCCCCATGCCAATGTCCAGGTCACA	6530	Hs.78036	GO:0055085|GO:0006810|GO:0007268|GO:0006836|GO:0015844|GO:0016021|GO:0005886|GO:0005624|GO:0005887|GO:0005328|GO:0005334|GO:0008504	solute carrier family 6 (neurotransmitter transporter, noradrenalin), member 2 [Source:HGNC Symbol;Acc:11048]	400.061	157.639	8.6169	7.34386	417.397	401.841	380.946	160.756	155.877	156.285	8.4908	8.89213	8.46775	7.2953	7.37004	7.36626
ASHGA5P049767	0.00123003	0.00513453	3.99794	up	protein_coding	ENST00000318698	CCDS32686.1	ANKFN1	GENCODE	2426	chr17	+	54230835	54560007		GTTTGAACTTGGTATAGTAGCTTGTTTCACCTAGAAATATTAACCCAGCCTCCTTATAAT	162282	Hs.673040	GO:0005515	ankyrin-repeat and fibronectin type III domain containing 1 [Source:HGNC Symbol;Acc:26766]	341.689	79.8679	8.38493	6.38567	337.281	376.135	311.65	77.5872	94.9896	67.0269	8.18336	8.79485	8.17658	6.30322	6.64854	6.20526
ASHGA5P054241	0.0151563	0.0343053	2.25599	up	protein_coding	NM_005525	CCDS1489.1	HSD11B1	RefSeq	1477	chr1	+	209878135	209908295		AGCTCTGTAGGTTCTCTCTGTGTGTCCTACAGGAGTCTTCAGGCCAGCTCCCTGTCGGAT	3290	Hs.195040	GO:0000166|GO:0003845|GO:0005789|GO:0006704|GO:0008202|GO:0016021|GO:0030324|GO:0044281|GO:0070524	corticosteroid 11-beta-dehydrogenase isozyme 1	1184.83	490.777	10.1164	8.94268	1512.18	629.217	1413.1	536.22	443.831	492.281	10.3957	9.54228	10.4113	8.96863	8.89735	8.96205
ASHGA5P040611	0.00210849	0.00764501	2.21275	up	protein_coding	NM_001039763	CCDS47253.2	TMEM232	RefSeq	3193	chr5	-	109755197	110062450		CCCATTGAGGCCCATTTTCTTCCTTTGAAGAAACCATCAATAAAAAAGGATCAAACAAAA	642987	Hs.729154	GO:0016021	transmembrane protein 232	85.7041	34.364	6.33542	5.18958	94.992	72.5431	89.5772	36.9604	28.9569	37.1747	6.28201	6.44383	6.28043	5.28326	4.89107	5.39441
ASHGA5P009913	0.00159295	0.00623267	4.56989	up	protein_coding	NM_182914	CCDS9761.2	SYNE2	RefSeq	21882	chr14	+	64319682	64693167	NM_182913	AATGACCACAAAAACTTTGAAAGCGTCTTCTGGTAAATCCATTTCGGATGGCCACTCGTG	23224	Hs.525392	GO:0003779|GO:0005515|GO:0005634|GO:0005635|GO:0005640|GO:0005654|GO:0005737|GO:0005856|GO:0005925|GO:0006998|GO:0007097|GO:0007163|GO:0010761|GO:0016021|GO:0016529|GO:0030018|GO:0030335|GO:0031022|GO:0031258|GO:0031527|GO:0031965|GO:0031981|GO:0033017|GO:0034504|GO:0034993|GO:0044429|GO:0051642|GO:0090286	nesprin-2 isoform 5	122.705	23.8437	6.84439	4.65223	144.389	85.7587	137.969	27.6723	16.8242	27.0347	6.90847	6.68372	6.94099	4.88716	4.10197	4.96757
ASHGA5P010828	7.11619e-06	0.000241171	7.11312	up	protein_coding	NM_002022	CCDS1295.1	FMO4	RefSeq	2148	chr1	+	171283485	171311223		TTACCAAAGGGAAAAAAGCAAAATTCATTGTGAATGATGAGCTGCCAAACTGTATCCTCT	2329	Hs.386502	GO:0004499|GO:0006805|GO:0016021|GO:0031227|GO:0043231|GO:0050660|GO:0050661	dimethylaniline monooxygenase [N-oxide-forming] 4	303.485	38.8628	8.20817	5.37769	343.695	251.844	314.915	35.6969	45.1331	35.7584	8.20927	8.22618	8.18906	5.23539	5.55246	5.34521
ASHGA5P012736	0.000178193	0.0014136	2.22523	up	protein_coding	NM_001037144	CCDS32557.1	CNTROB	RefSeq	4137	chr17	+	7835441	7853237		AGTGGAGTGGGACTGATGGCCGAGGGGATAATGTCCCCAGAAGGAACACAGACTCCCGCT	116840	Hs.348012	GO:0000910|GO:0005515|GO:0005737|GO:0005813|GO:0005814|GO:0007099|GO:0019904|GO:0051299	centrobin isoform beta	1032.04	465.346	10.0159	8.86196	1111.41	951.137	1033.56	515.749	397.137	483.152	9.95931	10.1308	9.95767	8.91719	8.73438	8.9343
ASHGA5P011162	0.000679805	0.00345049	2.77788	up	protein_coding	NM_153362	CCDS4999.1	PRSS35	RefSeq	2527	chr6	+	84222193	84235421		AGCCTGGCAGGACAAAATTAGAAGATCAAAATGGAAAATATGCTGCTTTGGTTGATATTT	167681	Hs.98381	GO:0004252|GO:0005576|GO:0005739	inactive serine protease 35 precursor	248.13	83.5747	7.90283	6.42884	286.288	187.209	270.894	97.6545	67.2975	85.7722	7.93862	7.80783	7.96204	6.60959	6.13718	6.53975
ASHGA5P005017	1.4341e-06	0.000121716	5.17223	up	protein_coding	NM_033276	CCDS41802.1	XRCC6BP1	RefSeq	1182	chr12	+	58335444	58351052		GACGCTGGAGACAAATCCATATGTCAAACTTCTGCTTGATGCTATGAAACACTCAGGTTG	91419	Hs.61188	GO:0004222|GO:0004677|GO:0005958|GO:0006303|GO:0006508|GO:0046872	mitochondrial inner membrane protease ATP23 homolog	1806.34	343.411	10.8155	8.44471	2090.05	1433.13	1895.85	371.118	318.954	340.161	10.8826	10.715	10.8489	8.45761	8.42173	8.4548
ASHGA5P006780	4.5287e-07	7.99e-05	2.16096	up	protein_coding	NM_001790	CCDS4202.1	CDC25C	RefSeq	2115	chr5	-	137620958	137667516		AATCATGACCAGCACCTAATGAAATGTAGCCCAGCACAGCTTCTTTGTAGCACTCCGAAT	995	Hs.656	GO:0000075|GO:0000079|GO:0000086|GO:0000087|GO:0000278|GO:0004725|GO:0005515|GO:0005634|GO:0005654|GO:0005829|GO:0006260|GO:0007067|GO:0007088|GO:0007089|GO:0008283|GO:0019048|GO:0019901|GO:0035335|GO:0050699|GO:0051301|GO:0051726	M-phase inducer phosphatase 3 isoform a	292.623	127.284	8.1551	7.04342	338.161	239.162	300.547	134.448	124.577	122.827	8.18669	8.15391	8.12469	7.0496	7.04572	7.03495
ASHGA5P054266	0.000216494	0.00161255	4.3863	up	protein_coding	NM_003268	CCDS31033.1	TLR5	RefSeq	4277	chr1	-	223282747	223316624		CATCTCCTAATCAAAGGAGCAATTTCCAACTTATCTCAAGCCACAAATAACTCTTCACTT	7100	Hs.604542	GO:0002755|GO:0005149|GO:0005622|GO:0005886|GO:0006954|GO:0016021|GO:0032757|GO:0034123|GO:0045087|GO:0071260	toll-like receptor 5 precursor	145.036	29.3136	7.10241	4.9694	172.003	104.696	158.41	25.9526	37.4952	24.4929	7.1796	6.97221	7.15541	4.80228	5.27624	4.82968
ASHGA5P014311	0.00751073	0.0198352	3.17065	up	protein_coding	NM_001080453	CCDS47526.1	INTS1	RefSeq	7000	chr7	-	1509912	1544018		AGCAGAACATCATGGACAAGAATTACATGGCCCACCTGGTGGAGGTCCAGCATGAGCGCG	26173	Hs.532188	GO:0016021|GO:0016180|GO:0031965|GO:0032039	integrator complex subunit 1	96.2231	27.7482	6.5113	4.84652	103.886	86.0391	98.7445	34.5566	18.1033	30.5847	6.41468	6.68884	6.43039	5.19587	4.2051	5.1386
ASHGA5P010410	7.74735e-06	0.000250402	75.7746	up	protein_coding	NM_001167890	CCDS55370.1	EGFL6	RefSeq	2448	chrX	+	13587693	13651694	NM_015507	TTTTGACTGGAATCCTGCTGATCGAGATAATGCTATTGGCTTCTATATGGCAGTTCCGGC	25975	Hs.12844	GO:0005178|GO:0005509|GO:0005604|GO:0005615|GO:0007049|GO:0007155|GO:0007275|GO:0010811|GO:0016020|GO:0030154|GO:0030198	epidermal growth factor-like protein 6 isoform 2 precursor	3469.19	41.9314	11.7227	5.47908	4274.51	2186.05	3947.02	47.1143	42.2481	36.432	11.9227	11.3262	11.9192	5.61408	5.45433	5.36882
ASHGA5P003093	0.0226699	0.0470756	2.68481	up	protein_coding	NM_139276	CCDS32656.1	STAT3	RefSeq	4978	chr17	-	40465342	40540513	NM_213662	GCCGGAGAAACAGTTGGGACCCCTGATTTTAGCAGGATGGCCCAATGGAATCAGCTACAG	6774	Hs.463059	GO:0000122|GO:0001659|GO:0001754|GO:0003677|GO:0003700|GO:0004871|GO:0004879|GO:0005509|GO:0005515|GO:0005634|GO:0005634|GO:0005654|GO:0005730|GO:0005737|GO:0005737|GO:0005829|GO:0005886|GO:0006355|GO:0006357|GO:0006606|GO:0006928|GO:0006953|GO:0007165|GO:0007259|GO:0007399|GO:0008134|GO:0008283|GO:0014070|GO:0019048|GO:0019221|GO:0019901|GO:0019953|GO:0030522|GO:0031730|GO:0032355|GO:0032870|GO:…	signal transducer and activator of transcription 3 isoform 1	177.383	59.2078	7.33195	5.90713	227.2	94.3847	210.565	70.6912	38.1173	68.8149	7.59366	6.82513	7.57707	6.17428	5.30181	6.24531
ASHGA5P030789	0.000371219	0.00228937	3.47608	up	protein_coding	NM_183376	CCDS10377.1	ARRDC4	RefSeq	4074	chr15	+	98503932	98517068		CTGTCTTCTCGGAGGTGGAGTACCTGAACGTGCGCCTCAGCCTGCGGGAGCCCCCGGCCG	91947	Hs.6093	GO:0007165	arrestin domain-containing protein 4	234.767	60.0021	7.78804	5.99058	287.569	150.466	266.266	58.0709	60.9462	60.9891	7.94498	7.47983	7.93931	5.90384	5.9966	6.07129
ASHGA5P003504	0.0244607	0.0500232	2.35765	up	protein_coding	NM_001126112	CCDS11118.1	TP53	RefSeq	2588	chr17	-	7571719	7590868	NM_000546, NM_001126115, NM_001126118	ATTTCACCCTTCAGATCCGTGGGCGTGAGCGCTTCGAGATGTTCCGAGAGCTGAATGAGG	7157	Hs.437460	GO:0000060|GO:0000075|GO:0000122|GO:0000122|GO:0000122|GO:0000733|GO:0000785|GO:0000790|GO:0001077|GO:0001085|GO:0001228|GO:0001701|GO:0001756|GO:0001836|GO:0002020|GO:0002039|GO:0002309|GO:0002326|GO:0002360|GO:0003677|GO:0003682|GO:0003684|GO:0003700|GO:0005507|GO:0005515|GO:0005524|GO:0005634|GO:0005654|GO:0005654|GO:0005657|GO:0005669|GO:0005678|GO:0005730|GO:0005737|GO:0005739|GO:0005783|GO:…	cellular tumor antigen p53 isoform a	140.519	56.7176	7.07418	5.83683	151.766	135.481	134.31	68.1465	35.2266	66.7796	6.98829	7.33198	6.90226	6.12451	5.186	6.19997
ASHGA5P003256	0.0071735	0.01911	2.62342	up	protein_coding	NM_001130969	CCDS48069.1	NELF	RefSeq	3652	chr9	-	140342022	140353786	NM_001178064, NM_015537	AAACGGGAGAATGATTCCGCGTCTGTAATCCAGAGGAACTTCCGCAAACACCTGCGCATG	26012	Hs.455336	GO:0005634|GO:0005886	nasal embryonic luteinizing hormone-releasing hormone factor isoform a	71.1164	22.4965	5.98623	4.59478	91.5	38.9139	82.9355	25.9613	18.5142	23.0141	6.22505	5.57285	6.16079	4.80277	4.23566	4.74592
ASHGA5P010284	2.13783e-06	0.000141836	4.37422	up	protein_coding	NM_001083612	CCDS45318.1	AGPHD1	RefSeq	866	chr15	+	78799905	78829715	ENST00000388988	GTCGCTGCCGACATAATGTCAAGTGGAAACTATCAGCAGTCAGAGGCTCTTAGCAAACCC	123688	Hs.307962	GO:0005737|GO:0047992	aminoglycoside phosphotransferase domain-containing protein 1 isoform 2	137.505	27.6979	7.03412	4.9051	158.674	111.108	142.733	28.6803	27.3577	27.0556	7.05339	7.05604	6.99294	4.93547	4.81138	4.96845
ASHGA5P002304	0.000836962	0.0039513	2.17256	up	protein_coding	NM_000107	CCDS7927.1	DDB2	RefSeq	1870	chr11	+	47236492	47260769		ACATGGACGGCAAAGAGCTTTGGAATCTCAGAATGCACAAAAAGAAAGTGACGCATGTGG	1643	Hs.700338	GO:0000209|GO:0000718|GO:0003677|GO:0003684|GO:0004842|GO:0005515|GO:0005654|GO:0006281|GO:0006289|GO:0006290|GO:0009411|GO:0043234|GO:0051865	DNA damage-binding protein 2	3640.58	1697.13	11.822	10.7026	4307.01	2638.45	3976.27	1914.75	1439.33	1737.31	11.9315	11.6032	11.9315	10.7722	10.5863	10.7494
ASHGA5P009456	8.37639e-05	0.000887715	2.9138	up	protein_coding	NM_198080	CCDS8973.1	MSRB3	RefSeq	4307	chr12	+	65672422	65860687		GCGCAGTCCGGGTCGTGTAGGGATAAAAAGAACTGTAAGGTGGTCTTTTCCCAGCAGGAA	253827	Hs.339024	GO:0000318|GO:0005739|GO:0005783|GO:0008270|GO:0030091	methionine-R-sulfoxide reductase B3 isoform 1 precursor	1934.8	676.29	10.9318	9.38893	2111.1	1744.82	1948.47	760.949	554.577	713.344	10.8941	11.0112	10.8902	9.46302	9.21707	9.4867
ASHGA5P049831	0.0011929	0.00502048	2.35119	up	protein_coding	NM_012121	CCDS11695.1	CDC42EP4	RefSeq	3121	chr17	-	71279762	71308143		TTCTTCATCTTCCAAACGCAGTCTCCTGTCCAGGAAGTTCCGGGGCAGCAAGCGGTCACA	23580	Hs.3903	GO:0005737|GO:0007266|GO:0008360|GO:0012505|GO:0015629|GO:0015630|GO:0016020|GO:0017049|GO:0031274	cdc42 effector protein 4	129.41	48.0732	6.90612	5.67273	157.977	82.2019	148.05	52.4536	46.3322	45.4337	7.04499	6.62322	7.05015	5.76263	5.59007	5.66548
ASHGA5P038760	0.00150408	0.00596899	4.21718	up	protein_coding	NM_145172	CCDS702.1	WDR63	RefSeq	3026	chr1	+	85527992	85598821		GGAAAAAGAGACACTCAAACAATCAAAGCCTTTGGTTGATTTTCTTAACAATGCATCCAT	126820	Hs.97933		WD repeat-containing protein 63	78.8099	16.3207	6.21332	4.13704	84.0085	70.4634	81.9578	17.8303	12.4629	18.6691	6.09502	6.40095	6.14399	4.30299	3.64362	4.46452
ASHGA5P009594	0.00403838	0.0123707	3.39908	up	protein_coding	NM_006983	CCDS30559.1	MMP23B	RefSeq	1246	chr1	+	1567559	1570030		CGCAGCGCAGGGAGACGTCGCTGCGCTGGGCCTCTCGGCGGTCCCCCCCACCCGGGTCCC	8510	Hs.192316	GO:0000003|GO:0004222|GO:0004222|GO:0005578|GO:0005622|GO:0005789|GO:0006508|GO:0008237|GO:0008270|GO:0016021	matrix metalloproteinase-23 precursor	5913.07	1734.03	12.5045	10.7393	5372.86	7495.06	4871.28	1762.31	1885.91	1553.88	12.2455	13.0508	12.2171	10.6542	10.9712	10.5926
ASHGA5P001365	2.93578e-06	0.000165138	3.02314	up	protein_coding	NM_031299	CCDS8565.1	CDCA3	RefSeq	1170	chr12	-	6957971	6960456		ACTCCCAGATCTTCAGGTTCTATGCGCAATAGATGGAAACCAAACAGCAGCAAGGTACTA	83461	Hs.524216	GO:0003674|GO:0005575|GO:0005829|GO:0007067|GO:0008150|GO:0016567|GO:0051301	cell division cycle-associated protein 3	1327.82	434.694	10.3695	8.77349	1478.33	1130.47	1374.64	483.431	383.672	436.98	10.3596	10.378	10.371	8.82842	8.69117	8.80089
ASHGA5P040413	2.00304e-06	0.000140387	249.804	up	protein_coding	NM_006472	CCDS913.1	TXNIP	RefSeq	2953	chr1	+	145438461	145442628		TCAAGAAGATCAAGTCTTTTGAGGTGGTCTTTAACGACCCTGAAAAGGTGTACGGCAGTG	10628	Hs.533977	GO:0000122|GO:0004857|GO:0005515|GO:0005634|GO:0005737|GO:0005758|GO:0005829|GO:0006351|GO:0006606|GO:0007049|GO:0009612|GO:0009749|GO:0030216|GO:0031625|GO:0032355|GO:0032570|GO:0035872|GO:0042127|GO:0042493|GO:0042542|GO:0043065|GO:0045087|GO:0048008|GO:0051592|GO:0051782|GO:0071228	thioredoxin-interacting protein	28041	102.44	14.6897	6.72503	33383.5	19727.9	31011.4	116.675	86.1035	104.541	14.8408	14.3767	14.8515	6.85682	6.50533	6.81293
ASHGA5P004283	1.90548e-05	0.00040888	2.10739	up	protein_coding	NM_000136	CCDS35071.1	FANCC	RefSeq	4612	chr9	-	97861335	98079991	NM_001243743	CATCACCCTGATGGCTCACACTGCTGAGATAACTCACGAGATCATTGGCTTTCTTGACCA	2176	Hs.494529	GO:0000785|GO:0002262|GO:0005515|GO:0005634|GO:0005654|GO:0005737|GO:0005829|GO:0006281|GO:0006289|GO:0006461|GO:0007281|GO:0019430|GO:0043240	Fanconi anemia group C protein isoform a	196.451	85.3125	7.56096	6.48551	220.334	159.452	209.566	86.1419	90.3839	79.4116	7.54427	7.56926	7.56937	6.44634	6.57481	6.43537
ASHGA5P041874	0.00113691	0.00486627	2.02957	up	protein_coding	NM_021814	CCDS4951.1	ELOVL5	RefSeq	3038	chr6	-	53132195	53213977	NM_001242828	AATAGCTTCATCCACGTCCTCATGTACTCTTACTATGGTTTGTCGTCAGTCCCTTCCATG	60481	Hs.740374	GO:0005515|GO:0005783|GO:0005789|GO:0009922|GO:0016021|GO:0019432|GO:0033559|GO:0034625|GO:0034626|GO:0035338|GO:0036109|GO:0042761|GO:0043651|GO:0044255|GO:0044281	elongation of very long chain fatty acids protein 5 isoform 1	4676.65	2381.28	12.1956	11.1745	5284.7	3809.27	4935.98	2773.61	1849.77	2520.47	12.2216	12.1264	12.2389	11.2988	10.9395	11.2851
ASHGA5P049760	7.3921e-07	9.0968e-05	2.54592	up	protein_coding	NM_005486	CCDS11582.1	TOM1L1	RefSeq	2356	chr17	+	52978051	53039328		AGTGTTTCTACAGCCAGTTAGTCTACAAACCATTGCAGCAGCACCATCAAACCAGAGTCT	10040	Hs.153504	GO:0005515|GO:0005764|GO:0005768|GO:0005795|GO:0005829|GO:0006886|GO:0010008|GO:0017124|GO:0043130|GO:0043162	TOM1-like protein 1	8708.87	3474.23	13.082	11.7338	9554.55	7640.12	8931.94	3876.18	3128.38	3418.14	13.0774	13.0766	13.0921	11.7828	11.7031	11.7156
ASHGA5P010236	0.000977958	0.00437963	3.59668	up	protein_coding	NM_016022	CCDS41391.1	APH1A	RefSeq	2290	chr1	-	150237798	150241609	NM_001077628, NR_045035	TGGTCGCAGGGGCATTTTTCTGGCTGGTCTCCCTGCTCCTGGCCTCTGTGGTCTGGTTCA	51107	Hs.108408	GO:0001656|GO:0004175|GO:0005515|GO:0005783|GO:0005789|GO:0005794|GO:0005886|GO:0005887|GO:0006509|GO:0006915|GO:0007219|GO:0007220|GO:0007220|GO:0008624|GO:0016485|GO:0031293|GO:0031293|GO:0032580|GO:0042987|GO:0042987|GO:0043085|GO:0048011	gamma-secretase subunit APH-1A isoform 2	9519.09	2663.76	13.205	11.3583	9139.99	10914.9	8502.39	2704.9	2824.03	2462.35	13.0106	13.5799	13.0244	11.2654	11.5611	11.2484
ASHGA5P007302	0.00428655	0.0129657	3.16327	up	protein_coding	NM_012133		COPG2	RefSeq	3154	chr7	-	130146079	130353598		GATCACCGATGGAACAATGTTGCAAGCCATTGAAAGATACATGAAGCAGGCCATTGTGGA	26958	Hs.6421	GO:0005198|GO:0006886|GO:0006890|GO:0006891|GO:0030126	coatomer subunit gamma-2	95.0935	27.2245	6.49499	4.83357	102.711	88.7524	93.8174	35.4007	19.9771	26.2956	6.39637	6.73429	6.35432	5.22603	4.34766	4.92704
ASHGA5P033535	5.01411e-05	0.000669257	3.01787	up	protein_coding	NM_001821	CCDS31073.1	CHML	RefSeq	7082	chr1	-	241792166	241799232		CCAACGATTGGAAATGGTTAAGTAAATTTTGGTGTATTGCTAGTGCTATCACAGAATGTT	1122	Hs.654545	GO:0004663|GO:0005096|GO:0005968|GO:0006886|GO:0007601	rab proteins geranylgeranyltransferase component A 2	3514.42	1189.05	11.803	10.2094	3760.38	3306.7	3476.19	1268.84	1183.61	1114.69	11.7396	11.9287	11.7407	10.1882	10.3203	10.1198
ASHGA5P035744	2.44525e-05	0.000462457	2.06562	up	protein_coding	NM_004040	CCDS1699.1	RHOB	RefSeq	2384	chr2	+	20646834	20649201		ATGTGAAATTTTCTCTGCACCTCTGTACAGAGAATACACCTGCCCCTGTATATCCTTTTT	388	Hs.502876	GO:0001525|GO:0003924|GO:0005515|GO:0005525|GO:0005634|GO:0005829|GO:0005886|GO:0005886|GO:0006184|GO:0006915|GO:0006927|GO:0007155|GO:0007264|GO:0007266|GO:0007411|GO:0007596|GO:0008333|GO:0010008|GO:0015031|GO:0019003|GO:0030168|GO:0031902|GO:0032154|GO:0033205|GO:0043065|GO:0045766|GO:0045786|GO:0051056|GO:0070301|GO:0071479	rho-related GTP-binding protein RhoB precursor	28693.8	13060.2	14.7312	13.6846	32288.3	24389.1	29404.1	14204.3	12329.6	12646.8	14.7784	14.6426	14.7726	13.7134	13.6576	13.6829
ASHGA5P033497	3.01862e-06	0.000167952	7.8801	up	protein_coding	ENST00000383490	CCDS45825.1	TMEM200C	GENCODE	1920	chr18	-	5890183	5892103		TTCCAGGTCTCATGCCATAGGGGTAGAAGAAGAACTGGAAAGCACAGGCATTTAGAGAAA	645369	Hs.346566	GO:0016021	transmembrane protein 200C [Source:HGNC Symbol;Acc:37208]	248.33	28.3947	7.91842	4.94021	284.749	214.466	245.774	29.9208	27.7134	27.55	7.9296	8.01141	7.81426	4.99587	4.83001	4.99475
ASHGA5P045388	0.00122761	0.00512918	5.09318	up	protein_coding	NM_014334	CCDS35098.1	FRRS1L	RefSeq	1189	chr9	-	111899580	111929571		AGTTTTTGAGAACAATCGCGTCACCTGCAGATTTAAACGCCCTGTGAATGTTCCCAGAGA	23732	Hs.347537	GO:0003674|GO:0005575|GO:0008150|GO:0016021	DOMON domain-containing protein FRRS1L	109.1	19.1965	6.70181	4.35324	113.766	106.277	107.256	23.9223	14.4399	19.2273	6.55118	6.99396	6.56029	4.6874	3.86881	4.50352
ASHGA5P041764	0.000491961	0.00275592	2.97497	up	protein_coding	NM_014069	CCDS4694.1	PSORS1C2	RefSeq	1185	chr6	-	31105310	31107127		ATAGCCATGATCCTCAACTGGAAGCTCCTGGGGATCCTGGTCCTTTGCCTGCACACCAGA	170680	Hs.146824	GO:0003674|GO:0005575|GO:0005576|GO:0008150	psoriasis susceptibility 1 candidate gene 2 protein precursor	443.302	144.394	8.77208	7.19921	483.599	407.632	438.675	168.256	115.245	149.679	8.71836	8.91261	8.68528	7.35767	6.93189	7.30805
ASHGA5P011372	4.63696e-05	0.000644532	13.9101	up	protein_coding	ENST00000371060	CCDS30740.1	LEPR	GENCODE	5135	chr1	+	65886334	66101111	NM_001198689	TTTTCAGAAGAGAACGGACATTCTTTGAAGTCTAATCATGATCACTACAGATGAACCCAA	3953	Hs.723178	GO:0007275|GO:0008203|GO:0051346|GO:0007166|GO:0006112|GO:0016021|GO:0005886|GO:0005576|GO:0005515|GO:0004888|GO:0004896	leptin receptor [Source:HGNC Symbol;Acc:6554]	21434.3	1501.65	14.325	10.527	25964	14322.5	24016.4	1752.22	1216.87	1535.85	14.5069	13.9612	14.5069	10.6441	10.3594	10.5773
ASHGA5P013245	0.00195144	0.00722789	6.07277	up	protein_coding	NM_005558	CCDS1410.1	LAD1	RefSeq	2869	chr1	-	201349965	201368669		CGCTGTCCAGCCTTGCCCGGCAGAGGACTCTGGAGGATGAGGAGGAACAGGAGCGCGAGC	3898	Hs.519035	GO:0005198|GO:0005604|GO:0015629	ladinin-1	232.006	36.5583	7.80589	5.20353	266.22	182.098	247.699	49.6816	22.1005	37.8929	7.82393	7.76737	7.82637	5.68923	4.5006	5.42078
ASHGA5P039474	0.00400536	0.0123119	2.16546	up	protein_coding	NM_001037582	CCDS34024.1	SCD5	RefSeq	3108	chr4	-	83550689	83720010		AGAGAGTCTGTGGAATTCCTACTTCTTGGCCTCTATTCTCCGCTATACCATCTCACTCAA	79966	Hs.379191	GO:0004768|GO:0005506|GO:0005789|GO:0006633|GO:0016021	stearoyl-CoA desaturase 5 isoform a	510.345	224.492	8.93605	7.82138	624.48	336.756	569.798	249.058	183.156	241.261	9.10047	8.63024	9.07744	7.89619	7.60834	7.9596
ASHGA5P009907	5.36e-05	0.000688234	4.42023	up	protein_coding	ENST00000358004	CCDS34261.1	PRELID2	GENCODE	2104	chr5	-	145138581	145214867	NM_138492	CGTGGTTCCAGAAATTTTAAGGAAGGTGAGCATTTTGAAAGTACCTAATATCCAATTAGA	153768	Hs.314261		PRELI domain containing 2 [Source:HGNC Symbol;Acc:28306]	1001.22	224.587	9.96352	7.8194	1080.84	830.43	1092.4	260.727	182.117	230.917	9.91317	9.93901	10.0384	7.95847	7.599	7.90073
ASHGA5P001060	1.91633e-05	0.00040888	9.4159	up	protein_coding	NM_024306	CCDS10911.1	FA2H	RefSeq	2450	chr16	-	74746855	74808729		TAAGACTGTCTGGTACAGTGTCCCCATCATCTGGGTGCCCCTGGTGCTGTATCTCAGCTG	79152	Hs.461329	GO:0001949|GO:0005506|GO:0005789|GO:0006633|GO:0006665|GO:0008219|GO:0016021|GO:0020037|GO:0022900|GO:0030258|GO:0032286|GO:0032287|GO:0042127|GO:0042634|GO:0080132	fatty acid 2-hydroxylase	6979.01	744.949	12.7705	9.53544	7176.84	7254.43	6505.77	832.121	626.094	776.632	12.665	13.0093	12.6373	9.59339	9.40165	9.61127
ASHGA5P006221	6.24712e-05	0.000749045	4.37151	up	protein_coding	NM_003652	CCDS3404.1	CPZ	RefSeq	2259	chr4	+	8594386	8621488		AACCCCGCCGCCACCTGCGTGGACCTGCAGCTCAGGACCTGCAGTGATGCCGCCTACAAC	8532	Hs.61995	GO:0004181|GO:0005578|GO:0006508|GO:0008270|GO:0016055	carboxypeptidase Z isoform 2 precursor	7502.49	1732.02	12.8695	10.7414	7653.23	7703.4	7150.82	1792.52	1715.8	1687.73	12.753	13.0921	12.7635	10.6785	10.8375	10.7083
ASHGA5P045708	2.26391e-05	0.000443694	19.95	up	protein_coding	ENST00000354323	CCDS35012.1	HRCT1	GENCODE	950	chr9	+	35906188	35907138		GCTGCACAGTCAATTCATCGGTGCCTTAGTCCAAGAAAATAAAAACCACTAAGAAGCTTT	646962	Hs.208081	GO:0016021	histidine rich carboxyl terminus 1 [Source:HGNC Symbol;Acc:33872]	4358.12	218.543	12.0841	7.76578	5025.6	3251.61	4797.15	255.046	162.273	238.31	12.1498	11.9079	12.1947	7.92999	7.42803	7.93931
ASHGA5P054385	0.000112457	0.00105622	2.55745	up	protein_coding	NM_201596	CCDS7125.1	CACNB2	RefSeq	4078	chr10	+	18429605	18830688	NM_201593, NM_201597	TCCGAGCCGACTTTTCGCCAATGGTCCAAAGGGACATGTCCAAGTCGCCTCCCACAGCGG	783	Hs.59093	GO:0005245|GO:0005246|GO:0005262|GO:0005515|GO:0005887|GO:0005891|GO:0006810|GO:0006816|GO:0007268|GO:0007411|GO:0007528|GO:0007601|GO:0008331|GO:0042383|GO:0051928|GO:0070509	voltage-dependent L-type calcium channel subunit beta-2 isoform 2	269.75	98.839	8.04122	6.68652	294.217	238.076	276.958	100.906	107.345	88.266	7.97755	8.14864	7.99747	6.6555	6.82331	6.58075
ASHGA5P001500	4.8239e-07	8.2282e-05	5.07937	up	protein_coding	NM_000599	CCDS2405.1	IGFBP5	RefSeq	6333	chr2	-	217536827	217560272		TTCTACAAGAGAAAGCAGTGCAAACCTTCCCGTGGCCGCAAACGTGGCATCTGCTGGTGC	3488	Hs.607212	GO:0001558|GO:0001649|GO:0001968|GO:0005515|GO:0005576|GO:0005576|GO:0005622|GO:0006006|GO:0007165|GO:0010906|GO:0014912|GO:0016942|GO:0017148|GO:0030336|GO:0031069|GO:0031994|GO:0035556|GO:0042593|GO:0043568|GO:0043569|GO:0044342|GO:0045668|GO:0048630|GO:0048662|GO:0051146|GO:0051897|GO:0060056|GO:0071320|GO:0071407	insulin-like growth factor-binding protein 5 precursor	14348.3	2848.87	13.7955	11.4509	16108	12132.5	14804.4	3170.38	2554.7	2821.53	13.8246	13.7406	13.8213	11.5023	11.4042	11.4461
ASHGA5P021714	7.94493e-06	0.000250402	39.2039	up	protein_coding	ENST00000539068	CCDS4808.1	FKBP5	GENCODE	3827	chr6	-	35541361	35656692		CTCCTTCCAGGTTCTCTACTTAAAAGACAATGACTACTGATGAAGGTGCCAAGAACAATG	2289	Hs.407190	GO:0006457|GO:0000413|GO:0018208|GO:0005634|GO:0005737|GO:0016020|GO:0005515|GO:0003755|GO:0031072|GO:0005528	FK506 binding protein 5 [Source:HGNC Symbol;Acc:3721]	970.441	22.2274	9.88236	4.58944	1180.29	650.048	1080.98	25.6777	21.1382	19.8662	10.035	9.58957	10.0226	4.78717	4.43204	4.5491
ASHGA5P010450	1.12536e-05	0.00030358	3.69102	up	protein_coding	NM_006194	CCDS9662.1	PAX9	RefSeq	3122	chr14	+	37126772	37147011		GTACGGTCAGGCACCAAATGGTCTCCCAGCTGTGGGCAGTTTTGTGTCAGCATCCAGCAT	5083	Hs.132576	GO:0003677|GO:0005515|GO:0005634|GO:0005634|GO:0005739|GO:0006351|GO:0006355|GO:0007275|GO:0007492|GO:0042476|GO:0042481|GO:0045892|GO:0045944|GO:0060325|GO:0071363	paired box protein Pax-9	2310.56	626.949	11.1757	9.29166	2671.9	1800.63	2459.15	693.984	555.849	631.013	11.2352	11.0563	11.2356	9.33761	9.21998	9.3174
ASHGA5P006970	0.000430403	0.00252002	2.04154	up	protein_coding	NM_001012516	CCDS33395.1	ITM2C	RefSeq	2012	chr2	+	231729620	231743963		TGACTTCCAGCGGAGGGGGACCTACCTGCCGCAGACGTACATCATCCAGGAGGAGATGGT	81618	Hs.111577	GO:0001540|GO:0005515|GO:0005524|GO:0005764|GO:0005764|GO:0005765|GO:0005794|GO:0005886|GO:0010977|GO:0012502|GO:0016021|GO:0030182|GO:0030182|GO:0048471	integral membrane protein 2C isoform 2	1979.31	977.104	10.9463	9.91664	2313.09	1510.84	2114	1098.64	827.309	1005.36	11.033	10.7937	11.0122	9.97986	9.80048	9.96958
ASHGA5P002760	0.00221324	0.00791962	2.023	up	protein_coding	NM_001243249		NPRL3	RefSeq	2970	chr16	-	135803	188697	NM_001243248	AGCATGCTCTGGGGCAGGCCAACGCAGACCCGTCAGTGATAAACTGTCTGCATAACCTGT	8131	Hs.19699	GO:0003674|GO:0005575|GO:0008150	nitrogen permease regulator 3-like protein isoform 4	88.1894	37.9697	6.35242	5.33592	104.034	60.5179	100.017	39.6374	33.4701	40.8015	6.41761	6.19031	6.44934	5.37683	5.10963	5.52131
ASHGA5P050343	0.00144648	0.00579923	3.0203	up	protein_coding	NM_007279	CCDS12933.1	U2AF2	RefSeq	3148	chr19	+	56165415	56186082		AAGCTGCTGGTCCAGAGGGCGAGTGTGGGAGCCAAGAATGCCACGCTGGTGAGCCCCCCG	11338	Hs.528007	GO:0000166|GO:0000398|GO:0000398|GO:0003723|GO:0005515|GO:0005654|GO:0005681|GO:0006366|GO:0006369|GO:0006397|GO:0006406|GO:0008380|GO:0010467|GO:0019899|GO:0031124|GO:0048025|GO:0070742	splicing factor U2AF 65 kDa subunit isoform a	283.189	89.3225	8.10282	6.50813	335.697	213.027	300.843	110.735	66.8611	90.3715	8.17836	8.00386	8.12625	6.7843	6.12578	6.61432
ASHGA5P014280	0.000193128	0.00149332	4.33866	up	protein_coding	NM_006872	CCDS46281.1	GTF2A1L	RefSeq	1692	chr2	+	48844936	48906749		CAACCCGGTGCCTAAACTCTACAGATCTGTAATTGAAGATGTAATTGAAGGAGTTCGGAA	11036	Hs.732016	GO:0003677|GO:0003713|GO:0005672|GO:0006355|GO:0006366|GO:0006367	TFIIA-alpha and beta-like factor isoform 1	146.383	29.8148	7.11214	4.99489	169.892	102.275	166.983	35.1561	26.3603	27.928	7.16037	6.94001	7.23605	5.21726	4.75322	5.01421
ASHGA5P005112	0.000153762	0.00129028	2.94534	up	protein_coding	ENST00000301395	CCDS11047.1	GGT6	GENCODE	2534	chr17	-	4460221	4463876		TCATCAGCCCTGCAGGTGCCATGTTTTGGGGCCTCTTCCACGATAGCTCCTCAGGCAATT	124975	Hs.130749	GO:0006749|GO:0006750|GO:0019370|GO:0016021|GO:0031362|GO:0003840|GO:0016787	gamma-glutamyltransferase 6 [Source:HGNC Symbol;Acc:26891]	387.642	123.429	8.55416	6.99572	451.709	303.074	408.142	124.484	138.879	106.924	8.60881	8.48484	8.56883	6.94651	7.19837	6.84229
ASHGA5P053987	2.4813e-05	0.000464393	4.26663	up	protein_coding	NM_001098407	CCDS43941.1	GAGE2D	RefSeq	561	chrX	+	49197562	49223943	NM_001040663, NM_001098406, NM_001098408, NM_001468	CCGGCCCCTTCGCCCACGTGAAGAACGCCAGGGAGCTGTGAGGCAGTGCTGTGTGGTTCC	729408			G antigen 2D	6056.22	1437.95	12.5715	10.4784	6325.59	5861.02	5982.06	1487.89	1446.34	1379.62	12.479	12.7202	12.5153	10.4163	10.5938	10.4252
ASHGA5P009715	0.000206901	0.00156379	2.10497	up	protein_coding	NM_003078	CCDS5924.1	SMARCD3	RefSeq	1728	chr7	-	150936058	150974231	NM_001003802	CGTGGTACAGCGCCCCGGGATGCCGTCTGGAGCCCGGATGCCCCACCAGGGGGCGCCCAT	6604	Hs.647067	GO:0000790|GO:0002052|GO:0003139|GO:0003219|GO:0003407|GO:0003713|GO:0005102|GO:0005515|GO:0005634|GO:0005654|GO:0005737|GO:0006337|GO:0006338|GO:0006338|GO:0006351|GO:0006357|GO:0006357|GO:0008134|GO:0016514|GO:0016514|GO:0016922|GO:0030374|GO:0035257|GO:0042692|GO:0043393|GO:0044255|GO:0044281|GO:0045893|GO:0071564|GO:0071564|GO:0071565	SWI/SNF-related matrix-associated actin-dependent regulator of chromatin subfamily D member 3 isoform 1	276.525	124.525	8.07708	7.00328	315.426	237.863	276.287	138.922	110.669	123.985	8.09032	8.1476	7.9933	7.09594	6.86642	7.04747
ASHGA5P017935	1.07641e-05	0.000298638	2.58086	up	protein_coding	NM_001098823	CCDS46083.1	TMEM91	RefSeq	932	chr19	+	41882437	41889987	NM_001098822, NM_001098824, NM_001098825	TCGCTGCCTTCTGTCTAGCCCAGAAGTTGCCCCTACAGCCCTCACTGTGAACCCTGAGGC	641649	Hs.709417	GO:0003674|GO:0005575|GO:0008150|GO:0009607|GO:0016021	transmembrane protein 91 isoform d	2049.96	801.072	11.0156	9.64777	2267.44	1788.22	2094.21	847.692	794.057	761.467	11.0031	11.0456	10.9982	9.61812	9.74142	9.58377
ASHGA5P009695	0.000108612	0.00103051	4.81616	up	protein_coding	ENST00000356663	CCDS32862.1	C19orf6	GENCODE	2708	chr19	-	1009649	1021141		GTATAGCAGCCTGGCCCTGGTCACCTCCTGGCTCTTCATCCAGCATTCCATGATCTACTT	91304	Hs.515003	GO:0016021|GO:0005737	chromosome 19 open reading frame 6 [Source:HGNC Symbol;Acc:17039]	25181.1	5092.82	14.5649	12.2971	24418.3	27869.9	23255	5718.36	4269.17	5290.93	14.4147	14.8165	14.4637	12.3721	12.1399	12.3791
ASHGA5P014394	0.00223792	0.00799259	2.00462	up	protein_coding	NM_001193599	CCDS53318.1	SCP2	RefSeq	2653	chr1	+	53392900	53517289		GAAGAAGCAGGTGACTCTACCTGTGGGCAGAGGGCTATCTATCACAGTTTGGGAATGACT	6342	Hs.476365	GO:0005102|GO:0005515|GO:0005634|GO:0005730|GO:0005737|GO:0005739|GO:0005777|GO:0005782|GO:0006694|GO:0006699|GO:0006701|GO:0006869|GO:0008206|GO:0008526|GO:0015914|GO:0032385|GO:0032385|GO:0032934|GO:0032959|GO:0033540|GO:0033559|GO:0033814|GO:0036042|GO:0036109|GO:0043231|GO:0043234|GO:0044255|GO:0044281|GO:0045940|GO:0072659|GO:1901373	non-specific lipid-transfer protein isoform 7 proprotein	447.858	218.586	8.7766	7.77327	504.383	371.531	467.662	261.304	169.333	225.121	8.77668	8.77543	8.7777	7.9618	7.49017	7.86784
ASHGA5P027092	5.27931e-06	0.000215756	9.92935	up	protein_coding	NM_006249		PRB3	RefSeq	1091	chr12	-	11418856	11422641		TACTGATTCTGCTGTCGGTGGCCCTGCTGGCCCTGAGCTCAGCTCAGAGCTTAAATGAAG	5544	Hs.73031	GO:0005576|GO:0008150|GO:0051636	basic salivary proline-rich protein 3 precursor	25126.5	2492.66	14.5699	11.2582	26355	24405.1	24619.4	2528.18	2626.14	2323.67	14.529	14.647	14.5336	11.164	11.4461	11.1644
ASHGA5P056083	0.0183055	0.0398136	3.2595	up	protein_coding	NM_003239	CCDS9846.1	TGFB3	RefSeq	3183	chr14	-	76424441	76448092		AACACCGAGTCGGAATACTATGCCAAAGAAATCCATAAATTCGACATGATCCAGGGGCTG	7043	Hs.592317	GO:0000187|GO:0001666|GO:0001701|GO:0002576|GO:0005114|GO:0005114|GO:0005515|GO:0005515|GO:0005576|GO:0005615|GO:0005634|GO:0005886|GO:0006917|GO:0007179|GO:0007184|GO:0007435|GO:0007565|GO:0007568|GO:0007596|GO:0008083|GO:0008156|GO:0008285|GO:0009986|GO:0010718|GO:0010718|GO:0010862|GO:0010936|GO:0016049|GO:0022601|GO:0030168|GO:0030315|GO:0030501|GO:0030512|GO:0030879|GO:0031012|GO:0031093|GO:…	transforming growth factor beta-3 preproprotein	164.919	48.0422	7.26446	5.55981	204.215	102.677	187.863	62.4429	26.0109	55.6728	7.43329	6.94613	7.41396	5.99789	4.73401	5.94753
ASHGA5P026514	0.0110078	0.0266445	2.18341	up	protein_coding	NM_001099409	CCDS44649.1	EHBP1L1	RefSeq	5197	chr11	+	65343508	65360116		ACAAGTCAGTACGTGTGTGCAGAGCTGCAGGCCCTGGAACAGGAGCAGAGGCAGATAGAT	254102	Hs.502867	GO:0003674|GO:0005575|GO:0008150	EH domain-binding protein 1-like protein 1	307.693	137.266	8.23708	7.1105	304.47	314.768	303.842	163.155	99.4687	149.173	8.03243	8.53719	8.14162	7.31701	6.71165	7.30284
ASHGA5P048376	0.00217232	0.00781829	2.35572	up	protein_coding	NM_005764	CCDS546.1	PDZK1IP1	RefSeq	894	chr1	-	47649260	47655771		TTATCGCGGTGGCCGTGTTCCTGGTCCTCGTTGCAATCGCCTTTGCAGTCAACCACTTCT	10158	Hs.431099	GO:0016021	PDZK1-interacting protein 1 precursor	416.22	171.209	8.67699	7.44082	433.661	399.557	415.441	193.155	134.981	185.492	8.54894	8.88407	8.59796	7.55422	7.15896	7.60929
ASHGA5P034065	0.00530575	0.0152254	2.43648	up	protein_coding	ENST00000339560	CCDS12300.1	PODNL1	GENCODE	3331	chr19	-	14041999	14049289		TTCCATTAGGAAGTCCTGGTCAGCAGCTTGGGCGAGATGGCAGAGTCAGGGCTGGCCATG	79883	Hs.448497	GO:0005578|GO:0005515	podocan-like 1 [Source:HGNC Symbol;Acc:26275]	90.1605	32.249	6.37262	5.08782	112.711	58.2424	99.5285	39.1598	25.348	32.2392	6.53571	6.13884	6.44331	5.36021	4.69755	5.20571
ASHGA5P039512	6.47402e-05	0.000765717	22.4577	up	protein_coding	NM_000668	CCDS34033.1	ADH1B	RefSeq	2689	chr4	-	100227526	100242572		TTCACCACTTCCTTGGCACCAGCACCTTCTCCCAGTACACGGTGGTGGATGAGAATGCAG	125	Hs.4	GO:0000166|GO:0004024|GO:0005829|GO:0006069|GO:0006069|GO:0006805|GO:0008270|GO:0044281	alcohol dehydrogenase 1B	11583.6	481.477	13.4137	8.92458	14745.4	6679.59	13325.9	507.255	478.666	458.508	13.6829	12.9039	13.6543	8.89711	9.00968	8.86696
ASHGA5P054092	0.000207818	0.00156724	3.30151	up	protein_coding	NM_012216	CCDS14532.2	MID2	RefSeq	7345	chrX	+	107069083	107174867		AACTTCATCAGTAAGTCATGGTGTAGTTGGGGCCTGTGGCCAGAGATAAGGAAATGTAAG	11043	Hs.12256	GO:0003674|GO:0005737|GO:0005813|GO:0005874|GO:0008150|GO:0008270|GO:0016567|GO:0016874	probable E3 ubiquitin-protein ligase MID2 isoform 1	80.529	21.0046	6.23288	4.50976	91.0329	61.7548	88.7993	23.0715	18.5964	21.3459	6.21527	6.21796	6.26543	4.64019	4.24475	4.64433
ASHGA5P053665	1.66104e-05	0.000375799	2.58513	up	protein_coding	ENST00000378817	CCDS6568.1	IL11RA	GENCODE	1453	chr9	+	34653931	34660816		TGGGGCTCTGGTAAGTGACTGCCATTGGTCCCTCAGCCTCTGATCCTCACACATGCTCTG	3590	Hs.591088	GO:0007165|GO:0060322|GO:0032502|GO:0016020|GO:0005887|GO:0005515|GO:0004871|GO:0004888|GO:0004896	interleukin 11 receptor, alpha [Source:HGNC Symbol;Acc:5967]	1726.79	665.077	10.7512	9.38096	1997.19	1359.7	1823.47	717.29	604.136	673.807	10.8157	10.6458	10.7921	9.38485	9.34834	9.4097
ASHGA5P039608	0.0038173	0.0118837	3.99801	up	protein_coding	NM_019035	CCDS34064.1	PCDH18	RefSeq	5906	chr4	-	138440073	138453629		AACAACTGTGCCAGAAAAACTTGAACTGTTCCATAGAGTTTGATGTGATCACTCTACCCA	54510	Hs.591691	GO:0005509|GO:0005886|GO:0007156|GO:0007420|GO:0016021	protocadherin-18 precursor	2995.3	749.278	11.4985	9.49918	3706.39	1737.54	3541.96	898.154	494.743	854.937	11.7169	11.0044	11.7741	9.6983	9.05845	9.74079
ASHGA5P026315	0.00309872	0.0101742	3.7004	up	protein_coding	NM_174902	CCDS31462.1	LDLRAD3	RefSeq	2969	chr11	+	35965611	36252841		ACCAATGAGTGCAACATACCAGGCAACTTCATGTGCAGCAATGGACGGTGCATCCCGGGC	143458	Hs.636203	GO:0001540|GO:0005886|GO:0006898|GO:0016021|GO:0070613	low-density lipoprotein receptor class A domain-containing protein 3 precursor	314.755	77.3261	8.19877	6.31109	387.564	181.333	375.368	89.418	57.6293	84.9308	8.38709	7.76216	8.44706	6.49369	5.91345	6.52613
ASHGA5P011739	8.29412e-05	0.000882889	3.54757	up	protein_coding	NM_080722	CCDS7306.1	ADAMTS14	RefSeq	5260	chr10	+	72432558	72522195	NM_139155	TTGTGTTCCTCACCCGGCAGGACTTTGGGCCCTCAGGGTATGCACCCGTCACTGGCATGT	140766	Hs.352156	GO:0004222|GO:0005576|GO:0005578|GO:0006508|GO:0008270|GO:0030198|GO:0030199|GO:0030574	A disintegrin and metalloproteinase with thrombospondin motifs 14 isoform 2 preproprotein	781.883	209.799	9.57378	7.74694	931.67	562.678	851.301	216.807	216.43	196.16	9.68215	9.3767	9.66248	7.70785	7.85204	7.68095
ASHGA5P008508	0.00077651	0.00377112	6.36889	up	protein_coding	ENST00000343958	CCDS31878.1	FGD6	GENCODE	9288	chr12	-	95470524	95611240		ATATACATATGCTGCAAGTGAGGACGTGGCCGCTTTGGAGAGTCAGCCTTTATTAGGATT	55785	Hs.506381	GO:0007010|GO:0046847|GO:0035023|GO:0030036|GO:0008360|GO:0043088|GO:0005737|GO:0005622|GO:0005856|GO:0005794|GO:0001726|GO:0030027|GO:0005515|GO:0005543|GO:0005089|GO:0046872|GO:0005085|GO:0031267	FYVE, RhoGEF and PH domain containing 6 [Source:HGNC Symbol;Acc:21740]	337.791	49.2063	8.33219	5.66114	409.303	224.066	380.004	60.7539	34.3413	52.5237	8.4656	8.06721	8.46375	5.9648	5.14704	5.87158
ASHGA5P028326	0.0001033	0.00100051	4.35718	up	protein_coding	NM_000017	CCDS9207.1	ACADS	RefSeq	1934	chr12	+	121163570	121177811		ACTCATGGGTTCTGAATGGAACCAAAGCCTGGATCACCAATGCCTGGGAGGCTTCGGCTG	35	Hs.507076	GO:0000062|GO:0003995|GO:0004085|GO:0005739|GO:0005759|GO:0006635|GO:0033539|GO:0042594|GO:0044255|GO:0044281|GO:0046359|GO:0050660|GO:0051289|GO:0051384	short-chain specific acyl-CoA dehydrogenase, mitochondrial precursor	178.736	36.4712	7.40463	5.28124	213.228	125.429	197.551	38.7372	32.7979	37.8786	7.49856	7.22468	7.49065	5.34592	5.07722	5.42057
ASHGA5P008440	0.000793674	0.00382814	11.7535	up	protein_coding	ENST00000343200	CCDS54876.1	VCAN	GENCODE	9455	chr5	+	82767492	82878122		TGCTTTAAACGTCGAATGAGTGATTTGAGTGTAATTGGTCATCCAATAGATTCAGAATCT	1462	Hs.643801	GO:0007275|GO:0007507|GO:0007155|GO:0008347|GO:0031103|GO:0008037|GO:0005615|GO:0005578|GO:0031012|GO:0005515|GO:0005509|GO:0030246|GO:0005540|GO:0005539	versican [Source:HGNC Symbol;Acc:2464]	578.186	47.1374	9.1184	5.56339	701.714	380.784	652.06	58.7833	28.0478	54.5812	9.26745	8.81304	9.27473	5.91856	4.84837	5.92324
ASHGA5P049105	0.000167221	0.00135874	2.60875	up	protein_coding	NM_001014444	CCDS45438.1	CRYM	RefSeq	1232	chr16	-	21269838	21314404	NM_001888	TGGTCATCTGGTAAATAAAACAAAGGAACTTGATGTTGAGATGGATGCTTGAGGAATATT	1428	Hs.924	GO:0000122|GO:0003714|GO:0005634|GO:0005730|GO:0005737|GO:0005739|GO:0005886|GO:0007605|GO:0042403|GO:0042803|GO:0047127|GO:0050661|GO:0070324|GO:0070324|GO:0070327	thiomorpholine-carboxylate dehydrogenase isoform 2	106.603	36.1598	6.65243	5.26907	124.375	82.8274	112.605	38.885	32.6628	36.9315	6.68978	6.63355	6.63394	5.35049	5.07077	5.38593
ASHGA5P045394	0.0126703	0.0297063	2.40841	up	protein_coding	NM_153366	CCDS48004.1	SVEP1	RefSeq	12356	chr9	-	113127528	113342160		TGAAGATTTAAAGCCAGGTTCCAAAGTCAATCTGTTCTGTGATCCAGGCTTCCAGCTGGT	79987	Hs.606771	GO:0003682|GO:0005509|GO:0005576|GO:0005737|GO:0007155|GO:0016020	sushi, von Willebrand factor type A, EGF and pentraxin domain-containing protein 1 precursor	675.012	278.655	9.35341	8.08532	808.343	459.711	756.982	340.41	176.899	318.656	9.47905	9.09156	9.4896	8.34056	7.55659	8.35882
ASHGA5P034265	1.9489e-07	6.0545e-05	3.56862	up	protein_coding	ENST00000412532	CCDS46126.1	SLC1A5	GENCODE	1737	chr19	-	47278139	47290545	ENST00000434726, ENST00000542575	TTACTCTTTGCCCGCCTTGGCAAGTACATTCTGTGCTGCCTGCTGGGTCACGCCATCCAT	6510	Hs.631582	GO:0006835|GO:0005886|GO:0016020|GO:0005794|GO:0017153|GO:0015175	solute carrier family 1 (neutral amino acid transporter), member 5 [Source:HGNC Symbol;Acc:10943]	10141.4	2868.65	13.2947	11.4593	11244.9	8932.4	10247	3143.94	2571.31	2890.71	13.3015	13.3015	13.281	11.4854	11.4121	11.4805
ASHGA5P011333	0.000648791	0.00334183	6.65153	up	protein_coding	NM_001164619	CCDS55495.1	GPC3	RefSeq	2167	chrX	-	132669775	133119673	NM_001164618, NM_004484	GACCACCACTATTGGCAAGTTATGTGCCCATTCTCAACAACGCCAATATAGATCTGCTTA	2719	Hs.644108	GO:0005515|GO:0005578|GO:0005615|GO:0005796|GO:0005886|GO:0005887|GO:0005975|GO:0006024|GO:0006027|GO:0009653|GO:0030203|GO:0030204|GO:0031225|GO:0043202|GO:0043395|GO:0044281|GO:0060422|GO:0072138	glypican-3 isoform 4 precursor	9128.22	1380.07	13.1047	10.371	11308.6	5909.49	10166.6	1670.42	913.523	1556.28	13.3092	12.7344	13.2706	10.5767	9.94182	10.5946
ASHGA5P005311	0.00607454	0.0168124	2.23262	up	protein_coding	ENST00000340726	CCDS34906.1	EYA1	GENCODE	4326	chr8	-	72109667	72274467	NM_172058, NM_172059	GTAATTCCATGACTCCCAATGGCACCGAAGTTAAAACAGAGCCAATGAGCAGCAGTGAAA	2138	Hs.491997	GO:0006351|GO:0007275|GO:0043066|GO:0007605|GO:0060037|GO:0007389|GO:0045944|GO:0035088|GO:0045165|GO:0001658|GO:0048704|GO:0034613|GO:0045747|GO:0000132|GO:0035335|GO:0006302|GO:0010212|GO:0045664|GO:0042473|GO:0042474|GO:0003151|GO:0050679|GO:0016925|GO:0001656|GO:0090103|GO:0045739|GO:0048752|GO:0008152|GO:0014706|GO:0016576|GO:0009653|GO:0035909|GO:0072513|GO:0071600|GO:0048856|GO:0001657|GO:…	eyes absent homolog 1 (Drosophila) [Source:HGNC Symbol;Acc:3519]	675.193	290.081	9.33937	8.18063	820.983	434.044	770.551	341.856	224.533	303.853	9.49995	9.0025	9.51565	8.3461	7.90419	8.29161
ASHGA5P019539	8.23135e-06	0.000254973	5.96927	up	protein_coding	NM_001146334	CCDS47582.1	NACAD	RefSeq	4778	chr7	-	45120035	45128493		AGAAGAAGGCCCGAAAGGCAATGTCAAAGCTGGGCTTGCGGCAGATTCAGGGAGTCACCA	23148	Hs.96633	GO:0005634|GO:0005737|GO:0015031	NAC-alpha domain-containing protein 1	572.676	91.3423	9.15095	6.5734	617.038	524.491	576.499	101.11	92.4482	80.4682	9.08398	9.27762	9.09126	6.65753	6.60932	6.45335
ASHGA5P020830	0.00456026	0.0135971	2.3356	up	protein_coding	NM_020974	CCDS7797.2	SCUBE2	RefSeq	4550	chr11	-	9041046	9113150		AGAAAACCAATGTGGTCTGTGTCAACCTGGTGAATATTCTGCAGATGGCTTTGCACCTTG	57758	Hs.523468	GO:0005509|GO:0005576	signal peptide, CUB and EGF-like domain-containing protein 2 isoform 1 precursor	120.121	46.8892	6.83466	5.61087	139.271	96.9187	124.173	53.6238	35.313	51.7308	6.85614	6.86461	6.78322	5.79352	5.18897	5.85011
ASHGA5P052962	0.00647715	0.0176803	2.3847	up	protein_coding	NM_000535	CCDS5343.1	PMS2	RefSeq	2851	chr7	-	6012869	6048737	NR_003085	TATCATTTCAGCAGGCATCCGTGTAAGTTGCACCAATCAGCTTGGACAAGGAAAACGACA	5395	Hs.632637	GO:0003677|GO:0003697|GO:0004519|GO:0005515|GO:0005524|GO:0005634|GO:0006200|GO:0006298|GO:0007131|GO:0016446|GO:0016887|GO:0032138|GO:0032300|GO:0032389|GO:0032407	mismatch repair endonuclease PMS2 isoform a	211.854	84.104	7.66564	6.41183	246.389	160.385	228.787	105.188	59.0111	88.1126	7.71164	7.57809	7.70717	6.71251	5.94484	6.57813
ASHGA5P013008	1.19498e-06	0.000115958	2.75724	up	protein_coding	NM_005112	CCDS54739.1	WDR1	RefSeq	2740	chr4	-	10075962	10118573		GAACATCGACGACCACAGCCGCTTTGTCAACTGTGTGCGATTCTCTCCTGATGGGAACAG	9948	Hs.128548	GO:0002576|GO:0003779|GO:0005576|GO:0005829|GO:0005856|GO:0007596|GO:0007605|GO:0030168	WD repeat-containing protein 1 isoform 2	4288.57	1589.92	12.0782	10.6149	4734.18	3827.35	4304.17	1728.59	1438.76	1602.4	12.06	12.1312	12.0432	10.6242	10.5853	10.6353
ASHGA5P032852	0.000349421	0.00219865	2.38393	up	protein_coding	NM_004662	CCDS11161.1	DNAH9	RefSeq	3147	chr17	+	11786218	11873065	NM_001372	AAGCTGGAGGAGCACAGTGAGAACAGCCACCCAGAGTTCAGGGTCTTCATGAGTGCAGAG	1770	Hs.567259	GO:0003774|GO:0003777|GO:0005524|GO:0005737|GO:0005856|GO:0005858|GO:0005874|GO:0006928|GO:0007018|GO:0007283|GO:0016887|GO:0030030|GO:0035085	dynein heavy chain 9, axonemal isoform 1	46.21	15.9606	5.39463	4.14129	53.5974	31.9156	53.1171	16.446	15.2738	16.1619	5.41307	5.29302	5.47779	4.19264	3.95396	4.27726
ASHGA5P010533	0.00323796	0.0105017	3.31566	up	protein_coding	NM_001848	CCDS13727.1	COL6A1	RefSeq	4246	chr21	+	47401662	47424963		TTCATCGACAACCTGAGGGACAGGTACTACCGCTGTGACCGAAACCTGGTGTGGAACGCA	1291	Hs.474053	GO:0005576|GO:0005576|GO:0005589|GO:0005788|GO:0007155|GO:0007411|GO:0030133|GO:0030198|GO:0031012|GO:0031012|GO:0042383|GO:0043234|GO:0048407|GO:0070208|GO:0071230	collagen alpha-1(VI) chain precursor	853.076	258.272	9.70692	7.97763	1028.05	612.419	918.763	319.255	167.011	288.55	9.835	9.50254	9.78323	8.24568	7.46957	8.21763
ASHGA5P008663	1.43829e-06	0.000121716	3.31968	up	protein_coding	ENST00000535737	CCDS14655.1	FHL1	GENCODE	2437	chrX	+	135230736	135293518	ENST00000394155, ENST00000539015, NM_001159699, NM_001159704, NM_001167819, NM_001449, NR_027621	GCGTGAAGTGCAACAAGGCCATCACATCTGGAGGAATCACTTACCAGGATCAGCCCTGGC	2273	Hs.435369	GO:0030154|GO:0030308|GO:2000134|GO:0009887|GO:0007517|GO:0010972|GO:0005634|GO:0005737|GO:0005886|GO:0005829|GO:0003674|GO:0008270|GO:0005515	four and a half LIM domains 1 [Source:HGNC Symbol;Acc:3702]	26861.4	7717.31	14.6389	12.9079	29926.3	23322	27336.1	8431.09	7141.21	7579.61	14.6824	14.5665	14.6678	12.9314	12.8936	12.8986
ASHGA5P031803	1.15005e-05	0.000306606	2.11015	up	protein_coding	NM_005952	CCDS10768.1	MT1X	RefSeq	468	chr16	+	56716381	56718108		GCCTGATGCCAGGACAGCTGTGCTCTCAGATGTAAATAGAGCAACCTATATAAACCTGGA	4501	Hs.374950	GO:0005634|GO:0005737|GO:0008270|GO:0010038|GO:0036018|GO:0045926|GO:0046872|GO:0048471|GO:0071276|GO:0071294	metallothionein-1X	3959.55	1917.49	11.9607	10.8833	4450.71	3196.45	4231.5	2071.43	1774.12	1906.9	11.9797	11.8836	12.0187	10.8805	10.8829	10.8865
ASHGA5P054557	4.84e-09	1.1011e-05	4.77167	up	protein_coding	NM_015960	CCDS7483.1	CUTC	RefSeq	1378	chr10	+	101491957	101515894		AAGTAAGGACTTTGAATGCTATCGCAAAGAACATCCTGGTGTAGCCAGACCTCTCTGAGA	51076	Hs.16606	GO:0005507|GO:0005507|GO:0005634|GO:0005730|GO:0005737|GO:0006825|GO:0016235|GO:0051262|GO:0055070	copper homeostasis protein cutC homolog	14276.4	3023.86	13.792	11.5375	15636	12678.7	14514.5	3280.75	2817.49	2973.34	13.7862	13.7981	13.7916	11.5385	11.5568	11.517
ASHGA5P009286	0.0207164	0.0439233	2.3217	up	protein_coding	NM_206926	CCDS41283.1	SEPN1	RefSeq	4255	chr1	+	26126666	26144713		ACATCAGCCCTGAGGAGTTCAAACCCATTGCTGAGAAGCTAACAGGGTCAACTCCCGCGG	57190	Hs.323396	GO:0003674|GO:0005515|GO:0005576|GO:0005789|GO:0008150	selenoprotein N isoform 2 precursor	60.2046	22.2902	5.76248	4.5473	78.6906	37.1009	64.8223	27.6069	15.3049	23.9589	5.99526	5.50708	5.78512	4.88404	3.95769	4.80018
ASHGA5P013298	0.00171827	0.00659696	2.66166	up	protein_coding	NM_181573	CCDS3283.1	RFC4	RefSeq	1486	chr3	-	186507681	186524484		ATCAGTGATCGGTGAAGTACCATGCAAGCATTTCTTAAAGGTACATCCATCAGTACTAAA	5984	Hs.732098	GO:0000075|GO:0000084|GO:0000278|GO:0000722|GO:0000723|GO:0003677|GO:0005515|GO:0005524|GO:0005654|GO:0005663|GO:0006260|GO:0006260|GO:0006271|GO:0006281|GO:0006281|GO:0006283|GO:0006289|GO:0006297|GO:0017111|GO:0032201|GO:0048015	replication factor C subunit 4	349.528	124.309	8.39435	6.98202	408.834	251.025	388.723	146.71	94.8569	131.36	8.46356	8.22177	8.49772	7.17225	6.64707	7.12675
ASHGA5P005419	0.00649246	0.017715	2.27498	up	protein_coding	NM_052928	CCDS11013.1	SMYD4	RefSeq	4349	chr17	-	1682828	1733175		TTGAAATGGGCCATGAGCTCTTCAAATTGGCCCAGATCTTTTTCAACGGGTTTGCAGTAC	114826	Hs.514602	GO:0008270	SET and MYND domain-containing protein 4	120.689	47.5748	6.81784	5.63199	150.507	83.7629	127.798	56.3819	36.0395	50.3028	6.97599	6.64928	6.82825	5.86442	5.21842	5.81311
ASHGA5P008541	0.00149202	0.00593649	4.33614	up	protein_coding	NM_001040275	CCDS32096.1	ESR2	RefSeq	2470	chr14	-	64693750	64761128	NM_001040276	GGCATGCGAGGGCAGAAAAGGCCTCTCAAACACTCACCTCATTTGGAATGAAGATGGAGA	2100	Hs.660607	GO:0000122|GO:0001046|GO:0001541|GO:0001764|GO:0003677|GO:0003700|GO:0003707|GO:0003713|GO:0004879|GO:0005496|GO:0005515|GO:0005576|GO:0005634|GO:0005654|GO:0005739|GO:0006355|GO:0006367|GO:0007165|GO:0007267|GO:0007420|GO:0008270|GO:0010467|GO:0019899|GO:0030284|GO:0030308|GO:0030520|GO:0034056|GO:0043065|GO:0048019|GO:0050680|GO:0051091|GO:0060065|GO:0060068|GO:0060740|GO:0060743|GO:0060766|GO:…	estrogen receptor beta isoform 2	76.762	15.5191	6.17588	4.05946	80.0962	72.0722	78.1178	14.0874	22.2159	10.254	6.02035	6.43405	6.07323	3.98275	4.50831	3.68733
ASHGA5P007183	4.10427e-05	0.000602579	4.39447	up	protein_coding	NM_001312	CCDS10003.1	CRIP2	RefSeq	1247	chr14	+	105941111	105946507	NR_073081	GTGTACTTCGCCGAGAAGGTGAGCTCCCTGGGGAAGGACTGGCACAAGTTCTGCCTCAAG	1397	Hs.534309	GO:0008270|GO:0031012	cysteine-rich protein 2 isoform 1	899.399	198.835	9.79481	7.65912	1063.14	670.625	964.432	227.218	172.69	196.598	9.88938	9.63511	9.85993	7.77425	7.51899	7.68412
ASHGA5P053365	0.00108921	0.0047259	4.245	up	protein_coding	NM_207336	CCDS5899.1	ZNF467	RefSeq	2295	chr7	-	149461452	149470295		TTCTTCTGAGCCTAGTTCTCACGAGGACCCTTTCTTGCCCACAGTTTCGAGAGGCCCGTG	168544	Hs.726477	GO:0003677|GO:0005634|GO:0006351|GO:0006355|GO:0008270	zinc finger protein 467	588.779	137.337	9.18112	7.09536	668.683	486.08	611.575	171.536	92.0263	148.449	9.20012	9.17047	9.17278	7.38684	6.60308	7.29616
ASHGA5P004660	1.46506e-06	0.000121716	2.81211	up	protein_coding	NM_002852	CCDS3180.1	PTX3	RefSeq	1955	chr3	+	157154579	157161417		CTGCCGGCAGGTTGTGAAACAGCTATTTTATTCCCAATGCGTTCCAAGAAGATTTTTGGA	5806	Hs.591286	GO:0001872|GO:0001878|GO:0005576|GO:0006954|GO:0008228|GO:0045429|GO:0050766	pentraxin-related protein PTX3 precursor	36143.2	12071.4	15.0673	13.5757	38203.4	34634.3	35591.9	12950.2	11284.6	11979.3	15.0432	15.1156	15.0432	13.5948	13.5303	13.6019
ASHGA5P047655	0.0200945	0.0428578	2.29302	up	protein_coding	NM_152310	CCDS7531.1	ELOVL3	RefSeq	1347	chr10	+	103986142	103989344		TCTCACATGAAGTAAATCAGCTGTTCCAGCCCTATAACTTCGAGCTGTCCAAGGACATGA	83401	Hs.302130	GO:0005515|GO:0005783|GO:0005789|GO:0016021|GO:0016740|GO:0019367|GO:0019432|GO:0034625|GO:0034626|GO:0035338|GO:0042761|GO:0044255|GO:0044281	elongation of very long chain fatty acids protein 3	337.168	133.506	8.27629	7.07904	436.207	180.041	395.255	150.855	100.023	149.641	8.55817	7.7503	8.5204	7.21005	6.71951	7.30757
ASHGA5P006558	6.91722e-06	0.000241171	2.25753	up	protein_coding	NM_130384	CCDS2768.1	ATRIP	RefSeq	2509	chr3	+	48488217	48507054		TCCAGCTGGAACAAGAGGTGGTGTGGCTCCTGGCTAAGCTTGGTGTGCAGAGCCCCTTGC	84126	Hs.694840	GO:0000075|GO:0000077|GO:0005515|GO:0005654|GO:0006260|GO:0006281	ATR-interacting protein isoform 1	515.16	221.54	8.99765	7.82291	561.31	454.233	529.937	237.214	211.573	215.833	8.94368	9.07083	8.97845	7.83646	7.81847	7.81379
ASHGA5P002778	0.0108717	0.026393	3.02546	up	protein_coding	NM_015626	CCDS11220.1	WSB1	RefSeq	2849	chr17	+	25621105	25640645		AAAGAGATCGTGAGATTACGTACTATAGGTGAACTTTTAGCTCCTGCAGCTCCTTTTGAC	26118	Hs.446017	GO:0005515|GO:0005622|GO:0008150|GO:0016567|GO:0035556	WD repeat and SOCS box-containing protein 1 isoform 1	1806.81	646.182	10.8343	9.23718	1947.97	1643.44	1829.04	842.577	342.81	753.158	10.7773	10.9291	10.7966	9.6127	8.53335	9.56547
ASHGA5P055678	0.00157912	0.00619751	2.41999	up	protein_coding	NM_024667	CCDS9239.1	VPS37B	RefSeq	2766	chr12	-	123349874	123380712		CCCCCGCCCCGGCTCCCTCCACACCAGCCGGGTTTCATCCTCCAGTGAGCGCCGGCGCGG	79720	Hs.507162	GO:0010008|GO:0015031|GO:0016032|GO:0016044|GO:0016197|GO:0031902|GO:0046788	vacuolar protein sorting-associated protein 37B	50967.2	19179.2	15.532	14.257	48396.5	61209.6	43295.6	20031.2	20065.4	17440.9	15.4101	15.8366	15.3493	14.2302	14.3826	14.1582
ASHGA5P012082	5.20522e-06	0.000213581	2.05584	up	protein_coding	NM_001012267	CCDS35063.1	CENPP	RefSeq	3428	chr9	+	95087740	95377437		CCCGAGTCCAAAAATCTTTTCAAGCCATACACCAATTCAATTTGGAAGGATGGAAGTCTT	401541	Hs.713775	GO:0000087|GO:0000236|GO:0000278|GO:0000775|GO:0005654|GO:0005829|GO:0006334|GO:0034080	centromere protein P	431.816	200.875	8.72625	7.68653	480.506	363.07	451.871	204.482	199.117	199.025	8.70811	8.74089	8.72976	7.62891	7.73153	7.69915
ASHGA5P016357	0.00211221	0.00765458	2.83624	up	protein_coding	NM_001135190	CCDS44671.1	ARAP1	RefSeq	4750	chr11	-	72396113	72433403		AAGGTGTGGACAGAAACACTTATCGAGGCCCTGTGTGCTGCAGTCACCACCACAGACCTG	116985	Hs.503165	GO:0005100|GO:0005515|GO:0005547|GO:0005794|GO:0005829|GO:0005886|GO:0007264|GO:0008060|GO:0008270|GO:0008360|GO:0030037|GO:0032312|GO:0032580|GO:0043089|GO:0051056|GO:0051270|GO:0051491|GO:0051497	arf-GAP with Rho-GAP domain, ANK repeat and PH domain-containing protein 1 isoform d	154.609	47.0811	7.15049	5.64651	193.452	88.2633	182.112	49.3558	46.7848	45.1028	7.35767	6.72732	7.36648	5.67913	5.60472	5.65569
ASHGA5P014158	0.00123274	0.00514164	2.2892	up	protein_coding	NM_001146099	CCDS53871.1	NEK3	RefSeq	2345	chr13	-	52706778	52733996		AAGAAAAAAACAAGAGGAAGAACAAGATAGAAAGGGTAGCCATACTGATTTGGAAAGCAT	4752	Hs.409989	GO:0004674|GO:0005515|GO:0005524|GO:0005634|GO:0005737|GO:0006468|GO:0006468|GO:0007049|GO:0007067|GO:0030424|GO:0046872|GO:0051301	serine/threonine-protein kinase Nek3 isoform b	1076.73	466.137	10.051	8.85614	1258.06	790.874	1181.24	528.498	366.989	502.924	10.1314	9.86786	10.1537	8.94919	8.62881	8.99043
ASHGA5P025230	0.0189661	0.0409503	2.93958	up	protein_coding	NM_001243237		LOC100130301	RefSeq	563	chr8	-	74153658	74171737		CTGCAGTCAGGCTAAAGAAGACTAAGGAGACATGCAGTGTGGCACCACTTTGGGAGAAAT	100130301	Hs.202296		uncharacterized protein LOC100130301	62.3837	18.0886	5.79985	4.24424	63.7865	36.8747	86.4898	20.4629	11.8203	21.9827	5.67609	5.49659	6.22686	4.48424	3.5652	4.68328
ASHGA5P004471	0.0101224	0.0249705	4.89588	up	protein_coding	ENST00000292852	CCDS12526.1	FBXO17	GENCODE	2215	chr19	-	39432041	39466380		AGCCCGCCAGGACTCTGGCTACTGGAGATGGGCGCCCGGCTATCGCGGCGACGGCTGCCG	115290	Hs.531770	GO:0030163|GO:0019005|GO:0005515|GO:0001948	F-box protein 17 [Source:HGNC Symbol;Acc:18754]	74.6691	14.0875	6.12857	3.837	83.2425	71.9091	68.8557	20.0135	7.62379	14.6252	6.08032	6.42977	5.87562	4.45444	2.90862	4.14794
ASHGA5P054240	1.72263e-05	0.000384633	6.44177	up	protein_coding	NM_015714	CCDS1488.1	G0S2	RefSeq	978	chr1	+	209848669	209849735		AGAGCCCAGAGCCGAGATGGAAACGGTCCAGGAGCTGATCCCCCTGGCCAAGGAGATGAT	50486	Hs.432132	GO:0003674|GO:0005515|GO:0005575|GO:0005739|GO:0005811|GO:0006915|GO:0043065|GO:0044255|GO:0044281	G0/G1 switch protein 2	2604.07	400.857	11.3442	8.65672	3036.35	1989.94	2785.92	450.983	332.692	418.895	11.4252	11.1953	11.4121	8.73438	8.49248	8.7433
ASHGA5P001225	0.0006028	0.00318338	2.30199	up	protein_coding	ENST00000223357	CCDS5476.1	AEBP1	GENCODE	4081	chr7	+	44143959	44154159		ACTATGAGGACTTTGAGTACATTCGGCGCCAGAAGCAACCCAGGCCACCCCCAAGCAGAA	165	Hs.439463	GO:0006351|GO:0006508|GO:0001501|GO:0006355|GO:0007155|GO:0007517|GO:0005634|GO:0005737|GO:0005615|GO:0031012|GO:0003677|GO:0003700|GO:0008270|GO:0003714|GO:0005516|GO:0004180|GO:0004181	AE binding protein 1 [Source:HGNC Symbol;Acc:303]	822.721	343.797	9.64987	8.44699	988.106	573.309	906.749	372.853	322.027	336.511	9.77918	9.40556	9.76486	8.46299	8.43984	8.43813
ASHGA5P007437	2.18635e-06	0.000142096	5.28101	up	protein_coding	NM_003062	CCDS4369.1	SLIT3	RefSeq	5395	chr5	-	168093070	168728133		TGCCAACAAGAGAATCCGTGCCTGGGACAAGTAGTCCGAGAGGTGATCCGCCGCCAGAAA	6586	Hs.604116	GO:0005509|GO:0005615|GO:0005739|GO:0007411|GO:0007411|GO:0008285|GO:0009887|GO:0010629|GO:0021510|GO:0021834|GO:0030308|GO:0032870|GO:0035385|GO:0048495|GO:0048846|GO:0050919|GO:0051414|GO:0061364|GO:0070100	slit homolog 3 protein precursor	18818.3	3545.89	14.1658	11.765	21276	15440.2	19738.7	3852.55	3342.29	3442.82	14.2178	14.0527	14.2269	11.7741	11.7884	11.7324
ASHGA5P003741	3.23818e-05	0.00053111	8.07454	up	protein_coding	NM_001010927	CCDS34559.1	TIAM2	RefSeq	2668	chr6	+	155538096	155578857	ENST00000318981	AGAGAAGGAGGTAACAGAACTTTCGATGGGAGAGCTTCTGATGCACTCTACGGTTTCCTG	26230	Hs.586279	GO:0005057|GO:0005085|GO:0005089|GO:0005096|GO:0005543|GO:0005829|GO:0006915|GO:0007264|GO:0008624|GO:0030027|GO:0030175|GO:0030426|GO:0035023|GO:0044255|GO:0044281|GO:0048011|GO:0051056	T-lymphoma invasion and metastasis-inducing protein 2 isoform b	1188.88	142.971	10.2012	7.18782	1387.05	902.86	1276.71	163.971	115.272	149.671	10.2747	10.0615	10.2674	7.32355	6.93204	7.30786
ASHGA5P005092	2.1368e-06	0.000141836	4.18733	up	protein_coding	NM_145057	CCDS12896.1	CDC42EP5	RefSeq	917	chr19	-	54976209	54984422		GGACCGCGAGATGCCCGTGCTGAAGCAGCTGGGCCCCGCGCAGCCCAAGAAGCGGCCTGA	148170	Hs.415791	GO:0005737|GO:0005856|GO:0005886|GO:0007254|GO:0007266|GO:0008360|GO:0012505|GO:0016020|GO:0017049|GO:0030838|GO:0031274	cdc42 effector protein 5	602.05	137.256	9.21101	7.14499	692.338	487.077	626.735	153.522	130.28	127.965	9.24846	9.17235	9.21224	7.23547	7.10792	7.09157
ASHGA5P054573	0.00282333	0.00949379	2.22814	up	protein_coding	NM_024747	CCDS7527.1	HPS6	RefSeq	2690	chr10	+	103825123	103827795		TCTTGGCCCTGCTCCGCTCCCCCGAGAATCGGGCCTCGCCCTGCTGGGCGGCTGGACCTG	79803	Hs.125133	GO:0005783|GO:0005829|GO:0006996|GO:0007596|GO:0030318|GO:0031901	Hermansky-Pudlak syndrome 6 protein	8930.02	4103.55	13.1239	11.968	9341.14	8884.44	8564.48	4003.32	4699.29	3608.04	13.0464	13.2903	13.0349	11.8257	12.2793	11.799
ASHGA5P003301	0.000302061	0.00199378	2.12086	up	protein_coding	NM_016422	CCDS7803.1	RNF141	RefSeq	4084	chr11	-	10533224	10562774		TTGATAAATGGAGTGATCGACACAGGAATTGCCCTATTTGTCGCCTACAGATGACTGGAG	50862	Hs.44685	GO:0003677|GO:0006355|GO:0008270	RING finger protein 141	7994.39	3840.02	12.9592	11.8745	8400.59	7913.64	7668.96	4274.98	3438.79	3806.29	12.882	13.1344	12.8611	11.9256	11.8257	11.8722
ASHGA5P055601	0.000213425	0.00160011	2.36918	up	protein_coding	NM_001033050	CCDS9111.1	MTERFD3	RefSeq	1775	chr12	-	107371068	107380929	NM_025198	GACATACTGACTGTTGTTGCTTCTTTCTAGCAGTGCAGGGTGAAACTAACTAGCAAAGAC	80298	Hs.5009	GO:0005759|GO:0006351|GO:0006355|GO:0042645|GO:0042803|GO:0044212	mTERF domain-containing protein 3, mitochondrial precursor	313.726	125.71	8.25743	7.01305	343.128	266.402	331.647	139.993	107.719	129.418	8.20616	8.29743	8.2687	7.10525	6.82654	7.10735
ASHGA5P026237	3.7187e-07	7.3415e-05	38.2209	up	protein_coding	NM_199161	CCDS7835.1	SAA1	RefSeq	531	chr11	+	18287807	18291523	NM_000331, NM_001178006	GGGATACAAAGCGGGGAGAGGGTACACAATGGGTATCTAATAAATACTTAAGAGGTGGAA	6288	Hs.632144	GO:0001664|GO:0005576|GO:0006953|GO:0007204|GO:0007204|GO:0030168|GO:0030593|GO:0034364|GO:0045785|GO:0045785|GO:0048246|GO:0048247|GO:0050708|GO:0050715|GO:0050716|GO:0050728	serum amyloid A-1 protein preproprotein	26752.4	670.639	14.6352	9.37889	29149.8	23387	27720.6	772.823	559.407	679.686	14.647	14.5741	14.6844	9.48629	9.23108	9.41929
ASHGA5P028025	0.000100044	0.000986234	2.54218	up	protein_coding	NM_178454	CCDS30801.1	DRAM2	RefSeq	1901	chr1	-	111659953	111682838		GCTGGCCTTGTACTTGGAATACTGAGTTGTTTAGGACTTTCTATTGTGGCAAACTTCCAG	128338	Hs.485606	GO:0005764|GO:0005765|GO:0005794|GO:0006915|GO:0006917|GO:0016021|GO:0043231	DNA damage-regulated autophagy modulator protein 2	12855	5009.73	13.6176	12.2716	14785.3	10149.7	13629.9	5582.45	4387.95	5058.78	13.6935	13.4744	13.685	12.3318	12.1753	12.3076
ASHGA5P051254	1.0935e-05	0.000299357	2.22922	up	protein_coding	NM_005940	CCDS13816.1	MMP11	RefSeq	2276	chr22	+	24115035	24126503		GCCGCCTCTACTGGAAGTTTGACCCTGTGAAGGTGAAGGCTCTGGAAGGCTTCCCCCGTC	4320	Hs.143751	GO:0004222|GO:0005509|GO:0005576|GO:0005578|GO:0005796|GO:0006508|GO:0007275|GO:0008270|GO:0022617|GO:0030198|GO:0030574	stromelysin-3 preproprotein	502.322	216.943	8.94928	7.79274	575.291	397.685	533.989	229.234	214.156	207.438	8.98251	8.8767	8.98861	7.78607	7.83413	7.75801
ASHGA5P049597	0.000634201	0.00328991	2.02127	up	protein_coding	NM_016518	CCDS11248.1	PIPOX	RefSeq	2412	chr17	+	27369917	27384236		TATGAATTAAGCATGAAATTAACACCATCTTATGACTTGGCACCTTTTCGAATCAGCCGT	51268	Hs.462585	GO:0005102|GO:0005777|GO:0008115|GO:0033514|GO:0046653|GO:0050031|GO:0050031|GO:0055114	peroxisomal sarcosine oxidase	44.2204	18.1963	5.33258	4.31732	53.0404	31.7536	47.8672	16.2867	22.2519	16.0504	5.39407	5.28565	5.31802	4.17619	4.50987	4.26589
ASHGA5P005699	1.04921e-05	0.000293478	2.85391	up	protein_coding	NM_019013	CCDS32541.1	FAM64A	RefSeq	1563	chr17	+	6347734	6354385		TATGGCGGAAGAGAGTGGTGACATCGTCTCTCTCATTCATGACTGAGGAAGTGCCTGCAG	54478	Hs.592116	GO:0005515|GO:0005730	protein FAM64A isoform 1	1326.21	460.718	10.365	8.8521	1515.18	1094.11	1369.35	526.67	405.12	450.365	10.3988	10.3315	10.3648	8.94566	8.7676	8.84303
ASHGA5P046260	1.15319e-05	0.000307042	2.82032	up	protein_coding	NM_021992	CCDS14498.1	TMSB15A	RefSeq	666	chrX	-	101768609	101771699		TCCATTGCTTCATAATCTTCATGAAGTTGCATGCTTTTGCAGCTTTTCACAGTTTATTTG	11013	Hs.56145	GO:0003779|GO:0005737|GO:0005856|GO:0030036|GO:0042989	thymosin beta-15A	666.261	227.474	9.35338	7.85753	769.631	520.531	708.621	244.433	225.216	212.773	9.40293	9.26515	9.39207	7.87124	7.90847	7.79288
ASHGA5P022006	0.00195848	0.00724218	2.43047	up	protein_coding	NM_001204068		ANKS1B	RefSeq	3639	chr12	-	99137751	99548577		CCCCGCGTTAGCATTCGCAAGTCCGTGCCTTTCTGTTTTAAAGCAGATCGACCCATCTGA	56899	Hs.506458	GO:0005737|GO:0005886|GO:0014069|GO:0015030|GO:0030054|GO:0045211|GO:0046875	ankyrin repeat and sterile alpha motif domain-containing protein 1B isoform g	234.545	90.2656	7.81561	6.53437	274.687	173.94	255.009	101.511	70.2669	99.0192	7.87422	7.70154	7.87106	6.66238	6.20093	6.73981
ASHGA5P010411	1.48999e-05	0.000351097	81.6507	up	protein_coding	NM_015507	CCDS14155.1	EGFL6	RefSeq	2445	chrX	+	13587693	13651694	NM_001167890	TGATGCTACCAAAAGCATCATTTTTGAAGCAGAACGTGGCAAGGGCAAAACCGGCGAAAT	25975	Hs.12844	GO:0005178|GO:0005509|GO:0005604|GO:0005615|GO:0007049|GO:0007155|GO:0007275|GO:0010811|GO:0016020|GO:0030154|GO:0030198	epidermal growth factor-like protein 6 isoform 1 precursor	1949.42	21.6204	10.8941	4.54273	2403.94	1230.54	2213.78	24.5919	18.2929	21.9762	11.0903	10.5065	11.0856	4.72667	4.21917	4.68233
ASHGA5P013536	1.94943e-06	0.000139856	14.7161	up	protein_coding	NM_172114	CCDS47127.1	CAMK2D	RefSeq	2548	chr4	-	114378343	114683083		AAACCAGATGGAGTAAAGGAGCCCCAAACTACTGTAATCCACAACCCTGATGGAAACAAG	817	Hs.144114	GO:0000082|GO:0001558|GO:0004683|GO:0005516|GO:0005524|GO:0005654|GO:0005829|GO:0005886|GO:0005954|GO:0006468|GO:0006468|GO:0006816|GO:0007268|GO:0008016|GO:0010613|GO:0010881|GO:0019221|GO:0030315|GO:0030666|GO:0031594|GO:0033017|GO:0046777|GO:0060048|GO:0060314|GO:0060333|GO:0060341	calcium/calmodulin-dependent protein kinase type II subunit delta isoform 5	274.596	16.5189	8.06374	4.18441	305.193	219.827	298.769	17.3786	19.042	13.1361	8.03527	8.04079	8.11515	4.26858	4.27826	4.00638
ASHGA5P021234	1.4051e-07	5.4933e-05	6.37596	up	protein_coding	NM_001135748	CCDS47802.1	NEIL2	RefSeq	2016	chr8	+	11627171	11644854		CCCAGGTGAGGTTGGTCCTGCACTTTGGTGGTGGTGGCTTCCTGGCATTTTATAATTGTC	252969	Hs.293818	GO:0003684|GO:0003906|GO:0005634|GO:0005737|GO:0005876|GO:0006284|GO:0006289|GO:0008017|GO:0008270|GO:0016799	endonuclease 8-like 2 isoform c	4647.67	733.016	12.1888	9.51614	5090.34	4118.33	4734.35	792.75	654.694	751.605	12.1701	12.2209	12.1753	9.52229	9.46337	9.56276
ASHGA5P013104	0.00279505	0.00942035	2.45968	up	protein_coding	NM_172060	CCDS47873.1	EYA1	RefSeq	3860	chr8	-	72109667	72268979		TTCCTCAAGTTGCAGTTAAAACAGAGCCAATGAGCAGCAGTGAAACAGCTTCAACGACAG	2138	Hs.491997	GO:0000132|GO:0001656|GO:0001658|GO:0003151|GO:0004725|GO:0005515|GO:0005634|GO:0005737|GO:0006302|GO:0006351|GO:0007389|GO:0007605|GO:0009653|GO:0010212|GO:0014706|GO:0016576|GO:0016925|GO:0034613|GO:0035088|GO:0035909|GO:0042473|GO:0042474|GO:0043066|GO:0045165|GO:0045664|GO:0045739|GO:0045747|GO:0045944|GO:0046872|GO:0048704|GO:0048752|GO:0050679|GO:0060037|GO:0060487|GO:0071600|GO:0072513|GO:…	eyes absent homolog 1 isoform a	296.823	112.922	8.14983	6.85136	359.23	199.307	331.931	130.064	88.1323	120.57	8.27317	7.90632	8.27	7.00589	6.53916	7.00904
ASHGA5P055067	0.000133207	0.00117866	3.05723	up	protein_coding	NM_007173	CCDS8278.1	PRSS23	RefSeq	3806	chr11	+	86511490	86522273		TTTGCTATTGGATTAAAGGAAACTACCTGGATTGTAGGGAGGGGTGACACAGTGTTCCCT	11098	Hs.25338	GO:0004252|GO:0005576|GO:0005634|GO:0006508	serine protease 23 precursor	34199.4	10611.7	14.9893	13.3771	37554.2	30925.7	34118.5	12261.1	8632.83	10941.1	15.0241	14.9591	14.9846	13.5101	13.1589	13.4621
ASHGA5P010208	0.00578726	0.0162076	2.26783	up	protein_coding	NM_001114937	CCDS48162.1	SH2D1A	RefSeq	2514	chrX	+	123480131	123507010		AGTACACAAGGGATAAGAGAAGATCCTGATGTCTGCCTGAAAGCCCCATGAAGAAAAATA	4068	Hs.349094	GO:0005070|GO:0005737|GO:0006959|GO:0006968|GO:0007267|GO:0045954	SH2 domain-containing protein 1A isoform 2	57.541	21.388	5.70881	4.5275	67.8697	37.0285	67.7248	21.9938	17.6283	24.5419	5.76917	5.50352	5.85374	4.5788	4.1709	4.8328
ASHGA5P018380	0.000951783	0.00428962	3.15776	up	protein_coding	NM_001158	CCDS45690.1	AOC2	RefSeq	2600	chr17	+	40996608	41002724		ACCAGCGCGGATACCAGCTTGTGGTGACCCAGAGAAAGGAGGAGGAGTCACAGAGCAGTA	314	Hs.143102	GO:0005507|GO:0005737|GO:0005886|GO:0006584|GO:0007601|GO:0008131|GO:0009055|GO:0009308|GO:0048038|GO:0052593|GO:0052594|GO:0052595|GO:0052596	retina-specific copper amine oxidase isoform a precursor	89.3659	23.7069	6.33946	4.68057	111.931	52.212	103.955	24.3814	26.8462	19.8932	6.52498	5.98407	6.50935	4.71178	4.77898	4.55094
ASHGA5P003785	3.91948e-05	0.000590952	2.80383	up	protein_coding	NM_144650	CCDS6190.2	ADHFE1	RefSeq	1907	chr8	+	67344717	67381044		TATCTGAAGAGGGCTGTCAGAAATCCCGATGATCTTGAAGCAAGGTCTCATATGCACTTG	137872	Hs.720023	GO:0005739|GO:0005759|GO:0006103|GO:0015993|GO:0044281|GO:0046872|GO:0047988	hydroxyacid-oxoacid transhydrogenase, mitochondrial	575.857	195.958	9.13556	7.64815	668.663	431.743	627.164	205.759	183.692	198.424	9.19997	8.99309	9.21362	7.63607	7.61261	7.69579
ASHGA5P050434	0.00129364	0.00533911	7.24826	up	protein_coding	NM_002709	CCDS33169.1	PPP1CB	RefSeq	4991	chr2	+	28974625	29025806	NM_206876	CGCCGAAGAAAAGGTGAAGAAAGGAATTCTGTAAAGAAACCATCAGATTTGTTAAGGACA	5500	Hs.702907	GO:0000164|GO:0005515|GO:0005730|GO:0005977|GO:0005979|GO:0005981|GO:0006470|GO:0006629|GO:0007049|GO:0007179|GO:0017018|GO:0019433|GO:0019901|GO:0030155|GO:0030512|GO:0042587|GO:0044281|GO:0046872|GO:0050115|GO:0051301|GO:0070688|GO:0072357	serine/threonine-protein phosphatase PP1-beta catalytic subunit isoform 1	1540.07	211.093	10.535	7.67732	1890.86	921.373	1807.99	265.436	131.821	236.02	10.736	10.0901	10.7788	7.98034	7.12532	7.92629
ASHGA5P054084	4.8375e-05	0.00065817	2.66472	up	protein_coding	ENST00000355016	CCDS55468.1	H2BFM	GENCODE	1882	chrX	+	103294515	103297021		TATGATCCATGACATATTGGACCGCATCGCCACCGAGGCTGGTCAGCTGGCCCATTACAC	286436	Hs.376474	GO:0006334|GO:0005634|GO:0005622|GO:0000786|GO:0003677|GO:0043565	H2B histone family, member M [Source:HGNC Symbol;Acc:27867]	121.968	40.9794	6.86177	5.44779	138.073	103.642	124.188	44.3303	39.1996	39.4082	6.84319	6.95871	6.78341	5.52572	5.34028	5.47736
ASHGA5P008783	0.00191622	0.00713336	2.08845	up	protein_coding	NM_172215	CCDS53837.1	CAMKK2	RefSeq	2852	chr12	-	121681390	121736111	NM_153500, NM_172216	GGAAATCAAGATCCTGGTGAAGACCATGATACGTAAACGCTCCTTTGGGAACCCATTCGA	10645	Hs.297343	GO:0000165|GO:0004683|GO:0004713|GO:0005509|GO:0005516|GO:0005524|GO:0005622|GO:0005737|GO:0006468|GO:0019722|GO:0045859|GO:0045893|GO:0046777	calcium/calmodulin-dependent protein kinase kinase 2 isoform 6	372.508	171.289	8.50305	7.44062	422.331	307.774	387.42	194.019	134.135	185.712	8.51151	8.50426	8.49338	7.56069	7.14942	7.61174
ASHGA5P012509	2.11556e-05	0.000431007	13.6792	up	protein_coding	NM_145314	CCDS31147.1	UCMA	RefSeq	840	chr10	-	13263766	13276328		GTGGTGCTCCTGTCTATGCTGAGAGAGGGAACCAGTGTATCTGTGGGCACCATGCAGATG	221044	Hs.112998	GO:0005578|GO:0005615|GO:0016235|GO:0045668|GO:0048471	unique cartilage matrix-associated protein precursor	306.064	20.0994	8.22266	4.44874	337.341	263.952	316.899	20.3773	17.471	22.45	8.18388	8.28441	8.19969	4.48002	4.15547	4.71074
ASHGA5P002890	0.000411131	0.00244493	9.81434	up	protein_coding	NM_007098	CCDS46662.1	CLTCL1	RefSeq	5542	chr22	-	19166986	19279239		AGGAGGACTATCAGGGCTTAAGGGCATCTATCGATGCCTATGACAACTTTGACAACATCA	8218	Hs.368266	GO:0004871|GO:0005198|GO:0005515|GO:0005802|GO:0005819|GO:0005905|GO:0006886|GO:0006898|GO:0007067|GO:0007165|GO:0009653|GO:0030130|GO:0030132|GO:0030135|GO:0030136|GO:0046326	clathrin heavy chain 2 isoform 1	507.776	48.6906	8.93766	5.64277	601.979	347.112	574.239	56.3447	33.2382	56.4889	9.05212	8.67394	9.08691	5.86338	5.09856	5.96636
ASHGA5P005493	3.40901e-05	0.000545734	3.41887	up	protein_coding	NM_006129	CCDS6026.1	BMP1	RefSeq	3835	chr8	+	22022652	22069840	NR_033403	AAAGGGCTTCAAGGCCCACTTCTTCTCAGACAAGGACGAGTGCTCCAAGGATAACGGCGG	649	Hs.1274	GO:0001501|GO:0001502|GO:0001503|GO:0004222|GO:0005125|GO:0005509|GO:0005576|GO:0005615|GO:0006508|GO:0006629|GO:0007275|GO:0008083|GO:0008233|GO:0008237|GO:0008270|GO:0030154|GO:0030198|GO:0042157|GO:0044281|GO:0061036	bone morphogenetic protein 1 isoform 3 precursor	1439.37	419.344	10.4909	8.71736	1592.79	1266.11	1459.22	490.301	351.27	416.461	10.4708	10.5453	10.4565	8.84942	8.56578	8.7369
ASHGA5P048017	0.000237437	0.00171362	2.15502	up	protein_coding	NM_145804	CCDS7890.2	ABTB2	RefSeq	4919	chr11	-	34172533	34379555		TCCTGGTGGAAGGAAAGCTGTTTTATGCACATAAAGTCCTGCTGGTGACAGCTTCTAACA	25841	Hs.23361	GO:0001558|GO:0003674|GO:0005575|GO:0046982	ankyrin repeat and BTB/POZ domain-containing protein 2	182.039	78.0213	7.45838	6.35068	201.136	162.841	182.138	86.0079	73.1267	74.9292	7.41222	7.596	7.36693	6.44438	6.25536	6.35231
ASHGA5P032381	4.83256e-05	0.00065817	5.96583	up	protein_coding	ENST00000315392	CCDS11333.1	PLXDC1	GENCODE	6252	chr17	-	37219555	37307902		GGCTCCTGGTGCTGGTGCTCAGGGAGGCTGCCCGGGCGCTGAGCCCCCAGCCCGGAGCAG	57125	Hs.125036	GO:0007275|GO:0001525|GO:0021510|GO:0016021|GO:0005737|GO:0005886|GO:0005576|GO:0005622|GO:0005923|GO:0005615|GO:0016020|GO:0043025|GO:0030425|GO:0004872|GO:0005515	plexin domain containing 1 [Source:HGNC Symbol;Acc:20945]	306.198	47.4805	8.22577	5.64905	341.303	278.02	299.272	51.9087	41.1673	49.3654	8.19729	8.36292	8.1171	5.74815	5.41514	5.78385
ASHGA5P011593	1.81729e-06	0.000133845	167.382	up	protein_coding	NM_004089	CCDS14531.1	TSC22D3	RefSeq	1986	chrX	-	106956451	106960291		TCTCTTCTCTGCTTGGAGGGGATGTGGTTTCCGTTAAGCTGGACAACAGTGCCTCCGGAG	1831	Hs.522074	GO:0000122|GO:0003700|GO:0005634|GO:0005737|GO:0006355|GO:0006970|GO:0007589|GO:0043426|GO:0048642	TSC22 domain family protein 3 isoform 2	40210.2	225.264	15.2118	7.82484	47213.8	30500.9	42915.8	258.237	183.362	234.195	15.3578	14.9404	15.3373	7.94689	7.60983	7.9178
ASHGA5P051356	4.45805e-06	0.000199298	4.19989	up	protein_coding	NM_006485	CCDS14068.1	FBLN1	RefSeq	2662	chr22	+	45898718	45961581		TTGATGCCTAGTGAGGAAGATGGACCTGGACAGACAGTCAGCTCCACACCTTGCGCTGAG	2192	Hs.24601	GO:0005201|GO:0005509|GO:0005576|GO:0005578|GO:0005615|GO:0019048|GO:0031012	fibulin-1 isoform B precursor	472.637	106.023	8.85255	6.7822	546.943	375.208	495.76	116.137	97.1873	104.746	8.89886	8.79125	8.86754	6.84969	6.68036	6.81654
ASHGA5P004742	0.0230991	0.0477202	2.80694	up	protein_coding	NM_145000	CCDS3918.1	RANBP3L	RefSeq	2560	chr5	-	36249103	36302011		TCCCAGGGAGTGAGGAAAAACAATGTTTTTATGACATCAGCTCTTGTGCAAAGTAGTGTT	202151	Hs.729817	GO:0005622|GO:0046907	ran-binding protein 3-like isoform 2	65.3043	20.4744	5.91833	4.42933	65.6314	74.3176	55.9638	22.805	14.1102	24.5081	5.71629	6.47855	5.56014	4.62335	3.83403	4.83061
ASHGA5P008519	0.00125494	0.00521406	2.75899	up	protein_coding	NM_181359	CCDS1068.1	IL6R	RefSeq	5834	chr1	+	154377668	154441926		ACAAGCCTCCCAGGTTCAAGAAGACGTGGAAGCTGCGGGCTCTGAAGGAAGGCAAGACAA	3570	Hs.135087	GO:0002384|GO:0002446|GO:0002548|GO:0002690|GO:0002690|GO:0004897|GO:0004915|GO:0005138|GO:0005515|GO:0005576|GO:0005576|GO:0005615|GO:0005886|GO:0005896|GO:0006953|GO:0008284|GO:0008284|GO:0010536|GO:0016323|GO:0016324|GO:0019221|GO:0019899|GO:0019981|GO:0031018|GO:0031018|GO:0032717|GO:0032722|GO:0032755|GO:0032966|GO:0034097|GO:0042517|GO:0042803|GO:0042981|GO:0043410|GO:0045669|GO:0048661|GO:…	interleukin-6 receptor subunit alpha isoform 2 precursor	57.0012	17.2433	5.69954	4.23541	69.7918	38.3997	62.8122	18.877	14.7939	18.0588	5.80746	5.55592	5.73525	4.37807	3.90783	4.42032
ASHGA5P001899	0.00361975	0.0114392	2.66256	up	protein_coding	NM_003407	CCDS12534.1	ZFP36	RefSeq	1752	chr19	+	39897486	39900052		TCATGGCCAACCGTTACACCATGGATCTGACTGCCATCTACGAGAGCCTCCTGTCGCTGA	7538	Hs.534052	GO:0000122|GO:0000289|GO:0003677|GO:0003727|GO:0003729|GO:0005515|GO:0005634|GO:0005737|GO:0005829|GO:0005829|GO:0006402|GO:0006950|GO:0007243|GO:0008270|GO:0010467|GO:0010494|GO:0016070|GO:0016071|GO:0017091|GO:0017091|GO:0019901|GO:0019957|GO:0032680|GO:0045638|GO:0050728|GO:0050779|GO:0060213|GO:0070935|GO:0071889	tristetraprolin	289.292	104.214	8.13054	6.71772	338.266	216.225	313.385	120.555	73.9446	118.144	8.18732	8.02144	8.18284	6.90226	6.271	6.9799
ASHGA5P026703	0.000261455	0.00182441	2.71844	up	protein_coding	NM_173556	CCDS8271.1	CCDC83	RefSeq	2345	chr11	+	85566143	85631051		TCCTCGTCATCTGCTGCTGCTGCCTTTGGAATCATGTCTAATCTCTGCCAGGCGTTGCTG	220047	Hs.567774		coiled-coil domain-containing protein 83	9294.24	3484.27	13.1806	11.7378	9442.51	9642.28	8797.92	3765.63	3332.34	3354.83	13.0579	13.411	13.073	11.7372	11.786	11.6903
ASHGA5P050987	1.3729e-07	5.4933e-05	13.2764	up	protein_coding	NM_001018082	CCDS54461.1	ADIG	RefSeq	770	chr20	+	37209837	37217104		GGCCCTGCTGGTGAGCCTGCTGTGCCAGGTGAGGCCCTTCCAGGGGCCAGGGGGAGCCTC	149685	Hs.368028	GO:0005634|GO:0005737|GO:0016021|GO:0045600|GO:0050872|GO:0050873	adipogenin	33754.3	2465.47	14.9733	11.2425	37260.9	31406.4	32595.8	2664.78	2390.69	2340.94	15.0084	14.9846	14.9268	11.2411	11.3107	11.1756
ASHGA5P034435	0.00319837	0.0104063	2.06889	up	protein_coding	NM_003083	CCDS12190.1	SNAPC2	RefSeq	1561	chr19	+	7985193	7988136		ATCGGAGAAGCGACCTTACAGCGCCTGCCTCTTTCTGAGCGGCATGAAGCCACCTCCCAG	6618	Hs.631860	GO:0003700|GO:0005634|GO:0005654|GO:0006366|GO:0006383|GO:0009301|GO:0010467	snRNA-activating protein complex subunit 2	484.246	226.02	8.9017	7.85284	487.265	499.476	465.998	227.325	235.987	214.749	8.72567	9.20758	8.77186	7.77482	7.97695	7.80676
ASHGA5P043981	9.0943e-07	9.9575e-05	5.83701	up	protein_coding	ENST00000409703	CCDS47735.2	FAM115C	GENCODE	4885	chr7	+	143412938	143427173		TGGGTCATCCAGCCTTGGGTAGAGAAGGAATTTGAACTCAGGAAATTCAACTCCAGAACT	285966	Hs.740689		family with sequence similarity 115, member C [Source:HGNC Symbol;Acc:26878]	1462.7	247.632	10.5164	7.97113	1599.78	1317.66	1470.68	267.82	226.992	248.084	10.4786	10.6024	10.4681	7.99299	7.91971	8.00069
ASHGA5P045655	0.0332221	0.0638107	2.05787	up	protein_coding	NM_001013355	CCDS31119.1	OR2G6	RefSeq	951	chr1	+	248684947	248685898		AAACCCCATTATCTACACTCTGAGAAACAAAGATGTGAAAGGGGCCTTGAGGACCCTGAT	391211	Hs.553784	GO:0004930|GO:0004984|GO:0005886|GO:0016021	olfactory receptor 2G6	37.1418	14.9655	5.08028	4.03913	36.7503	41.5383	33.1368	18.1571	14.5903	12.149	4.8415	5.66295	4.7364	4.32694	3.88533	3.90513
ASHGA5P006420	0.00748982	0.0197902	4.22601	up	protein_coding	NM_032264	CCDS216.1	NBPF3	RefSeq	3793	chr1	+	21766620	21811393	NM_001256416, NR_046176	AATAATTACGACTATGAAGACTGCAAAGACCTCATAAAATCTATGCTGAGGGATGAGCGG	84224	Hs.325422	GO:0005737	neuroblastoma breakpoint family member 3 isoform 1	98.5018	21.0788	6.50804	4.42874	118.911	64.4215	112.173	24.1982	12.455	26.5832	6.62017	6.27594	6.62801	4.70129	3.64234	4.94259
ASHGA5P040922	0.00032846	0.00211352	3.23741	up	protein_coding	NM_052863	CCDS4456.1	SCGB3A1	RefSeq	517	chr5	-	180017104	180018487		CCCGCGCCATGAAGCTCGCCGCCCTCCTGGGGCTCTGCGTGGCCCTGTCCTGCAGCTCCG	92304	Hs.62492	GO:0005125|GO:0005576|GO:0005615|GO:0030308|GO:0042127	secretoglobin family 3A member 1 precursor	5617.56	1761.55	12.4561	10.7613	6024.85	5254.34	5573.5	1768.51	1969.36	1546.79	12.4081	12.5574	12.4028	10.661	11.0353	10.5875
ASHGA5P014388	0.00239889	0.00842059	2.41615	up	protein_coding	NM_001220476		PPFIA2	RefSeq	5310	chr12	-	81652044	82152286	NM_001220477, NM_001220478	CTGGGCCCAGACCCTGGCTTATGGAGATATGAATCATGAGTGGATTGGAAATGAATGGCT	8499	Hs.506216	GO:0005515|GO:0005737|GO:0007160|GO:0009986	liprin-alpha-2 isoform e	250.114	98.0397	7.93161	6.6589	257.428	245.693	247.22	111.425	79.9624	102.732	7.77854	8.19288	7.82341	6.79122	6.39467	6.79082
ASHGA5P033623	0.000287513	0.00193455	3.66749	up	protein_coding	NM_052947	CCDS11966.2	ALPK2	RefSeq	7303	chr18	-	56148481	56296189		AAACTTCTTGAGAAGAGAATCAGAAGCTGGTCAGAAATGTTGCACCTTCCAGCACTGGGT	115701	Hs.628152	GO:0004674|GO:0005524	alpha-protein kinase 2	1225.17	328.295	10.2613	8.38654	1261.41	1284.74	1129.36	339.858	327.519	317.508	10.1341	10.5651	10.0848	8.33908	8.46678	8.35376
ASHGA5P001909	3.48764e-05	0.000555284	20.1023	up	protein_coding	NM_000853	CCDS13822.1	GSTT1	RefSeq	1076	chr22	-	24376138	24384284		TGACGGAGAGTGTGGCCATCCTGCTCTACCTGACGCGCAAATATAAGGTCCCTGACTACT	2952	Hs.268573	GO:0004364|GO:0004602|GO:0005829|GO:0006749	glutathione S-transferase theta-1	2066.64	102.299	11.025	6.69569	2342.39	1746.54	2111	113.704	74.4419	118.752	11.0518	11.0129	11.0102	6.81835	6.28104	6.98768
ASHGA5P054540	8.40437e-05	0.000887998	3.26213	up	protein_coding	NM_020992	CCDS7441.1	PDLIM1	RefSeq	1462	chr10	-	96997329	97050781		TGAAGTGGTCACTGTGTTCCCCAAGTGAGCCAGCAGATCTGACCACTGTTCTCCAGCAGG	9124	Hs.368525	GO:0001666|GO:0003713|GO:0005667|GO:0005737|GO:0005856|GO:0006355|GO:0006979|GO:0008270	PDZ and LIM domain protein 1	33132.3	9517.78	14.9285	13.2227	38196.8	26632.8	34567.4	10516.7	8358.18	9678.44	15.0411	14.7475	14.997	13.2736	13.1193	13.2751
ASHGA5P021824	0.0236849	0.0487337	2.42659	up	protein_coding	NM_001167934	CCDS55109.1	CCM2	RefSeq	1730	chr7	+	45039786	45116069		AGGGCAAGAAGTATTTAGGTCAGTTAACGTCCATACCAGGATACCTGAATCCCTCCAGTA	83605	Hs.148272	GO:0001570|GO:0005515|GO:0005737|GO:0007229|GO:0051403|GO:0061154	malcavernin isoform 3	290.216	114.291	8.09356	6.81463	363.101	177.833	329.714	143.81	69.8839	129.177	8.29046	7.73117	8.25906	7.14489	6.19381	7.10519
ASHGA5P001222	5.34748e-05	0.000687317	2.81315	up	protein_coding	NM_002889	CCDS5902.1	RARRES2	RefSeq	767	chr7	-	150035406	150038763		AGGGAAGGACGGCCAGGGTGACACGGAAGCATGCGACGGCTGCTGATCCCTCTGGCCCTG	5919	Hs.647064	GO:0001523|GO:0001701|GO:0005102|GO:0005515|GO:0005576|GO:0010759|GO:0031012|GO:0048566|GO:0050873	retinoic acid receptor responder protein 2 precursor	2547.46	907.791	11.3105	9.8183	3031.18	1930.56	2680.64	997.979	839.605	885.788	11.4209	11.1535	11.357	9.84041	9.82399	9.7905
ASHGA5P020960	3.36925e-05	0.000541875	2.67337	up	protein_coding	NM_001164383	CCDS55244.1	STAU2	RefSeq	2459	chr8	-	74332603	74659162	NM_001164380, NM_001164381	AGGCTTTCAGGCAGCCTTAAGTGCCTTGAAACAATTTTCTGAACAAGGACTGGATCCAAT	27067	Hs.561815	GO:0003725|GO:0005730|GO:0005783|GO:0005874|GO:0006810	double-stranded RNA-binding protein Staufen homolog 2 isoform d	412.236	145.539	8.65168	7.23302	466.425	331.999	438.284	144.019	155.058	137.539	8.66292	8.60806	8.68406	7.14776	7.36185	7.18944
ASHGA5P038873	1.55311e-05	0.000361773	9.09584	up	protein_coding	NM_018971	CCDS2915.1	GPR27	RefSeq	1128	chr3	+	71803200	71804328		TTCAAGACGGAGAAGAGGCTGTGCAAGATGTTCTACGCCGTCACGCTGCTCTTCCTGCTC	2850	Hs.591653	GO:0004930|GO:0005886|GO:0007165|GO:0016021	probable G-protein coupled receptor 27	639.094	66.3515	9.31271	6.1275	670.293	620.769	626.221	70.4689	60.4918	68.0937	9.20389	9.52291	9.21132	6.16867	5.98523	6.2286
ASHGA5P004366	0.0028516	0.00954999	2.17657	up	protein_coding	NM_001128325	CCDS3347.1	SPON2	RefSeq	1825	chr4	-	1160720	1166999	NM_001199021, NM_012445	TTGTAGACAGCGCCTCAGTTCCAGAAACGCCGCTGGACTGCGAGGTCTCCCTGTGGTCGT	10417	Hs.635350	GO:0005102|GO:0005578|GO:0007155|GO:0007411|GO:0045087|GO:0046872	spondin-2 precursor	5536.62	2634.14	12.4317	11.3097	6237.32	4601.84	5770.71	3158.38	1886.42	2857.61	12.4607	12.3687	12.4657	11.4939	10.972	11.4631
ASHGA5P052040	0.000948031	0.00427931	2.96012	up	protein_coding	NM_001221	CCDS3703.1	CAMK2D	RefSeq	5872	chr4	-	114372187	114683083		AGGAGGCACCTCTTTGTGGCAAAACATCTAAGGCCTGAAAACCATTCACATATGGGTCTT	817	Hs.144114	GO:0000082|GO:0001558|GO:0004683|GO:0005516|GO:0005524|GO:0005654|GO:0005829|GO:0005886|GO:0005954|GO:0006468|GO:0006468|GO:0006816|GO:0007268|GO:0008016|GO:0010613|GO:0010881|GO:0019221|GO:0030315|GO:0030666|GO:0031594|GO:0033017|GO:0046777|GO:0060048|GO:0060314|GO:0060333|GO:0060341	calcium/calmodulin-dependent protein kinase type II subunit delta isoform 3	718.91	240.189	9.46598	7.90033	814.229	558.074	784.427	288.392	177.23	254.946	9.48937	9.36519	9.54339	8.10142	7.55939	8.04017
ASHGA5P004142	0.00756645	0.019949	2.01332	up	protein_coding	NM_003786	CCDS32681.1	ABCC3	RefSeq	5183	chr17	+	48712217	48769063		AAGGTGGATGCCAACCAGAGAAGCTGCTACCCCTACATCATCTCCAACCGGTGGCTGAGC	8714	Hs.463421	GO:0005524|GO:0005886|GO:0005887|GO:0006810|GO:0008206|GO:0008514|GO:0015711|GO:0015721|GO:0016020|GO:0042626|GO:0044281|GO:0055085	canalicular multispecific organic anion transporter 2 isoform 1	2040.3	1017.67	10.9695	9.95997	2494.26	1354.05	2272.59	1217.42	786.688	1048.92	11.1437	10.642	11.123	10.1236	9.72864	10.0277
ASHGA5P017536	0.00629318	0.0172864	4.00919	up	protein_coding	NM_005520	CCDS4446.1	HNRNPH1	RefSeq	2274	chr5	-	179041178	179050722		AAGTCGCGTGTCTAGTTTGTTTCGACGCCGGACCGCGTAAGAGACGATGATGTTGGGCAC	3187	Hs.604001	GO:0000166|GO:0000398|GO:0000398|GO:0003723|GO:0005515|GO:0005634|GO:0005654|GO:0005730|GO:0005737|GO:0006396|GO:0008266|GO:0008380|GO:0010467|GO:0015629|GO:0043484|GO:0071013	heterogeneous nuclear ribonucleoprotein H	135.169	31.5847	6.99384	4.99053	161.092	95.6709	148.744	44.481	18.9444	31.3287	7.07841	6.84618	7.05692	5.53148	4.27203	5.16807
ASHGA5P006191	0.000680541	0.0034533	2.24122	up	protein_coding	NM_033425		DIXDC1	RefSeq	5432	chr11	+	111848032	111893307		AAGTCAAATGCCTGACTTCACCCAGTCCAATCCACAGTGCAAAGAGCGAGTCCATTATAA	85458	Hs.655626	GO:0003779|GO:0004871|GO:0005515|GO:0005829|GO:0005925|GO:0005938|GO:0007049|GO:0019904|GO:0021695|GO:0021799|GO:0021869|GO:0030900|GO:0031435|GO:0032956|GO:0043010|GO:0043015|GO:0043025|GO:0043679|GO:0045665|GO:0046328|GO:0050772|GO:0060071|GO:0070507|GO:0090263	dixin isoform b	153.544	61.8535	7.18634	6.02206	187.801	111.441	161.391	66.3753	54.6084	64.577	7.31292	7.05996	7.18615	6.08582	5.82938	6.15097
ASHGA5P007819	4.70032e-06	0.000203036	28.2163	up	protein_coding	NM_004887	CCDS4188.1	CXCL14	RefSeq	1989	chr5	-	134906370	134914969		AAGATGGTTATCATCACCACCAAGAGCGTGTCCAGGTACCGAGGTCAGGAGCACTGCCTG	9547	Hs.483444	GO:0005615|GO:0005794|GO:0006935|GO:0006955|GO:0007165|GO:0007267|GO:0008009|GO:0048839	C-X-C motif chemokine 14 precursor	655.972	21.1596	9.3348	4.51634	747.863	530.632	689.42	23.6216	18.4844	21.3728	9.3567	9.2959	9.3518	4.67058	4.23222	4.64621
ASHGA5P000663	0.000818656	0.00389555	2.1741	up	protein_coding	NM_002980	CCDS2127.1	SCTR	RefSeq	1833	chr2	-	120197418	120282028		ACGAGAAGCGGCACTCCTACCTGCTGAAGCTGAAAGTCATGTACACCGTGGGCTACAGCT	6344	Hs.42091	GO:0005886|GO:0005887|GO:0007186|GO:0007586|GO:0007588|GO:0015055	secretin receptor precursor	140.525	58.518	7.0622	5.94177	168.462	111.114	141.998	61.8959	50.7774	62.8806	7.14647	7.05628	6.98384	5.98699	5.72527	6.11306
ASHGA5P012029	0.000136839	0.00119991	7.92269	up	protein_coding	NM_031231	CCDS42867.1	NECAB3	RefSeq	1961	chr20	-	32244892	32262264		CGAGTGCAAGGCCCCCCGGCTGGAACCCCTGCGTGAAGAGGACCTGGCCAAGGGGCCTGA	63941	Hs.516986	GO:0000137|GO:0005509|GO:0005515|GO:0005634|GO:0005737|GO:0005789|GO:0009306|GO:0019538|GO:0042984	N-terminal EF-hand calcium-binding protein 3 isoform 1	2472.64	310.508	11.2862	8.30025	2402.97	2821.38	2193.57	332.981	282.066	316.476	11.0897	11.697	11.0721	8.31163	8.23889	8.35024
ASHGA5P039064	0.00184604	0.00696345	2.14529	up	protein_coding	NM_173552	CCDS3130.1	C3orf58	RefSeq	4370	chr3	+	143690639	143711210		TTGCGCCTGCTGGACTTCCTCAACGTGAAGAACGTGTACTTCGCGCAGTACGGCGAGCCC	205428	Hs.288954	GO:0000139|GO:0005576|GO:0030126	deleted in autism protein 1 isoform a precursor	720.278	329.124	9.48088	8.3797	808.921	628.162	723.75	322.9	378.38	286.091	9.47948	9.53894	9.42421	8.26404	8.67083	8.20425
ASHGA5P038395	4.20652e-06	0.000194421	2.13088	up	protein_coding	NM_014079	CCDS3036.1	KLF15	RefSeq	2539	chr3	-	126061477	126076236		ATCAAAATGCACAAATGTACTTTCCCTGGCTGCAGCAAGATGTACACCAAAAGCAGCCAC	28999	Hs.272215	GO:0001077|GO:0003677|GO:0005730|GO:0008270|GO:0010001|GO:0015758|GO:0045944	Krueppel-like factor 15	88.4747	36.0936	6.36919	5.27773	102.522	66.1415	96.7608	36.5481	38.2291	33.5035	6.3943	6.31353	6.39973	5.26708	5.30725	5.25887
ASHGA5P021863	0.0107658	0.026198	2.7374	up	protein_coding	NM_001174095	CCDS53507.1	ZEB1	RefSeq	5797	chr10	+	31608100	31818742		CGCAATAACGGAAAGGAAGGGCAAGAAATCCTGGGGCCTGAAGCTCAGGCAGATGAAGCA	6935	Hs.124503	GO:0000122|GO:0003682|GO:0003690|GO:0003700|GO:0003713|GO:0003714|GO:0005515|GO:0005634|GO:0005667|GO:0005730|GO:0005737|GO:0006351|GO:0006357|GO:0006955|GO:0007389|GO:0008134|GO:0008270|GO:0008283|GO:0008285|GO:0010464|GO:0014823|GO:0017015|GO:0030857|GO:0030900|GO:0031667|GO:0033081|GO:0043565|GO:0045666|GO:0045892|GO:0045892|GO:0045944|GO:0048596|GO:0048704|GO:0051150|GO:0051216|GO:0070888|GO:…	zinc finger E-box-binding homeobox 1 isoform e	172.885	59.1716	7.35276	5.89995	211.389	119.405	187.859	74.8577	37.8212	64.8359	7.48734	7.15712	7.41381	6.25297	5.28961	6.15728
ASHGA5P054040	0.00140391	0.00566852	2.50664	up	protein_coding	NM_015975	CCDS35340.1	TAF9B	RefSeq	2714	chrX	-	77385244	77395179		GATGACGAGTGGCTGGATAACATGGAGTCGGGCAAGATGGCGCCTCCCAAGAACGCTCCG	51616	Hs.592248	GO:0000122|GO:0003714|GO:0005515|GO:0005669|GO:0006352|GO:0012501|GO:0014070|GO:0030307|GO:0033276|GO:0043066|GO:0046982	transcription initiation factor TFIID subunit 9B	170.6	63.1223	7.3647	6.03895	185.831	149.427	176.543	73.4768	50.6442	65.2458	7.29862	7.4721	7.32339	6.22738	5.72216	6.1673
ASHGA5P053243	0.00426617	0.0129197	2.29677	up	protein_coding	NM_032959	CCDS43627.1	POLR2J2	RefSeq	1987	chr7	-	102277194	102312176		TAAATGCCCCCAAAACCTCCCTGCCTGTCCGTGACATCATACACCTGGGTAGTCTTTCTG	246721	Hs.732239	GO:0003677|GO:0003899|GO:0005634|GO:0006351	DNA-directed RNA polymerase II subunit RPB11-b1	13786	5903.95	13.7162	12.5166	12948.9	16083.4	12325.5	6084.25	6072.83	5554.78	13.5058	14.1039	13.5388	12.4588	12.6491	12.4418
ASHGA5P053807	0.000405519	0.00242565	2.50195	up	protein_coding	NM_001018003	CCDS47824.1	SORBS3	RefSeq	2057	chr8	+	22423178	22433008	NM_005775	AACGTTCCCTGGAAATTACGTTGCCCCGGTGTGAGTGGTCTCCATGGCAACTTGGAGCCA	10174	Hs.528572	GO:0005200|GO:0005515|GO:0005634|GO:0005829|GO:0005856|GO:0005925|GO:0006936|GO:0007155|GO:0017166|GO:0051495|GO:0051496	vinexin isoform 2	2017.84	822.758	10.9828	9.65977	2311.8	1598.81	2142.9	956.139	643.187	868.948	11.0326	10.8856	11.0303	9.77822	9.43692	9.76417
ASHGA5P048534	0.000108219	0.00102916	9.1224	up	protein_coding	NM_001823	CCDS9981.1	CKB	RefSeq	1475	chr14	-	103985994	103989196		TCTCCATGCAGAAGGGGGGCAACATGAAGGAGGTGTTCACCCGCTTCTGCACCGGCCTCA	1152	Hs.173724	GO:0004111|GO:0005515|GO:0005524|GO:0005829|GO:0006600|GO:0034641|GO:0044281	creatine kinase B-type	2393.93	268.255	11.2409	8.05153	2630.87	2210.63	2340.3	328.689	188.002	288.073	11.2156	11.344	11.1632	8.29072	7.64928	8.2146
ASHGA5P033846	7.62381e-05	0.000837434	3.16679	up	protein_coding	NM_031303	CCDS32828.1	KATNAL2	RefSeq	2850	chr18	+	44526786	44628614		AACATTTCTGCATCCACCATTGTCAGCAAATGGAGAGGGGATTCAGAAAAACTCGTTCGG	83473	Hs.404137	GO:0005524|GO:0005737|GO:0005874|GO:0008568	katanin p60 ATPase-containing subunit A-like 2	726.58	225.612	9.49247	7.82945	787.884	615.601	776.255	257.271	186.689	232.877	9.43984	9.50967	9.52789	7.94133	7.63793	7.90908
ASHGA5P048173	0.000244849	0.00175227	5.34482	up	protein_coding	NM_001620	CCDS31584.1	AHNAK	RefSeq	18815	chr11	-	62283373	62314332		TAACATTCCCTAAAATGAAGATCCCCAAATTTACCTTCTCTGGCCGTGAGCTGGTTGGCA	79026	Hs.502756	GO:0005515|GO:0005634|GO:0007399	neuroblast differentiation-associated protein AHNAK isoform 1	3411.24	664.562	11.7561	9.33794	3737.71	3100.63	3395.39	802.167	461.774	729.746	11.7292	11.8365	11.7025	9.53749	8.95604	9.5203
ASHGA5P035376	0.0030675	0.0100906	3.44974	up	protein_coding	NM_207421		PADI6	RefSeq	2346	chr1	+	17698740	17728195		AACCCTGCTGATGTGGGCCAGCAACTTGAGGACAAGAAAACCAAGAAAGTGATCTTTTCA	353238	Hs.531598	GO:0004668|GO:0005509|GO:0005634|GO:0005737|GO:0018101	protein-arginine deiminase type-6	106.004	26.805	6.64308	4.8566	101.443	122.403	94.1666	27.7657	29.5389	23.1105	6.3781	7.19132	6.35983	4.89247	4.92558	4.75173
ASHGA5P010079	4.94455e-05	0.000663431	3.27365	up	protein_coding	NM_016315	CCDS2295.1	GULP1	RefSeq	3512	chr2	+	189156395	189460652	NM_001252668, NR_045562, NR_045563	CGAAAAGTGTGCTGAAGAGATCACTTTAACAATTGGCCAAGCATTTGACCTGGCATACAG	51454	Hs.470887	GO:0004871|GO:0005737|GO:0006869|GO:0006911|GO:0006915|GO:0007165	PTB domain-containing engulfment adapter protein 1 isoform a	1511.3	462.955	10.565	8.85415	1660.1	1364.31	1509.48	513.971	384.691	490.204	10.5381	10.6506	10.5065	8.91414	8.69371	8.95458
ASHGA5P046029	5.5369e-07	8.275e-05	11.7787	up	protein_coding	ENST00000354484	CCDS6976.1	ADAMTSL2	GENCODE	4068	chr9	+	136397285	136440641	NM_014694	ATGGATGGCAGATGGCAATGTTCCTGCTGGGCCTGGTTCCTGCTGGTTCTGGCAGTTGTA	9719	Hs.522543	GO:0030512|GO:0005578|GO:0031012|GO:0004222|GO:0008270|GO:0005515|GO:0008233	ADAMTS-like 2 [Source:HGNC Symbol;Acc:14631]	17957.1	1497.46	14.0938	10.5357	18989.8	17666.4	17215	1603.54	1389.93	1498.91	14.0458	14.2161	14.0196	10.5214	10.5401	10.5456
ASHGA5P055917	0.000115721	0.0010765	2.4819	up	protein_coding	NM_020372	CCDS9593.1	SLC22A17	RefSeq	2090	chr14	-	23815526	23821479		CTGTGGGATTGTGAGCATCCTATCTTCCCCACAGTGTGGGCTCAACAAGGGAACCCCAAC	51310	Hs.373498	GO:0004888|GO:0005774|GO:0005887|GO:0015891|GO:0022857|GO:0031301	solute carrier family 22 member 17 isoform a	214.381	78.2906	7.67352	6.36207	259.336	154.523	229.284	85.0383	78.2107	71.6229	7.78814	7.52212	7.7103	6.42885	6.35943	6.29794
ASHGA5P011962	0.000756831	0.00370898	3.63965	up	protein_coding	NM_000044	CCDS14387.1	AR	RefSeq	10661	chrX	+	66763873	66950461		GGGACATGCGTTTGGAGACTGCCAGGGACCATGTTTTGCCCATTGACTATTACTTTCCAC	367	Hs.76704	GO:0000790|GO:0001085|GO:0001701|GO:0003677|GO:0003682|GO:0003700|GO:0004879|GO:0004882|GO:0004882|GO:0004882|GO:0004882|GO:0005102|GO:0005497|GO:0005515|GO:0005634|GO:0005654|GO:0005737|GO:0006351|GO:0006367|GO:0006810|GO:0007165|GO:0007267|GO:0007548|GO:0008013|GO:0008013|GO:0008013|GO:0008134|GO:0008219|GO:0008270|GO:0008283|GO:0008284|GO:0008584|GO:0010467|GO:0016049|GO:0019102|GO:0019899|GO:…	androgen receptor isoform 1	124.363	29.8085	6.85384	4.99004	146.989	81.89	144.211	27.2157	38.3338	23.876	6.93357	6.61787	7.01006	4.86394	5.31083	4.79533
ASHGA5P003124	0.00010107	0.00099252	2.21951	up	protein_coding	NM_176895	CCDS34160.1	PPAP2A	RefSeq	1641	chr5	-	54720682	54830873		CATTTCCTCTATTATTCTTGGAGAAACCCTGTCTGTTTACTGTAACCTTTTGCACTCAAA	8611	Hs.696231	GO:0005886|GO:0005887|GO:0006629|GO:0006644|GO:0006665|GO:0007205|GO:0008195|GO:0008195|GO:0008285|GO:0008354|GO:0016020|GO:0019216|GO:0030148|GO:0030518|GO:0030521|GO:0044281|GO:0046839	lipid phosphate phosphohydrolase 1 isoform 2	8677.39	3929.64	13.0605	11.9102	9916.47	6798.71	9317.01	4356.05	3503.74	3929.12	13.1164	12.925	13.1399	11.9523	11.8532	11.9252
ASHGA5P004475	0.000321078	0.00208238	4.64575	up	protein_coding	NM_001146207	CCDS54263.1	RASGRP4	RefSeq	2944	chr19	-	38899697	38916945		TACCTGGAGTTCCGGTCCTTCCAGGCTATCACGGCCCTCCTGGAGCTCACTGAGCTCCTT	115727	Hs.130434	GO:0005088|GO:0005634|GO:0005737|GO:0005886|GO:0007169|GO:0007202|GO:0007264|GO:0008277|GO:0008283|GO:0009991|GO:0016020|GO:0016049|GO:0019992|GO:0030099|GO:0030742|GO:0046579|GO:0046872	RAS guanyl-releasing protein 4 isoform g	790.603	164.377	9.61824	7.40233	795.134	852.288	724.388	167.225	175.089	150.817	9.45329	9.97571	9.42573	7.34953	7.53977	7.3177
ASHGA5P053349	0.00164462	0.00638805	3.49944	up	protein_coding	NM_001130025	CCDS34769.1	FAM115C	RefSeq	2997	chr7	+	143318044	143422176	NM_173678	AATTCTGGGAGAAGGGGATGACCAGACCCCTCAGTCATGTAGCGACCTGGATCCCAGTAG	285966	Hs.740689		protein FAM115C isoform A	104.326	26.2729	6.62965	4.82253	106.191	110.338	96.4486	29.4063	23.618	25.7944	6.44669	7.04704	6.39523	4.97	4.59386	4.90373
ASHGA5P010958	0.000808166	0.00386722	4.68379	up	protein_coding	NM_182685	CCDS1092.1	EFNA1	RefSeq	1524	chr1	+	155100348	155107386		TACTACATCTCTCACAGTCCTCAGGCCCATGACAATCCACAGGAGAAGAGACTTGCAGCA	1942	Hs.516664	GO:0000122|GO:0000187|GO:0001525|GO:0003180|GO:0003183|GO:0003199|GO:0005102|GO:0005515|GO:0005576|GO:0005887|GO:0007267|GO:0010719|GO:0014028|GO:0016477|GO:0030182|GO:0033628|GO:0034446|GO:0043535|GO:0045765|GO:0046658|GO:0046875|GO:0048013|GO:0050730|GO:0050731|GO:0050770|GO:0061002	ephrin-A1 isoform b precursor	212.014	39.5732	7.62054	5.39286	269.721	125.999	240.321	38.0971	49.0552	31.5674	7.84693	7.23282	7.78187	5.32511	5.67667	5.17681
ASHGA5P012084	0.000129529	0.00115611	3.14209	up	protein_coding	NM_178834	CCDS31676.1	LAYN	RefSeq	2748	chr11	+	111411232	111432470	NM_001258391	CTGCTGAGTGGGCAGCCAGTCTGCCGGGGAGGGACACAGAGGCCTTGTTATAAAGTCATT	143903	Hs.503831	GO:0001726|GO:0005540|GO:0005925|GO:0009986|GO:0016021	layilin isoform 2 precursor	1096.88	347.045	10.0966	8.44484	1202.47	968.588	1119.6	402.393	279.426	359.314	10.0649	10.1537	10.0711	8.57715	8.22689	8.53048
ASHGA5P014152	0.000172436	0.00138348	2.77184	up	protein_coding	ENST00000400308	CCDS46652.1	PCBP3	GENCODE	1911	chr21	+	47269874	47362368		AGATCTGTGTGGTCATGCTGGAGGCCTACACAATCCAGGGACAGTATGCCATCCCTCACC	54039	Hs.474049	GO:0016071|GO:0005634|GO:0005829|GO:0005739|GO:0043231|GO:0030529|GO:0003723|GO:0003677	poly(rC) binding protein 3 [Source:HGNC Symbol;Acc:8651]	378.599	126.906	8.50512	7.03428	452.841	267.217	415.738	140.519	118.736	121.464	8.61285	8.30383	8.59869	7.1111	6.97221	7.01954
ASHGA5P037666	1.55259e-06	0.000124217	11.8685	up	protein_coding	NM_014227	CCDS13903.1	SLC5A4	RefSeq	2029	chr22	-	32614462	32651318		TTTTTTGGGTCCATGCTGGTCACCCTGGGAATTTCCCTCTTAACAAAACCCATTCCTGAT	6527	Hs.130101	GO:0006814|GO:0008643|GO:0015293|GO:0016021	low affinity sodium-glucose cotransporter	2520.05	209.975	11.3169	7.74787	2717.32	2345.06	2497.76	208.846	215.733	205.345	11.2625	11.4346	11.2537	7.65504	7.84536	7.74323
ASHGA5P011360	3.5387e-07	7.3187e-05	2.96265	up	protein_coding	NM_001512	CCDS4948.1	GSTA4	RefSeq	1352	chr6	-	52842745	52860178		TGGACTCCAGAAAGCCTGAAAAGCTATCATGGCAGCAAGGCCCAAGCTCCACTATCCCAA	2941	Hs.485557	GO:0004364|GO:0005829|GO:0006749|GO:0006805|GO:0006805|GO:0042803|GO:0044281	glutathione S-transferase A4	1377.05	461.668	10.4274	8.86055	1525.8	1187.61	1417.74	501.45	419.913	463.642	10.4105	10.456	10.4158	8.88032	8.821	8.88032
ASHGA5P011574	2.35617e-06	0.000147642	7.00879	up	protein_coding	ENST00000372264	CCDS6942.1	PPAPDC3	GENCODE	2095	chr9	+	134165080	134184649		CTGCTCCTGGCCCTGCTCCTGGACATCATGACGGTGGCCGGCGTGCAGAAGCTCATCAAG	84814	Hs.134292	GO:0016021|GO:0005789|GO:0016020|GO:0005635|GO:0003824|GO:0016787	phosphatidic acid phosphatase type 2 domain containing 3 [Source:HGNC Symbol;Acc:28174]	45893.8	6240.82	15.4083	12.5992	47027.4	47893.5	42760.4	6658.22	5972.72	6091.52	15.3493	15.546	15.3297	12.5916	12.6255	12.5804
ASHGA5P053312	6.03508e-05	0.000736403	2.16373	up	protein_coding	NM_001195243		LOC100287482	RefSeq	1068	chr7	+	129142319	129152773		TAAGGGCTTCGGGATCGGGAGAGTCCACCACGCCTGCCTGCTCGGCTGAGAATCGCCATG	100287482	Hs.178144		uncharacterized protein LOC100287482	1706.71	800.57	10.7536	9.64004	1827.55	1571.98	1720.61	874.878	709.713	817.121	10.6869	10.8604	10.7133	9.66248	9.57586	9.68177
ASHGA5P005165	4.16617e-05	0.000607939	2.01688	up	protein_coding	NM_018492	CCDS6063.1	PBK	RefSeq	1899	chr8	-	27667137	27695349		ATGAAAATATGACTGTGACTGACCCTGAGGCTTGTTACATTGGCACAGAGCCATGGAAAC	55872	Hs.104741	GO:0004674|GO:0005515|GO:0005524|GO:0005575|GO:0006468|GO:0007067	lymphokine-activated killer T-cell-originated protein kinase	2725.19	1361.99	11.4131	10.401	3116.02	2169.18	2890.38	1488.66	1226.38	1370.93	11.4634	11.3136	11.4624	10.4175	10.3695	10.416
ASHGA5P006298	7.75707e-06	0.000250402	3.20115	up	protein_coding	NM_006982	CCDS9028.1	ALX1	RefSeq	1320	chr12	+	85674035	85695561		TTTTGCCAAGGACTGACAGCTACCCACAGATTCAGAACAATTTGTGGGCAGGAAATGCAA	8092	Hs.41683	GO:0000122|GO:0001502|GO:0001843|GO:0003700|GO:0003714|GO:0005515|GO:0005634|GO:0005667|GO:0006366|GO:0007275|GO:0007420|GO:0009952|GO:0014031|GO:0030326|GO:0043565|GO:0045893|GO:0045944|GO:0046982|GO:0048704|GO:0060021	ALX homeobox protein 1	1340.68	411.8	10.3768	8.6982	1544.37	1078.18	1399.49	463.505	364.526	407.369	10.4277	10.3071	10.3955	8.77065	8.61941	8.70453
ASHGA5P034623	0.00669235	0.0181371	2.27457	up	protein_coding	NM_002446	CCDS12549.1	MAP3K10	RefSeq	3453	chr19	+	40697650	40721482		AAGGAAGCAAACAGTGGTCATCAAGTGCCCCCAACCTGGGCAAGTCCCCCAAACACACAC	4294	Hs.466743	GO:0003714|GO:0004672|GO:0004674|GO:0004706|GO:0005524|GO:0005737|GO:0006917|GO:0007165|GO:0007224|GO:0007254|GO:0007256|GO:0007257|GO:0018105|GO:0018107|GO:0042803|GO:0043425|GO:0043433|GO:0043507|GO:0045892|GO:0045892|GO:0046330|GO:0046777	mitogen-activated protein kinase kinase kinase 10	936.156	404.397	9.85662	8.67103	887.749	1070.08	850.643	452.455	343.979	416.755	9.6139	10.295	9.66095	8.73924	8.53632	8.73752
ASHGA5P003275	0.00395122	0.0121894	2.47776	up	protein_coding	NM_018685	CCDS5447.1	ANLN	RefSeq	4786	chr7	+	36429431	36493400		AGACCCAAAGGTTGAGCAGAAAATTGAAGTGATACGTGAAATTGAGATGAGTGTGGATGA	54443	Hs.62180	GO:0000910|GO:0000921|GO:0003779|GO:0005543|GO:0005634|GO:0005826|GO:0007067|GO:0007096|GO:0015629	actin-binding protein anillin	1412.38	547.172	10.4094	9.10034	1750.34	850.218	1636.56	585.906	518.959	536.651	10.6206	9.97163	10.6359	9.09574	9.12225	9.08303
ASHGA5P043944	1.88307e-05	0.000407567	9.73617	up	protein_coding	NM_001061	CCDS5855.1	TBXAS1	RefSeq	2082	chr7	+	139528951	139720125	NM_001130966, NM_001166253, NM_001166254, NR_029394	TAGGGCTGCTTGAGGTCAAGTTGACACTGCTCCACGTGCTGCACAAGTTCCGGTTCCAAG	6916	Hs.520757	GO:0001516|GO:0004497|GO:0004796|GO:0005506|GO:0005789|GO:0006690|GO:0006805|GO:0009055|GO:0016021|GO:0016705|GO:0020037|GO:0044281	thromboxane-A synthase isoform 1	494.873	46.0573	8.90036	5.61701	607.726	340.156	536.737	45.5444	50.3208	42.3067	9.06186	8.64394	8.99528	5.56625	5.71506	5.56972
ASHGA5P006585	0.00147477	0.00588385	5.33036	up	protein_coding	NM_153685	CCDS44818.1	C12orf53	RefSeq	2377	chr12	-	6802956	6810009	NM_001244015	AGTTGAACCGGATTCCCCTGGTGAATCTGTGATGCCCCCAATGTTGGGGTGCAGCCAAGC	196500	Hs.44067	GO:0016021	PILR-associating neural protein isoform a precursor	191.512	32.1461	7.52026	5.10602	183.437	229.796	161.301	35.1648	28.8972	32.3763	7.27662	8.09938	7.18476	5.21797	4.88838	5.21172
ASHGA5P003475	0.0011579	0.00492073	2.12835	up	protein_coding	NM_007168	CCDS11680.1	ABCA8	RefSeq	5736	chr17	-	66863430	66951533		GGATAAAGAGATTTTCCTGTTGGATGAACCAACTGCTGGATTGGATCCCTTTTCAAGACA	10351	Hs.58351	GO:0005524|GO:0005886|GO:0006810|GO:0016021|GO:0042626|GO:0055085	ATP-binding cassette sub-family A member 8	198.419	85.3671	7.55829	6.46855	233.63	139.65	221.978	97.7001	74.6316	83.7694	7.63213	7.37936	7.66336	6.6109	6.28587	6.50889
ASHGA5P011509	8.3136e-07	9.4567e-05	7.13248	up	protein_coding	NM_024603	CCDS552.2	BEND5	RefSeq	1342	chr1	-	49193539	49242547		TTTACAGCTTAGACACATCAAGAGACCTGAGGGGCGGAAGCCGAGCGAAGTGGCGCACAA	79656	Hs.475348	GO:0005794	BEN domain-containing protein 5	294.7	37.6393	8.16466	5.33026	342.984	241.553	299.562	41.2489	37.8541	33.8148	8.20504	8.17014	8.11881	5.42691	5.29172	5.27215
ASHGA5P019531	0.00206787	0.00754313	2.56388	up	protein_coding	NM_002338	CCDS2982.1	LSAMP	RefSeq	9478	chr3	-	115521209	116164385		GTCCTTTTCAGACCTGGGTCGGTGAGAGGAATAAATGGATCCATCAGTCTGGCCGTACCA	4045	Hs.26409	GO:0005515|GO:0005886|GO:0007155|GO:0007399|GO:0031225	limbic system-associated membrane protein preproprotein	908.463	352.24	9.8215	8.46317	934.269	931.902	859.217	409.788	275.459	371.472	9.68623	10.103	9.67521	8.60465	8.20533	8.57952
ASHGA5P037862	0.000137946	0.00120637	5.43656	up	protein_coding	NM_001039948	CCDS46674.1	SGSM1	RefSeq	6201	chr22	+	25202135	25322813	NM_133454	ACTTCTTGGGCAGCACTTCCTCCGTCTCTGTGGGCCCTGCCTGGATGATGGTTCCTGCAG	129049	Hs.474397	GO:0005097|GO:0005794	small G protein signaling modulator 1 isoform 1	4556.06	843.967	12.1592	9.71654	4735.75	4583.3	4349.13	849.647	941.544	740.71	12.0611	12.3632	12.0535	9.62156	9.98597	9.5421
ASHGA5P039564	0.000290515	0.00194707	2.27541	up	protein_coding	NM_003619	CCDS3709.1	PRSS12	RefSeq	4573	chr4	-	119201192	119273922		CAAAACAAACCCCGTTTTCTGGACTGGGCCTTATTCCCATTTATTGGAGCAATGTCCGTT	8492	Hs.445857	GO:0004252|GO:0005044|GO:0005576|GO:0006508|GO:0008236|GO:0016020|GO:0030425|GO:0031410|GO:0031638|GO:0043083|GO:0043195	neurotrypsin precursor	1772.49	793.065	10.8007	9.61461	1930.5	1556.37	1830.6	916.17	634.885	828.14	10.7626	10.8418	10.7978	9.72521	9.42033	9.6983
ASHGA5P053942	0.000103827	0.00100344	2.266	up	protein_coding	ENST00000379034	CCDS14217.1	MAGEB6	GENCODE	1949	chrX	+	26210556	26213763		CACAGCCATCATGCCTCGGGGTCACAAGAGTAAGCTCCGTACCTGTGAGAAACGCCAAGA	158809	Hs.376011	GO:0008150|GO:0005575|GO:0003674	melanoma antigen family B, 6 [Source:HGNC Symbol;Acc:23796]	114.65	44.7529	6.75207	5.57192	135.561	83.7203	124.67	48.2033	42.5664	43.4891	6.81981	6.64803	6.78836	5.64746	5.46357	5.60472
ASHGA5P038457	1.47777e-05	0.000349391	3.667	up	protein_coding	ENST00000492918	CCDS46926.1	RBP1	GENCODE	1487	chr3	-	139245246	139258671	ENST00000232219, NM_001130993	ACTTTTAGGAACTACATCATGGACTTCCAGGTTGGGAAGGAGTTTGAGGAGGATCTGACA	5947	Hs.529571	GO:0005215|GO:0008289	retinol binding protein 1, cellular [Source:HGNC Symbol;Acc:9919]	197.467	48.8564	7.57567	5.70107	228.385	167.854	196.161	46.3222	52.6889	47.558	7.60097	7.6455	7.48055	5.59251	5.77796	5.73274
ASHGA5P020547	0.000601299	0.00317883	2.28617	up	protein_coding	NM_000669	CCDS54780.1	ADH1C	RefSeq	1497	chr4	-	100257648	100273917		CTATTTTTGGAGGCTTTAAGAGTAAAGAATCTGTCCCCAAACTTGTGGCTGACTTTATGG	126	Hs.654537	GO:0000166|GO:0004022|GO:0005829|GO:0006069|GO:0006069|GO:0006805|GO:0008270|GO:0044281	alcohol dehydrogenase 1C	196.406	78.3963	7.54685	6.35392	229.295	142.405	217.518	88.5283	68.3367	78.324	7.60633	7.40343	7.6308	6.48068	6.16177	6.41931
ASHGA5P014060	1.01097e-05	0.000288296	3.50426	up	protein_coding	NM_004839	CCDS45336.1	HOMER2	RefSeq	1976	chr15	-	83517728	83621476		AATCATTCCCAAGCATCCAGTGTCAACGGGACGGACGATGAAAAGGCCTCTCACGCCGGT	9455	Hs.578443	GO:0005737|GO:0005886|GO:0007216|GO:0014069|GO:0030054|GO:0045211	homer protein homolog 2 isoform 1	503.374	137.519	8.95458	7.14547	579.291	413.927	516.904	152.93	122.779	136.847	8.99332	8.93332	8.93711	7.22987	7.02372	7.18283
ASHGA5P012471	0.00692528	0.0185985	2.0078	up	protein_coding	NM_032818	CCDS6584.2	ARHGEF39	RefSeq	3763	chr9	-	35659340	35665278		CAGCTCACACGGGCTGCCCGACTGATAAGTGAGACTGCCCAGAGAGTCCATACTATTGGT	84904	Hs.733634	GO:0005089|GO:0005543|GO:0005622|GO:0005886|GO:0030335|GO:0035023	vav-like protein C9orf100	47.9153	20.144	5.44693	4.44132	56.514	32.9444	54.2876	22.9395	16.4058	21.0867	5.49524	5.33468	5.51088	4.63235	4.06434	4.62726
ASHGA5P011363	0.00152069	0.00601781	2.00348	up	protein_coding	NM_017666	CCDS14622.1	ZNF280C	RefSeq	4695	chrX	-	129336672	129402922		TTCTGAACCCACTACTGGCTGCTCATTGAAATAGATTCCTGCTCCATGGAGTTCATGCAA	55609	Hs.308418	GO:0003677|GO:0005634|GO:0006351|GO:0006355|GO:0008270	zinc finger protein 280C	510.179	248.858	8.97854	7.97603	538.913	505.756	485.868	276.898	223.675	246.002	8.87717	9.224	8.83444	8.04049	7.90003	7.98756
ASHGA5P005009	0.013454	0.0311337	2.55245	up	protein_coding	NM_013251	CCDS8928.1	TAC3	RefSeq	841	chr12	-	57403780	57410344		GTCCAGCCAGACTCTCCTACGGATGTGAATCAAGAGAACGTCCCCAGCTTTGGCATCCTC	6866	Hs.9730	GO:0005102|GO:0005576|GO:0005615|GO:0007217|GO:0007218|GO:0007565|GO:0043278|GO:0045777	tachykinin-3 isoform 1 preproprotein	183.804	67.4842	7.44917	6.09729	219.197	133.462	198.754	49.9924	99.6061	52.8542	7.53555	7.31181	7.50016	5.69787	6.71346	5.88054
ASHGA5P052041	0.000836826	0.0039513	2.26793	up	protein_coding	ENST00000296402	CCDS3704.1	CAMK2D	GENCODE	5820	chr4	-	114372187	114683083	NM_172114, NM_172115, NM_172129	CAACAGTACCCATCAAGTAAATATTTCCAGGCTGTCAGCTTCTTTGTTAATACACCCATG	817	Hs.144114	GO:0001558|GO:0006468|GO:0007268|GO:0019221|GO:0060314|GO:0008016|GO:0010613|GO:0060333|GO:0010881|GO:0060341|GO:0005886|GO:0005829|GO:0042383|GO:0005654|GO:0033017|GO:0030666|GO:0005954|GO:0005524|GO:0004672|GO:0004713|GO:0005516|GO:0016772|GO:0004683	calcium/calmodulin-dependent protein kinase II delta [Source:HGNC Symbol;Acc:1462]	1781.62	806.122	10.8101	9.62876	1945.98	1588.38	1810.49	949.484	615.353	853.528	10.7752	10.8755	10.7797	9.77295	9.37592	9.73741
ASHGA5P007861	0.00342501	0.0109676	2.43139	up	protein_coding	NM_153450	CCDS7966.1	MED19	RefSeq	1605	chr11	-	57471186	57479673		GTCCCCCCAGGTAAACCCAGTTAAGTTCCGTATGGAGCTCTGGACTCCTAAATTCCCCTG	219541	Hs.43619	GO:0001104|GO:0005634|GO:0016592	mediator of RNA polymerase II transcription subunit 19	1207.01	496.976	10.2431	8.96131	1270.13	1151.05	1199.85	462.318	600.929	427.679	10.1444	10.4071	10.1778	8.7676	9.33976	8.77657
ASHGA5P050922	0.00379278	0.0118308	2.14284	up	protein_coding	NM_013281	CCDS13121.1	FLRT3	RefSeq	3830	chr20	-	14304638	14318313	NM_198391	TTCTGAAGTAACGGAAGCTACCTTGTATAAAGACCTCAACACTGCTGACCATGATCAGCG	23767	Hs.41296	GO:0005057|GO:0005578|GO:0005887|GO:0007155|GO:0008150|GO:0030674	leucine-rich repeat transmembrane protein FLRT3 precursor	237.106	101.508	7.81005	6.71053	286.846	155.997	268.475	119.582	84.8164	100.125	7.94193	7.53798	7.95025	6.89348	6.48183	6.75628
ASHGA5P033198	0.0176915	0.0387348	2.14242	up	protein_coding	NM_002507	CCDS11549.1	NGFR	RefSeq	3420	chr17	+	47572654	47592382		GCAGGTGCCACCGGCCGCGCCATGGACGGGCCGCGCCTGCTGCTGTTGCTGCTTCTGGGG	4804	Hs.415768	GO:0004871|GO:0004872|GO:0004888|GO:0005035|GO:0005515|GO:0005576|GO:0005654|GO:0005768|GO:0005829|GO:0005886|GO:0005887|GO:0006915|GO:0007411|GO:0007417|GO:0008624|GO:0009611|GO:0009986|GO:0010468|GO:0016048|GO:0021675|GO:0031069|GO:0031293|GO:0031625|GO:0040037|GO:0042488|GO:0043588|GO:0045786|GO:0048011|GO:0048146|GO:0048406|GO:0048635|GO:0050770|GO:0050771|GO:0050772|GO:0051799	tumor necrosis factor receptor superfamily member 16 precursor	806.768	365.061	9.63076	8.53152	769.435	969.404	681.465	362.723	398.099	334.361	9.40271	10.1552	9.33437	8.42524	8.73845	8.43086
ASHGA5P028915	4.50392e-06	0.000200064	6.41263	up	protein_coding	ENST00000376180	CCDS9499.1	ITGBL1	GENCODE	2494	chr13	+	102104965	102368794		GCCGCGCACCTGGGCAGCCCCCGGGGGCCGCGCTGTGCCACGGCCGGGGCCGCTGCGACT	9358	Hs.732264	GO:0007155|GO:0007160|GO:0007229|GO:0005576|GO:0008305|GO:0004872|GO:0005515|GO:0005102	integrin, beta-like 1 (with EGF-like repeat domains) [Source:HGNC Symbol;Acc:6164]	483.82	70.6005	8.89411	6.2132	551.244	423.806	476.411	78.9235	65.9976	66.8804	8.91161	8.96397	8.80676	6.32901	6.10767	6.20291
ASHGA5P036192	0.000663221	0.00339316	2.03467	up	protein_coding	NM_001616	CCDS33301.1	ACVR2A	RefSeq	5244	chr2	+	148602569	148688393		AAACAACCTGACAGCTTGCATTGCTGACTTTGGGTTGGCCTTAAAATTTGAGGCTGGCAA	92	Hs.470174	GO:0001702|GO:0001934|GO:0004674|GO:0004675|GO:0004702|GO:0005024|GO:0005515|GO:0005515|GO:0005524|GO:0005737|GO:0005886|GO:0005887|GO:0007178|GO:0007283|GO:0007368|GO:0007498|GO:0009952|GO:0009986|GO:0010033|GO:0010862|GO:0015026|GO:0016362|GO:0017002|GO:0019838|GO:0030165|GO:0030501|GO:0030509|GO:0030509|GO:0030509|GO:0030510|GO:0032927|GO:0034673|GO:0034711|GO:0042713|GO:0043084|GO:0043621|GO:…	activin receptor type-2A precursor	553.646	267.24	9.10625	8.08146	593.678	538.489	528.772	278.237	259.649	263.833	9.02842	9.31486	8.97548	8.04779	8.10991	8.08669
ASHGA5P051258	1.8002e-06	0.000133845	3.17573	up	protein_coding	NM_001080843	CCDS33617.1	GSTT2B	RefSeq	1108	chr22	-	24299600	24303368		TTCCTCGCTGGCCAGCAGGTGACACTGGCTGATCTCATGGCCCTGGAGGAGCTGATGCAG	653689	Hs.656498	GO:0004364|GO:0005634|GO:0005730|GO:0005737	glutathione S-transferase theta-2B	468.864	140.569	8.84532	7.17823	536.857	394.338	475.396	154.16	132.54	135.006	8.86932	8.86395	8.80269	7.24151	7.1324	7.16077
ASHGA5P009341	1.84557e-05	0.000401574	3.09449	up	protein_coding	NM_001127713	CCDS32077.1	ATL1	RefSeq	2821	chr14	+	50999799	51099784	NM_181598	GTGGGACCAGGCTTTGTACAAGCTTTACAGTGCAGCAGCAACCCACAGACATCTGTATCA	51062	Hs.584905	GO:0000137|GO:0000139|GO:0003924|GO:0005515|GO:0005525|GO:0005783|GO:0005789|GO:0005794|GO:0007029|GO:0007409|GO:0008219|GO:0016021|GO:0030424|GO:0042802|GO:0051260	atlastin-1 isoform b	2955.38	976.301	11.5465	9.91678	3169.9	2743.95	2952.29	1082.04	847.537	999.327	11.4841	11.657	11.4983	9.95461	9.83643	9.95931
ASHGA5P015830	0.0010902	0.00472921	3.82035	up	protein_coding	NM_001080538	CCDS47715.2	AKR1B15	RefSeq	1625	chr7	+	134233848	134264592		TTGACTTCAAGGAATTCTCTCATTTGGAGGACTTTCCCTTCGATGCAGAATATTGAGGTT	441282	Hs.729418	GO:0016491	aldo-keto reductase family 1 member B15	139.657	31.1983	7.00011	5.06641	177.078	80.2286	161.664	34.3236	28.3811	30.8902	7.22394	6.58866	7.18774	5.18475	4.86407	5.15041
ASHGA5P053016	9.2749e-07	9.9756e-05	2.59918	up	protein_coding	NM_175061	CCDS5416.1	JAZF1	RefSeq	3210	chr7	-	27870192	28220437		AAGATGCAGCAATAACATGCTGGTCATAACTGTGCCAAGAAATCCTCACCAGCAGTTGCT	221895	Hs.368944	GO:0000122|GO:0003676|GO:0003714|GO:0006351|GO:0008270|GO:0017053	juxtaposed with another zinc finger protein 1	3229.49	1262.59	11.6697	10.2916	3576.26	2744.76	3367.44	1413.67	1139.32	1234.79	11.662	11.6574	11.6898	10.3424	10.2657	10.2668
ASHGA5P004997	1.307e-08	2.0585e-05	2.98026	up	protein_coding	NM_014736	CCDS10193.1	KIAA0101	RefSeq	1508	chr15	-	64657210	64673702		CACTAATTCGACATCAGTTTCATCGAGGAAAGCTGAAAATAAATATGCAGGAGGGAACCC	9768	Hs.81892	GO:0005634|GO:0005739	PCNA-associated factor isoform 1	2711.95	923.696	11.4178	9.84236	3019.29	2331.92	2784.62	990.742	861.982	918.363	11.4153	11.4264	11.4117	9.82884	9.86142	9.83683
ASHGA5P009878	9.45684e-06	0.000277405	2.06184	up	protein_coding	ENST00000357838	CCDS13729.1	COL6A2	GENCODE	3153	chr21	+	47518032	47549719		TGCCAAACAGATGCACCGTGGCCTGGCGGCGAGCCCCCGGTCACCTTCCTCCGCACGGAA	1292	Hs.420269	GO:0007411|GO:0016337|GO:0030198|GO:0009749|GO:0070208|GO:0005576|GO:0005615|GO:0005581|GO:0042383|GO:0005578|GO:0043234|GO:0031012|GO:0005515|GO:0005201|GO:0030674	collagen, type VI, alpha 2 [Source:HGNC Symbol;Acc:2212]	7899.93	3896.42	12.9407	11.8967	8774.6	7149.14	7776.07	4277.35	3629.16	3782.75	12.9506	12.9894	12.882	11.9282	11.9014	11.8606
ASHGA5P006683	0.000392589	0.00237607	2.07042	up	protein_coding	NM_001109891	CCDS42148.1	MAPK3	RefSeq	1770	chr16	-	30125425	30134630		CACATTCTGGCCCTTGACCTGCTGGACCGGATGTTAACCTTTAACCCCAATAAACGGATC	5595	Hs.861	GO:0000165|GO:0000165|GO:0000186|GO:0000187|GO:0001784|GO:0001934|GO:0002224|GO:0002755|GO:0002756|GO:0004707|GO:0004707|GO:0004707|GO:0005515|GO:0005524|GO:0005634|GO:0005634|GO:0005654|GO:0005730|GO:0005739|GO:0005769|GO:0005770|GO:0005794|GO:0005829|GO:0005856|GO:0005901|GO:0005925|GO:0006360|GO:0006361|GO:0006468|GO:0006915|GO:0006974|GO:0007049|GO:0007173|GO:0007264|GO:0007265|GO:0007411|GO:…	mitogen-activated protein kinase 3 isoform 3	2606.66	1281.76	11.3549	10.3049	2974.17	2099.87	2745.95	1465.27	1037.96	1342.06	11.3933	11.278	11.3933	10.3964	10.1296	10.3888
ASHGA5P034533	0.000222145	0.00163688	2.31001	up	protein_coding	NM_012109	CCDS12383.1	TMEM59L	RefSeq	1712	chr19	+	18723681	18731849		CAAGGCCAAGGTGGAGTCTGAAGAGCCACAGGACAATGACTTCCTCAGTTGCATGTCCCG	25789	Hs.329850	GO:0000139|GO:0016020|GO:0016021	transmembrane protein 59-like precursor	699.135	296.558	9.43114	8.22324	800.985	568.046	728.375	338.204	246.657	304.812	9.46452	9.39236	9.43655	8.33293	8.03865	8.29816
ASHGA5P048370	0.0179664	0.0392098	3.67859	up	protein_coding	NM_206927	CCDS31651.1	SYTL2	RefSeq	4807	chr11	-	85405264	85437511	NM_206928	CTGAGTCTGATTTTTCAGATGGAAACACCAGTTCTAATGCAGAGAGCTGGAGAAATCCTT	54843	Hs.369520	GO:0001786|GO:0005515|GO:0005546|GO:0005634|GO:0005737|GO:0005794|GO:0005886|GO:0006886|GO:0006887|GO:0006904|GO:0010923|GO:0016020|GO:0016192|GO:0017137|GO:0019897|GO:0019902|GO:0042043|GO:0042470|GO:0070382	synaptotagmin-like protein 2 isoform c	101.038	26.8676	6.58728	4.70812	103.121	92.0117	107.981	41.1484	13.9783	25.4761	6.40344	6.78768	6.57072	5.4233	3.81578	4.88529
ASHGA5P014297	0.0130037	0.0303464	2.19212	up	protein_coding	NM_003150	CCDS32657.1	STAT3	RefSeq	4953	chr17	-	40465342	40540513		GGAGAAACAGGATGGCCCAATGGAATCAGCTACAGCAGCTTGACACACGGTACCTGGAGC	6774	Hs.463059	GO:0000122|GO:0001659|GO:0001754|GO:0003677|GO:0003700|GO:0004871|GO:0004879|GO:0005509|GO:0005515|GO:0005634|GO:0005634|GO:0005654|GO:0005730|GO:0005737|GO:0005737|GO:0005829|GO:0005886|GO:0006355|GO:0006357|GO:0006606|GO:0006928|GO:0006953|GO:0007165|GO:0007259|GO:0007399|GO:0008134|GO:0008283|GO:0014070|GO:0019048|GO:0019221|GO:0019901|GO:0019953|GO:0030522|GO:0031730|GO:0032355|GO:0032870|GO:…	signal transducer and activator of transcription 3 isoform 2	626.132	276.247	9.22715	8.09482	764.091	399.69	714.617	337.226	193.625	297.89	9.39195	8.88485	9.40465	8.32821	7.69054	8.26572
ASHGA5P042395	1.31186e-05	0.000326769	2.34012	up	protein_coding	NM_002263	CCDS34430.1	KIFC1	RefSeq	2721	chr6	+	33359312	33377699		TTTTCCTTTGACCGGGTATTCCCACCAGGAAGTGGACAGGATGAAGTGTTTGAAGAGATT	3833	Hs.436912	GO:0000070|GO:0003777|GO:0005524|GO:0005634|GO:0005769|GO:0005815|GO:0005819|GO:0005874|GO:0005875|GO:0007018|GO:0007596|GO:0051301	kinesin-like protein KIFC1	439.105	177.735	8.74151	7.51492	502.256	345.864	469.194	187.294	178.702	167.21	8.77186	8.66979	8.78286	7.51013	7.57025	7.46438
ASHGA5P011910	0.00618215	0.0170409	2.56047	up	protein_coding	NM_020379	CCDS265.1	MAN1C1	RefSeq	3201	chr1	+	25943958	26111258		AATCAAGGAGATGATGCAGTTTGCTTGGCAGAGCTATAAGCGTTATGCAATGGGGAAAAA	57134	Hs.197043	GO:0000139|GO:0004571|GO:0005509|GO:0006487|GO:0018279|GO:0030173|GO:0043687|GO:0044267	mannosyl-oligosaccharide 1,2-alpha-mannosidase IC	798.359	298.61	9.57776	8.22135	970.561	480.572	943.944	344.913	228.654	322.262	9.74929	9.15576	9.82824	8.35783	7.93151	8.37472
ASHGA5P007421	0.00695486	0.0186535	2.01844	up	protein_coding	NM_173546	CCDS2791.1	KLHDC8B	RefSeq	1999	chr3	+	49209017	49213919		TCCCTCAAGCAGCCATGGGGGTTGCAACTGTGGAGAGAGATGGTATGGTGTATGCTCTGG	200942	Hs.13781	GO:0005737	kelch domain-containing protein 8B	230.76	107.102	7.78354	6.77029	272.316	165.305	254.659	123.334	80.8298	117.141	7.86121	7.62057	7.86883	6.93268	6.40903	6.96918
ASHGA5P018217	8.52207e-06	0.000261996	24.4309	up	protein_coding	NM_001101314	CCDS47746.1	TMEM176B	RefSeq	1201	chr7	-	150488375	150497621		TGAGCAGCTGGCTCTAGGGGTGATCGCAGCAGGAGCTGGGGCCATTGTCCATGAGAAGCA	28959	Hs.647090	GO:0009887|GO:0016021|GO:0030154|GO:0031965	transmembrane protein 176B isoform b	577.519	20.7069	9.11277	4.50213	713.953	377.709	640.895	21.0964	21.4063	19.6181	9.28826	8.79854	9.25151	4.52481	4.4517	4.52989
ASHGA5P038739	1.22117e-06	0.00011625	5.14681	up	protein_coding	NM_178868	CCDS2652.1	CMTM8	RefSeq	1185	chr3	+	32280170	32411813		TGTATTTTACTGGGTCCTCACCGTCTTCTTCCTCATTATCTACATAACAATGACCTACAC	152189	Hs.154986	GO:0005125|GO:0005615|GO:0006935|GO:0016021	CKLF-like MARVEL transmembrane domain-containing protein 8	4894.09	962.504	12.2592	9.89557	5518.46	4038.8	5125.01	1060.05	837.762	989.697	12.2871	12.1959	12.2947	9.92448	9.81849	9.94374
ASHGA5P008570	0.000149252	0.00126435	2.99211	up	protein_coding	NM_016108	CCDS5198.1	AIG1	RefSeq	1385	chr6	+	143382022	143661441		ACACAGAAAAGTATGGAAGAAGAGAAAGAAAAGCCTAAATTGGAATGAGATCCAAGTCTA	51390	Hs.567501	GO:0005515|GO:0016021	androgen-induced gene 1 protein	2537.37	851.703	11.3023	9.72118	2938.39	1879.11	2794.61	946.85	721.97	886.288	11.3768	11.113	11.4172	9.7702	9.6021	9.79125
ASHGA5P033459	0.00286679	0.00958483	4.16041	up	protein_coding	NM_005529		HSPG2	RefSeq	14294	chr1	-	22148736	22263750		ATTTCATCAGCTAAACCATCAGATGCGGGCACTTATGTGTGCCTTGCTCAGAATGCACTA	3339	Hs.562227	GO:0001525|GO:0005515|GO:0005576|GO:0005604|GO:0005615|GO:0005796|GO:0005886|GO:0005975|GO:0006024|GO:0006027|GO:0006629|GO:0008022|GO:0030203|GO:0030204|GO:0031012|GO:0031012|GO:0042157|GO:0043202|GO:0044281	basement membrane-specific heparan sulfate proteoglycan core protein precursor	72.8997	14.9341	6.05456	3.99783	91.7405	46.2824	80.6761	19.4161	10.848	14.5382	6.22965	5.81744	6.11658	4.41558	3.43852	4.1394
ASHGA5P008465	0.00500572	0.0145712	2.99155	up	protein_coding	NM_001024611	CCDS43229.1	LRRC66	RefSeq	3348	chr4	-	52859865	52883786		ACACTCCCAAGGGACTGTGGAAACTGAAGTCATTGCAGAGTTTGGATCTGTCATTCAATG	339977	Hs.661450	GO:0016021	leucine-rich repeat-containing protein 66	81.3812	21.9162	6.15646	4.57557	110.086	39.7195	94.3384	22.0905	24.4652	19.193	6.50273	5.60327	6.36338	4.58449	4.64193	4.50029
ASHGA5P053069	0.0363794	0.0686009	2.05098	up	protein_coding	NM_001003941	CCDS47580.1	OGDH	RefSeq	1829	chr7	+	44646120	44716195		ACAGTTTTACTGTGGCGACACTGAAGGGAAAAAGGTAAGGCCCAGAGAGAGGCGTGCAAG	4967	Hs.488181	GO:0004591|GO:0005739|GO:0005759|GO:0006091|GO:0006096|GO:0006099|GO:0006554|GO:0021695|GO:0021756|GO:0021766|GO:0021794|GO:0021860|GO:0022028|GO:0030976|GO:0031966|GO:0034602|GO:0034641|GO:0044281|GO:0061034	2-oxoglutarate dehydrogenase, mitochondrial isoform 2 precursor	42.4768	17.511	5.24915	4.21284	50.8434	26.2356	50.3514	18.3466	12.2539	21.9327	5.3285	5.01891	5.40005	4.34171	3.61667	4.68013
ASHGA5P054966	0.000496562	0.00277638	2.23347	up	protein_coding	NM_153253	CCDS8108.1	SIPA1	RefSeq	3642	chr11	+	65407591	65418391	NM_006747	GCCTGCCCTCCCTGGGTGGGAGGCGCCGGGCGGCCCCTCGGGGCCCAGGCGCCGAGCTGC	6494	Hs.530477	GO:0005096|GO:0005515|GO:0005634|GO:0005829|GO:0007010|GO:0007162|GO:0007165|GO:0008283|GO:0012505|GO:0016020|GO:0030308|GO:0032854|GO:0035556|GO:0043547|GO:0045786|GO:0046582|GO:0048471	signal-induced proliferation-associated protein 1	1528.52	683.578	10.5809	9.42162	1653.01	1431.05	1501.5	709.815	719.982	620.937	10.5322	10.7126	10.4979	9.37031	9.59746	9.29708
ASHGA5P042057	1.65757e-06	0.000128071	27.146	up	protein_coding	NM_145176	CCDS5169.1	SLC2A12	RefSeq	5599	chr6	-	134308718	134373789		GGCTGTCCTTAGCCAGCTTGCTTGTTTATGTTGCTGCTTTTTCAATTGGTCTAGGACCAA	154091	Hs.486508	GO:0005886|GO:0008643|GO:0012505|GO:0016021|GO:0022891|GO:0048471|GO:0055085	solute carrier family 2, facilitated glucose transporter member 12	3169.22	112.108	11.6257	6.863	3755.72	2309.21	3442.71	120.747	110.897	104.68	11.738	11.4134	11.7257	6.90384	6.86979	6.81537
ASHGA5P007573	1.76877e-05	0.000392369	13.8222	up	protein_coding	NM_198285	CCDS5925.2	WDR86	RefSeq	2056	chr7	-	151078206	151107124		TCTGTCTGGAGCTGGTGAACCGACTCGTGTACTCTGGCAGCGCGGACAGGACCGTCAAGT	349136	Hs.647083		WD repeat-containing protein 86	241.758	15.0777	7.84785	4.05893	279.205	165.771	280.298	16.2786	14.246	14.7084	7.90073	7.62499	8.01784	4.17533	3.84734	4.15414
ASHGA5P005341	0.00028648	0.00193169	2.0896	up	protein_coding	NM_199330	CCDS45334.1	HOMER2	RefSeq	2009	chr15	-	83517728	83621476		GAAAATCGAGACCTCAAGTAATCATTCCCAAGAATCTGGGCGTGAAACCCCATCTTCTAC	9455	Hs.578443	GO:0005737|GO:0005886|GO:0007216|GO:0014069|GO:0030054|GO:0045211	homer protein homolog 2 isoform 2	339.873	153.258	8.36558	7.30235	389.678	272.023	357.918	148.968	167.642	143.164	8.39458	8.32896	8.37322	7.19155	7.47462	7.24089
ASHGA5P013725	7.89404e-05	0.000856094	2.6791	up	protein_coding	ENST00000396127	CCDS47572.1	BBS9	GENCODE	3914	chr7	+	33169151	33645680		CACCATTAGAATTGACTTGTGATCAGTTCACCTTTGAATTTATGAATCGAAATCCTGATG	27241	Hs.372360	GO:0007601|GO:0050896|GO:0045444|GO:0005634|GO:0005737|GO:0005886|GO:0005815|GO:0034464|GO:0060170|GO:0003674|GO:0005515	Bardet-Biedl syndrome 9 [Source:HGNC Symbol;Acc:30000]	2020.63	752.965	10.9775	9.55578	2314.03	1529.11	2218.74	825.776	690.823	742.296	11.0334	10.8104	11.0889	9.58211	9.53894	9.54629
ASHGA5P007036	3.3882e-07	7.2559e-05	4.48196	up	protein_coding	NM_138643	CCDS11883.1	CABYR	RefSeq	1153	chr18	+	21718954	21741564	NM_138644, NM_153769	TCAGATGTTAGCAATGGCAACAAGTGAACGAGGACAACCACCACCATGTTCTAACATGTG	26256	Hs.511983	GO:0001539|GO:0005509|GO:0005634|GO:0005730|GO:0005737|GO:0005856|GO:0007165|GO:0008603|GO:0017124|GO:0019861|GO:0019899|GO:0019901|GO:0019904|GO:0031514|GO:0035686|GO:0046982|GO:0048240	calcium-binding tyrosine phosphorylation-regulated protein isoform d	700.277	150.595	9.43931	7.27518	777.981	608.978	713.871	162.328	142.942	146.514	9.42158	9.49251	9.40384	7.30839	7.24089	7.27625
ASHGA5P015362	1.62985e-06	0.000128071	8.50186	up	protein_coding	NM_014178	CCDS9634.1	STXBP6	RefSeq	1970	chr14	-	25281305	25519095		GCTGGAGTAGATTCACTGCGTGCTGTCCTCACTTGTTCTACAATGAGTGCCAAATCTGCT	29091	Hs.508958	GO:0005737|GO:0016021|GO:0016192	syntaxin-binding protein 6	1446.82	165.61	10.4938	7.40599	1624.74	1152.27	1563.44	186.366	151.069	159.395	10.505	10.4083	10.568	7.5033	7.32049	7.39419
ASHGA5P049598	0.00280507	0.00944479	2.09496	up	protein_coding	NM_001145053	CCDS54103.1	EFCAB5	RefSeq	3762	chr17	+	28256873	28401643	ENST00000394835, NR_026738	TCAAGTAGAAAAGAAGAAGGTTTTGACAGAAGCTGATACTCCAAGCAAGTTTGACCCAAT	374786	Hs.662411	GO:0005509	EF-hand calcium-binding domain-containing protein 5 isoform b	48.3992	19.6178	5.48613	4.41921	51.0886	40.6775	53.4315	20.2039	17.499	21.1506	5.33837	5.63372	5.48632	4.46871	4.15805	4.63088
ASHGA5P048067	0.000779261	0.00377999	2.02632	up	protein_coding	NM_001184975	CCDS31481.1	PACSIN3	RefSeq	2046	chr11	-	47199072	47207432	NM_001184974, NM_016223	GGGTGAGGGCACTCTATGACTACGCTGGCCAGGAAGCTGATGAGCTGAGCTTCCGAGCAG	29763	Hs.334639	GO:0005515|GO:0005737|GO:0005886|GO:0006897|GO:0008092|GO:0045806|GO:0051044	protein kinase C and casein kinase substrate in neurons protein 3	536.988	261.955	9.05882	8.03997	591.51	474.627	544.828	298.399	214.127	273.339	9.01988	9.14049	9.0161	8.15044	7.83397	8.13549
ASHGA5P012484	0.000241258	0.00173264	4.40744	up	protein_coding	NM_006377	CCDS6579.1	UNC13B	RefSeq	6398	chr9	+	35161988	35405332		ACCACCCAAGGGTCTGGTGTGGACGATCCTGTGGGAGAAGTCTCTATTCAGGTGGACTTG	10497	Hs.493791	GO:0004871|GO:0004872|GO:0005737|GO:0005794|GO:0005886|GO:0006917|GO:0007165|GO:0007588|GO:0016081|GO:0016082|GO:0030054|GO:0035249|GO:0035556|GO:0045202|GO:0046872|GO:0048172	protein unc-13 homolog B	887.841	193.466	9.75754	7.6176	1078.46	598.47	986.595	223.975	163.38	193.043	9.90889	9.46871	9.89502	7.75469	7.43823	7.65987
ASHGA5P008079	9.9928e-05	0.000986234	5.68104	up	protein_coding	NM_001039131	CCDS32559.1	ALOX15B	RefSeq	2508	chr17	+	7942357	7952451		TACTACCGTGATGATGGGATGCAGATCTGGGGTATACCCTCCTCACTGGAGACCCGGGAA	247	Hs.111256	GO:0005506|GO:0005622|GO:0005737|GO:0006629|GO:0006631|GO:0006917|GO:0008285|GO:0016165|GO:0019370|GO:0030336|GO:0030850|GO:0030856|GO:0045786|GO:0045926|GO:0050473	arachidonate 15-lipoxygenase B isoform b	155.561	24.3668	7.21295	4.70679	184.224	118.584	163.876	25.9311	29.3924	17.7768	7.28426	7.14733	7.20725	4.80144	4.91739	4.40154
ASHGA5P019835	0.00998491	0.0246915	2.01316	up	protein_coding	NM_001006932	CCDS34570.1	RPS6KA2	RefSeq	5735	chr6	-	166822853	167275771		ACTGCAGAAGAAGAAGAAGGCGTCGTGAAGGAGATAGACATCAGCCATCATGTGAAGGAG	6196	Hs.655277	GO:0000287|GO:0002224|GO:0002755|GO:0002756|GO:0004674|GO:0005524|GO:0005634|GO:0005654|GO:0005737|GO:0005829|GO:0007165|GO:0007243|GO:0007268|GO:0007411|GO:0008063|GO:0008285|GO:0034130|GO:0034134|GO:0034138|GO:0034142|GO:0035556|GO:0035666|GO:0043065|GO:0045087|GO:0045786|GO:0048011|GO:0051403	ribosomal protein S6 kinase alpha-2 isoform b	148.568	68.0469	7.14117	6.13171	172.477	108.426	164.801	77.2464	50.261	76.6334	7.18466	7.02282	7.21603	6.29592	5.71328	6.38593
ASHGA5P002779	0.00698832	0.0187236	2.08123	up	protein_coding	NM_003835	CCDS42373.1	RGS9	RefSeq	2540	chr17	+	63133455	63223821	NM_001081955	TTGAAATCCAAGAGAGTAGCAAACTTTTTCCAGATCAAAATGGATGTGCCCACGGGGAGC	8787	Hs.664380	GO:0004871|GO:0005096|GO:0005634|GO:0005737|GO:0005834|GO:0005886|GO:0007212|GO:0007399|GO:0007601|GO:0008277|GO:0032403|GO:0035556|GO:0038032|GO:0043627	regulator of G-protein signaling 9 isoform 1	58.9915	24.6399	5.78075	4.72331	61.7418	49.8942	65.3383	24.4875	20.6552	28.7768	5.62558	5.91847	5.7982	4.71923	4.39772	5.05298
ASHGA5P001473	0.000806857	0.00386532	2.42094	up	protein_coding	NM_020422	CCDS10595.1	TMEM159	RefSeq	1922	chr16	+	21169911	21191937		TTTCTCCCAGGCCACTGACACAGCAAAACACCAGTTGTGACTTTCTGCCAGCCATGAAGT	57146	Hs.258212	GO:0016021	promethin	666.76	272.643	9.37108	8.09552	716.023	623.783	660.475	314.808	218.179	284.942	9.29353	9.52748	9.29224	8.22579	7.86364	8.19712
ASHGA5P051971	2.53697e-05	0.000470511	4.50542	up	protein_coding	NM_144646	CCDS3545.1	IGJ	RefSeq	1413	chr4	-	71521257	71532348		ATTTAAGTCATTGCTGACTGCATAGCTCTTTTTCTTGAGAGGCTCTCCATTTTGATTCAG	3512	Hs.643431	GO:0003823|GO:0005576|GO:0006955	immunoglobulin J chain precursor	163.929	32.5313	7.30464	5.13298	176.692	150.465	164.629	31.9269	36.1878	29.4791	7.22007	7.47965	7.21419	5.08938	5.22468	5.08487
ASHGA5P051582	0.000257859	0.00180749	3.12345	up	protein_coding	NM_173359	CCDS33786.1	EIF4E3	RefSeq	6185	chr3	-	71728439	71803924	ENST00000425534, NM_001134649, NM_001134650	GCGACTGTTTTAGAAAAGATCTATGAACTTCTGCCCCACATAACTTTTAAAGCAGTATTT	317649	Hs.581355	GO:0003743|GO:0005829|GO:0005845|GO:0006417|GO:0019221	eukaryotic translation initiation factor 4E type 3 isoform b	688.719	213.559	9.39523	7.75209	795.899	510.268	759.99	244.154	174.783	221.74	9.45435	9.2358	9.49554	7.86996	7.53703	7.84929
ASHGA5P004276	9.2925e-06	0.000275076	3.29809	up	protein_coding	NM_005585	CCDS10221.1	SMAD6	RefSeq	2886	chr15	+	66994673	67074337	NM_001142861	AAACGGAGGCTACCAACTCCCTCATCACTGCTCCGGGTGAATTCTCAGACGCCAGCATGT	4091	Hs.153863	GO:0001657|GO:0003682|GO:0003700|GO:0005515|GO:0005634|GO:0005667|GO:0005737|GO:0005829|GO:0006351|GO:0006955|GO:0007179|GO:0007352|GO:0010991|GO:0030509|GO:0030512|GO:0030514|GO:0030617|GO:0030617|GO:0031589|GO:0031625|GO:0034616|GO:0034713|GO:0043066|GO:0043154|GO:0043627|GO:0044212|GO:0045750|GO:0060394|GO:0060394|GO:0070410|GO:0070411|GO:0070412|GO:0070698	mothers against decapentaplegic homolog 6 isoform 1	1150.39	339.439	10.155	8.43335	1331.2	893.189	1226.79	358.139	332.412	327.765	10.2096	10.0477	10.2077	8.4066	8.4908	8.40265
ASHGA5P008759	0.00355301	0.011263	2.15772	up	protein_coding	NM_181526	CCDS13277.1	MYL9	RefSeq	1054	chr20	+	35169886	35178226		TTCATTGACAAGGAGGACCTGCACGACATGCTGGCCTCGCTGGGTTTCATCCATGAGGAC	10398	Hs.504687	GO:0001725|GO:0005509|GO:0005829|GO:0005859|GO:0006936|GO:0006937|GO:0007411|GO:0008307|GO:0030018	myosin regulatory light polypeptide 9 isoform b	7537.56	3614.98	12.8768	11.7673	7876.6	7356.14	7379.94	4245.32	2617.56	3982.04	12.7931	13.0297	12.8077	11.9135	11.441	11.9474
ASHGA5P009029	0.000626329	0.0032698	2.45478	up	protein_coding	NM_005905	CCDS9360.1	SMAD9	RefSeq	5481	chr13	-	37418967	37494409		ATCAACACTCAGACTTTCGACCAGTTTGTTACGAGGAGCCCCAGCACTGGTGCTCGGTCG	4093	Hs.123119	GO:0001657|GO:0001666|GO:0001880|GO:0003700|GO:0005622|GO:0005634|GO:0005654|GO:0005667|GO:0005829|GO:0006351|GO:0006468|GO:0007179|GO:0030509|GO:0030618|GO:0030901|GO:0030902|GO:0045597|GO:0045893|GO:0071407	mothers against decapentaplegic homolog 9 isoform b	85.8151	30.5854	6.34198	5.04639	91.2363	79.6092	86.5999	32.0785	29.4611	30.2166	6.21975	6.57706	6.22914	5.09445	4.92206	5.12265
ASHGA5P021855	0.000229028	0.00167357	2.48147	up	protein_coding	ENST00000542575	CCDS12692.1	SLC1A5	GENCODE	2873	chr19	-	47278139	47291842		TTCCTGGATCTTGCGAGAAATATCTTCCCTTCCAACCTGGTGTCAGCAGCCTTTCGCTCA	6510	Hs.631582	GO:0055085|GO:0006811|GO:0006865|GO:0006835|GO:0015804|GO:0006868|GO:0005886|GO:0016020|GO:0005624|GO:0005794|GO:0005887|GO:0042470|GO:0004872|GO:0017153|GO:0015175|GO:0015186	solute carrier family 1 (neutral amino acid transporter), member 5 [Source:HGNC Symbol;Acc:10943]	12792.3	5104.82	13.6122	12.301	14659	10416	13302.1	5171.47	5431.34	4711.64	13.6741	13.5135	13.6491	12.2163	12.4837	12.2031
ASHGA5P008982	4.42467e-05	0.000625592	9.14848	up	protein_coding	NM_002303	CCDS631.1	LEPR	RefSeq	4161	chr1	+	65886334	66103176		TTTTCAGAAGCCAGAAACGTTTGAGCATCTTTTTATCAAGCATACAGCATCAGTGACATG	3953	Hs.723178	GO:0004888|GO:0004896|GO:0005515|GO:0005576|GO:0005886|GO:0006112|GO:0007166|GO:0007275|GO:0008203|GO:0016021|GO:0051346	leptin receptor isoform 1 precursor	1731.45	181.434	10.7306	7.53709	2087.7	1167.11	1939.54	198.424	158.622	187.256	10.8802	10.4276	10.884	7.59231	7.3968	7.62214
ASHGA5P021881	0.000854285	0.00399897	2.01006	up	protein_coding	NM_001173523	CCDS54753.1	PCDH7	RefSeq	8728	chr4	+	30722036	31148423		ATGGAAAATGATTCAAGGCCTCTTCCAGATGTAGCCCTGACTGGGAAGTGCACTCGTGAG	5099	Hs.479439	GO:0005509|GO:0005886|GO:0005887|GO:0007156	protocadherin-7 isoform d precursor	157.054	71.6283	7.24256	6.23532	170.956	140.004	160.2	71.7335	80.4684	62.6831	7.17196	7.38285	7.17287	6.19413	6.40351	6.10833
ASHGA5P053927	0.000447072	0.00258245	2.47289	up	protein_coding	NM_001167857	CCDS53458.1	PPP1R12B	RefSeq	1898	chr1	+	202317829	202407370	NM_001167858	TGGACAACAAAGATAAGGTGCAGTTTGGGAGGGTATGGGGGAATTCCAAGGCAGTTTTTT	4660	Hs.444403	GO:0005737|GO:0005886|GO:0006937|GO:0007165|GO:0008047|GO:0015629|GO:0043085	protein phosphatase 1 regulatory subunit 12B isoform e	79.4705	28.0004	6.22212	4.91592	90.9934	68.3794	79.0387	29.0826	26.0595	28.8592	6.21475	6.36209	6.08952	4.95423	4.73623	5.05731
ASHGA5P054480	0.000834955	0.00394547	2.18567	up	protein_coding	NM_001083116	CCDS7305.1	PRF1	RefSeq	2555	chr10	-	72357103	72362531		GTCTCTGCAGCTCCATGGCAGCCCGTCTGCTCCTCCTGGGCATCCTTCTCCTGCTGCTGC	5551	Hs.2200	GO:0002357|GO:0002418|GO:0005509|GO:0005515|GO:0005576|GO:0005886|GO:0006915|GO:0006968|GO:0007623|GO:0016021|GO:0016023|GO:0019835|GO:0022829|GO:0031904|GO:0044194|GO:0045471|GO:0051260|GO:0051607	perforin-1 precursor	4603.97	2153.26	12.1762	11.0481	4868.84	4468.89	4474.18	2187.48	2281.51	1990.79	12.1011	12.3311	12.0963	10.9587	11.244	10.9415
ASHGA5P005546	0.00578884	0.0162092	2.02504	up	protein_coding	NM_022908	CCDS2858.1	NT5DC2	RefSeq	2105	chr3	-	52558384	52569093		GAGTTGACGGACCTCCTGCCCCCCGAGGTCTGCAGTCTCCTGAACCCAGCAGCCATCTAC	64943	Hs.84753	GO:0016787|GO:0046872	5'-nucleotidase domain-containing protein 2 isoform 2	6253.43	3147.54	12.6123	11.5944	6195.83	6847.85	5716.62	3160.44	3345.45	2936.74	12.4472	12.9372	12.4527	11.4951	11.7891	11.499
ASHGA5P017413	0.000507369	0.00281833	2.36236	up	protein_coding	NM_022832	CCDS47053.1	USP46	RefSeq	7981	chr4	-	53457126	53525502		ATCTGTAATATGGGCACCAATGCCTCTGCTCTGGAAAAAGACATTGGTCCAGAGCAGTTT	64854	Hs.7966	GO:0004221|GO:0004843|GO:0005515|GO:0006511|GO:0007610|GO:0016579|GO:0032228	ubiquitin carboxyl-terminal hydrolase 46 isoform 1	228.073	89.5537	7.77499	6.53477	269.298	172.284	242.638	102.376	75.9517	90.3338	7.84408	7.6848	7.7961	6.67546	6.31526	6.61358
ASHGA5P002641	0.000514971	0.0028479	18.6882	up	protein_coding	NM_001128141	CCDS10982.1	DPEP1	RefSeq	1664	chr16	+	89679715	89704839	NM_004413	TTCCTGCACCAACAAGGCCAACCTGTCCCAAGTGGCCGACCATCTGGATCACATCAAGGA	1800	Hs.109	GO:0005515|GO:0005615|GO:0005886|GO:0005886|GO:0006508|GO:0006749|GO:0008235|GO:0008239|GO:0008270|GO:0016324|GO:0016999|GO:0030336|GO:0031225|GO:0031528|GO:0034235|GO:0035690|GO:0043027|GO:0043066|GO:0043154|GO:0045177|GO:0050667|GO:0070573|GO:0071277|GO:0071732|GO:0072340|GO:0072341	dipeptidase 1 precursor	478.214	24.5873	8.85122	4.62716	585.551	333.818	515.274	16.9391	41.2398	15.5832	9.00678	8.61434	8.93254	4.23345	5.41727	4.23076
ASHGA5P043117	0.000218883	0.00162122	3.05256	up	protein_coding	NM_030806	CCDS1362.1	C1orf21	RefSeq	10308	chr1	+	184356149	184598155		TTCAAAATGAAGAGGAAGCCCAGAAAGGGAAAAACTACCAGAACGGAGATGTGTTTGGCG	81563	Hs.497159		uncharacterized protein C1orf21	8543.98	2786.66	13.0288	11.4188	10206.4	6085.55	9339.95	3044.93	2515.7	2799.35	13.1611	12.7789	13.1465	11.4359	11.3817	11.4388
ASHGA5P051065	0.000988155	0.00440891	2.16661	up	protein_coding	NM_146421	CCDS810.1	GSTM1	RefSeq	1155	chr1	+	110230417	110236367	NM_000561	TGCTCGGTTTAGGCCTGTCTGCGGAATCCGCACCAACCAGCACCATGCCCATGATACTGG	2944	Hs.301961	GO:0004364|GO:0005829|GO:0006805|GO:0044281	glutathione S-transferase Mu 1 isoform 2	187.25	78.625	7.48271	6.36727	223.798	142.69	195.264	75.0436	92.3219	68.5094	7.56994	7.40586	7.47232	6.25598	6.60713	6.23871
ASHGA5P004945	0.00169527	0.00653392	2.01681	up	protein_coding	NM_001914	CCDS12005.1	CYB5A	RefSeq	874	chr18	-	71920526	71959251	NM_148923	CAAAACATTCATCATTGGGGAGCTCCATCCAGATGACAGACCAAAGTTAAACAAGCCTCC	1528	Hs.465413	GO:0004033|GO:0004129|GO:0005741|GO:0005789|GO:0006766|GO:0006767|GO:0016021|GO:0019852|GO:0019899|GO:0020037|GO:0022900|GO:0044281|GO:0046872	cytochrome b5 isoform 2	12388	6140.7	13.5708	12.5587	13670.8	10700.7	12792.4	7103.28	4736.12	6582.69	13.5782	13.5464	13.5879	12.6863	12.2899	12.7
ASHGA5P008880	1.4291e-07	5.4933e-05	16.5682	up	protein_coding	NM_201629	CCDS6628.1	TJP2	RefSeq	4284	chr9	+	71788970	71870124	NM_001170414	GCACGAGGAGATCGAAATTGCCCAGAAGCATCCTGATATCTATGCAGTTCCAATCAAAAC	9414	Hs.50382	GO:0004385|GO:0005515|GO:0005654|GO:0005737|GO:0005829|GO:0005886|GO:0005886|GO:0005912|GO:0005923|GO:0006915|GO:0006921|GO:0030054|GO:0035329	tight junction protein ZO-2 isoform 2	5462.02	323.466	12.4095	8.35915	6107.06	4546.48	5732.52	347.131	291.252	332.015	12.4243	12.346	12.4582	8.36733	8.28998	8.42015
ASHGA5P040515	0.0223268	0.0465284	3.02167	up	protein_coding	NM_004101	CCDS4031.1	F2RL2	RefSeq	3446	chr5	-	75911306	75919259		TAACGTTTAAGAGACGGGACTCAGGTCATCAAAATGAAAGCCCTCATCTTTGCAGCTGCT	2151	Hs.42502	GO:0004435|GO:0005515|GO:0005576|GO:0005886|GO:0005887|GO:0007596|GO:0009611|GO:0015057|GO:0016324|GO:0030168	proteinase-activated receptor 3 isoform 1 precursor	78.1673	22.8469	6.12505	4.5297	98.4538	42.3996	93.6486	15.5637	37.9498	15.0273	6.33282	5.69121	6.3511	4.11416	5.29552	4.17943
ASHGA5P054610	0.000324347	0.00209694	2.22992	up	protein_coding	NM_004281	CCDS7615.1	BAG3	RefSeq	2608	chr10	+	121410881	121437329		GCTGTCCCCTCTTCCCCCAAGAGTGTGGCTACAGAAGAGAGGGCAGCCCCCAGCACTGCC	9531	Hs.523309	GO:0005515|GO:0005737|GO:0005829|GO:0005886|GO:0006457|GO:0006915|GO:0007420|GO:0021510|GO:0051087	BAG family molecular chaperone regulator 3	15784.7	7014.95	13.9255	12.7685	16118.6	16358.8	14876.6	7445.13	6800.02	6799.7	13.8257	14.1213	13.8294	12.7552	12.8122	12.738
ASHGA5P004580	1.99242e-06	0.000140188	2.24795	up	protein_coding	NM_138770	CCDS2167.1	CCDC74A	RefSeq	1557	chr2	+	132285406	132291239	NM_001258304, NM_001258305, NM_001258306, NM_001258307, NM_207310	TTCCCCAAGGTCTCCACCAAGAGCCTCTCCAAGAAATGCCTGAGCCCACCTGTGGCGGAG	90557	Hs.351461		coiled-coil domain-containing protein 74A isoform 1	3219.88	1459.31	11.6658	10.4972	3618.86	2745.38	3295.39	1624.65	1294.91	1458.38	11.6822	11.6578	11.6574	10.5372	10.4461	10.5083
ASHGA5P015421	1.91709e-05	0.00040888	14.0866	up	protein_coding	NM_001011547	CCDS30709.2	SLC5A9	RefSeq	3218	chr1	+	48688356	48714316		CGAGTGGAACGCAACCTGGCTGCTCCTGGCCCTTGGCTGGGTCTTCGTCCCTGTGTACAT	200010	Hs.37890	GO:0005215|GO:0005886|GO:0006814|GO:0016021|GO:0055085	sodium/glucose cotransporter 4 isoform 2	19546.1	1337.25	14.1956	10.3794	18856	22351.9	17430.3	1429.73	1266.02	1315.99	14.0339	14.5172	14.0357	10.3604	10.4158	10.3619
ASHGA5P053408	0.000272823	0.00187326	3.43202	up	protein_coding	NM_006211	CCDS6168.1	PENK	RefSeq	1221	chr8	-	57353512	57358593		TCTCTCCTCGCAGTCCATGGCGCGGTTCCTGACACTTTGCACTTGGCTGCTGTTGCTCGG	5179	Hs.339831	GO:0001515|GO:0001662|GO:0005184|GO:0005576|GO:0007165|GO:0007218|GO:0019233	proenkephalin-A preproprotein	25565.6	7173.03	14.5829	12.8039	24697.3	29067.9	22931.6	7516.68	7099.15	6903.26	14.437	14.8678	14.4439	12.7709	12.882	12.7587
ASHGA5P009442	0.000245247	0.0017536	4.24639	up	protein_coding	NM_005278	CCDS14158.1	GPM6B	RefSeq	1679	chrX	-	13792092	13835314	NM_001001994, NM_001001996	CATTGCCCTGCTGATCTACATGATGGCTACTACATATAACTATGCGGTTTTGAAGTTTAA	2824	Hs.495710	GO:0001503|GO:0003674|GO:0005886|GO:0007399|GO:0015031|GO:0016021|GO:0030154|GO:0030501|GO:0032956|GO:0045121|GO:0051612|GO:0051893|GO:0085029|GO:2000009	neuronal membrane glycoprotein M6-b isoform 3	11921.8	2754.78	13.4859	11.3996	14518.4	8051.75	13195.3	3048.53	2428.14	2787.65	13.6629	13.1563	13.6385	11.4393	11.3299	11.4296
ASHGA5P018134	0.00155955	0.00613924	2.02823	up	protein_coding	NM_001142675	CCDS7722.1	CHID1	RefSeq	3558	chr11	-	867858	915058		ACAACCAGGTCCCTCTGGACCCCGAGGTTGGACCCTACTGTGACACACCTACCATGCGGA	66005	Hs.144468	GO:0004568|GO:0005576|GO:0005764|GO:0005975|GO:0006032|GO:0043169|GO:0045087	chitinase domain-containing protein 1 isoform a precursor	953.431	475.231	9.89793	8.8777	1050.71	841.749	967.835	549.799	364.051	511.844	9.87234	9.95699	9.86445	8.99875	8.61826	9.0161
ASHGA5P013711	3.60052e-05	0.000564751	5.6737	up	protein_coding	NM_001136015	CCDS10175.1	ANXA2	RefSeq	1665	chr15	-	60639349	60690185		CACGGCCCAGGGTGAAAATGTTTGCCATTAAACTCACATGAAGTAGGAAATATTTATATG	302	Hs.511605	GO:0001501|GO:0001525|GO:0004859|GO:0005509|GO:0005515|GO:0005544|GO:0005604|GO:0005811|GO:0005886|GO:0008092|GO:0030496|GO:0031012|GO:0031340|GO:0042470	annexin A2 isoform 2	458.882	75.3482	8.80306	6.29877	533.569	353.854	489.222	80.7641	64.5738	80.7066	8.86046	8.70189	8.84684	6.35807	6.07911	6.45914
ASHGA5P034606	7.4968e-07	9.0968e-05	4.37248	up	protein_coding	NM_015073	CCDS33007.1	SIPA1L3	RefSeq	7984	chr19	+	38397867	38699008		AATCGACTGCATTTTGGGAATTTCCAATGAGTTTGTGGTGCTCCTGGACTTACGCACCAA	23094	Hs.655502	GO:0005096|GO:0005622|GO:0051056	signal-induced proliferation-associated 1-like protein 3	573.313	124.659	9.14338	7.01493	645.375	474.538	600.026	125.622	128.724	119.631	9.14602	9.14015	9.14398	6.95644	7.09145	6.9969
ASHGA5P049764	0.000955816	0.00429928	5.43104	up	protein_coding	NM_001099640	CCDS11587.1	TMEM100	RefSeq	2269	chr17	-	53796987	53809482	NM_018286	GTTTGCTTGAGACTGAATACGACCAAATGGGCCATTGGGCCTGGAAAACGTGCTCTGACT	55273	Hs.173233	GO:0003674|GO:0005575|GO:0008150|GO:0016021	transmembrane protein 100	2510.28	435.33	11.2242	8.78294	3174.69	1408.98	2947.18	437.979	462.086	405.926	11.487	10.6916	11.4939	8.69185	8.95738	8.6996
ASHGA5P033956	0.000316103	0.00205597	3.00843	up	protein_coding	ENST00000382159	CCDS12091.1	GNG7	GENCODE	4246	chr19	-	2511217	2702746		TAACAACATAGCCCAGGCCCGGAAGCTGGTGGAACAGCTACGCATAGAAGCCGGGATTGA	2788	Hs.515544	GO:0044281|GO:0007186|GO:0001662|GO:0007626|GO:0007268|GO:0008277|GO:0071377|GO:0006112|GO:0007168|GO:0045761|GO:0005886|GO:0005834|GO:0004871	guanine nucleotide binding protein (G protein), gamma 7 [Source:HGNC Symbol;Acc:4410]	69.2151	19.7275	6.01876	4.42975	76.7229	61.7917	69.1306	19.0658	23.7841	16.3327	5.9543	6.21854	5.88345	4.39162	4.60393	4.29369
ASHGA5P033995	0.000178645	0.00141664	4.95428	up	protein_coding	ENST00000341500	CCDS42487.1	INSR	GENCODE	9023	chr19	-	7112265	7294011	ENST00000302850	ATGACATTGTTGGCCCTGTGACGCATGAAATCTTTGAGAACAACGTCGTCCACTTGATGT	3643	Hs.465744	GO:0007186|GO:0042593|GO:0018108|GO:0006355|GO:0008284|GO:0007169|GO:0032355|GO:0003007|GO:0005975|GO:0071363|GO:0045995|GO:0006468|GO:0000187|GO:0045444|GO:0045471|GO:0032147|GO:0030335|GO:0032869|GO:0045429|GO:0046326|GO:0008286|GO:0009749|GO:0009887|GO:0014823|GO:0045840|GO:0051897|GO:0010042|GO:0033574|GO:0046777|GO:0051384|GO:0043410|GO:0045740|GO:0001934|GO:0033280|GO:0010629|GO:0034612|GO:…	insulin receptor [Source:HGNC Symbol;Acc:6091]	186.071	32.6313	7.44304	5.13436	226.492	117.907	213.814	30.704	32.7615	34.4283	7.58813	7.13918	7.6018	5.03328	5.07578	5.29402
ASHGA5P018750	0.000184793	0.00144712	2.54648	up	protein_coding	NM_001170938	CCDS54234.1	ISYNA1	RefSeq	2265	chr19	-	18545197	18549111		CGTTCTCAAGGAGGCCAACTACTACGGCTCGCTGACTCAGGCGGGCACCGTGAGCCTGGG	51477	Hs.740475	GO:0000166|GO:0004512|GO:0005737|GO:0006021|GO:0008654	inositol-3-phosphate synthase 1 isoform 2	61.2168	20.5234	5.83762	4.48912	66.692	53.6197	63.3387	21.3674	20.8351	19.3675	5.74238	6.02345	5.74704	4.54296	4.4096	4.51478
ASHGA5P046614	0.00457733	0.0136312	2.98302	up	protein_coding	NM_182541	CCDS35359.1	TMEM31	RefSeq	732	chrX	+	102965836	102968960		TTCCATGACATATCCCATTGTCTGAAAGCCCAGATGGAAAAGATCGGACTGCCCATCATA	203562	Hs.98843	GO:0016021	transmembrane protein 31	51.0873	14.8089	5.57281	3.99603	53.8496	48.4457	50.9667	14.923	20.1383	9.36541	5.42157	5.87884	5.41801	4.05697	4.35762	3.57351
ASHGA5P033426	0.000438627	0.00255212	7.0757	up	protein_coding	NM_002508	CCDS1608.1	NID1	RefSeq	5903	chr1	-	236139131	236228481		TTGATGAATGTTCAGAACAACCCTCAGTGTGTGGGAGCCACACAATCTGCAATAATCACC	4811	Hs.356624	GO:0005509|GO:0005518|GO:0005605|GO:0007160|GO:0010811|GO:0031012|GO:0031012|GO:0032836|GO:0043237|GO:0071944	nidogen-1 precursor	1108.49	147.827	10.0519	7.22898	1389.92	662.441	1273.1	169.136	115.072	159.272	10.2773	9.61573	10.2625	7.36518	6.92901	7.39275
ASHGA5P007708	0.0032067	0.0104268	2.46798	up	protein_coding	NM_023110	CCDS6107.2	FGFR1	RefSeq	5917	chr8	-	38268655	38326352	ENST00000425967, NM_001174063, NM_001174064, NM_001174065, NM_001174066, NM_015850, NM_023105, NM_023106	AGAAAGAAACAGATAACACCAAACCAAACCGTATGCCCGTAGCTCCATATTGGACATCCC	2260	Hs.264887	GO:0000122|GO:0000165|GO:0001501|GO:0001525|GO:0001657|GO:0001701|GO:0001759|GO:0001764|GO:0001948|GO:0002053|GO:0002062|GO:0004713|GO:0005007|GO:0005007|GO:0005515|GO:0005524|GO:0005576|GO:0005634|GO:0005829|GO:0005886|GO:0005886|GO:0005887|GO:0006351|GO:0006468|GO:0007411|GO:0007605|GO:0008201|GO:0008284|GO:0008284|GO:0008284|GO:0008286|GO:0008543|GO:0008543|GO:0008543|GO:0008543|GO:0010518|GO:…	fibroblast growth factor receptor 1 isoform 1 precursor	1924.8	782.773	10.8876	9.58422	2370.07	1307.85	2096.47	922.657	584.942	840.722	11.0689	10.593	11.0008	9.73443	9.29838	9.71986
ASHGA5P010194	5.25219e-05	0.000682379	8.69829	up	protein_coding	NM_018837	CCDS13408.1	SULF2	RefSeq	3909	chr20	-	46286149	46414808	NM_001161841, NM_198596	CCCCCGGACTCGAAACATGGACCTGGGACTTAAAGATGGAGGAAGCTATGAGCAATACAG	55959	Hs.162016	GO:0001822|GO:0002063|GO:0003094|GO:0004065|GO:0004065|GO:0005509|GO:0005615|GO:0005783|GO:0005795|GO:0005886|GO:0008449|GO:0008449|GO:0009986|GO:0010575|GO:0014846|GO:0030177|GO:0030201|GO:0030201|GO:0032836|GO:0035860|GO:0040037|GO:0048706|GO:0051216|GO:0060348|GO:0060384	extracellular sulfatase Sulf-2 isoform a precursor	14532.1	1664.13	13.7867	10.6659	17119.9	10784.4	15692	1951.2	1267.82	1773.37	13.9102	13.5534	13.8964	10.8015	10.4175	10.7788
ASHGA5P001007	0.000537074	0.00293791	2.95468	up	protein_coding	NM_003098	CCDS13220.1	SNTA1	RefSeq	2345	chr20	-	31995762	32031698		ACAGCTGGGAGCCAGGACATCAAGCAGATTGGCTGGCTAACTGAGCAGCTGCCCAGTGGG	6640	Hs.31121	GO:0003779|GO:0005515|GO:0005516|GO:0005543|GO:0005622|GO:0005737|GO:0005856|GO:0006936|GO:0007528|GO:0030054|GO:0030165|GO:0042383|GO:0045211	alpha-1-syntrophin	329.023	104.492	8.30997	6.74697	390.858	241.466	354.744	116.578	84.4481	112.45	8.39888	8.16992	8.36112	6.8555	6.47433	6.91108
ASHGA5P041354	2.15295e-05	0.000433365	4.88073	up	protein_coding	NM_005573	CCDS4140.1	LMNB1	RefSeq	3420	chr5	+	126112314	126172712		AGCTCAATGACCGGCTGGCGGTGTACATCGACAAGGTGCGCAGCCTGGAGACGGAGAACA	4001	Hs.89497	GO:0005198|GO:0005635|GO:0005637|GO:0005638|GO:0005654|GO:0006915|GO:0006921|GO:0016363|GO:0043274	lamin-B1 isoform 1	1122.16	222.122	10.1075	7.82037	1323.03	820.821	1222.64	244.191	202.107	220.067	10.1987	9.92083	10.2029	7.87015	7.75159	7.83936
ASHGA5P003969	0.0221032	0.046194	2.13162	up	protein_coding	NM_001995	CCDS3839.1	ACSL1	RefSeq	3822	chr4	-	185676748	185747215		CACGGAGGAGAATTCAGCTTAGAGAACTATCAACACAGGACAATGCAAGCCCATGAGCTG	2180	Hs.406678	GO:0001676|GO:0004467|GO:0004467|GO:0005524|GO:0005739|GO:0005741|GO:0005778|GO:0005789|GO:0008610|GO:0016021|GO:0019432|GO:0033559|GO:0035338|GO:0036109|GO:0043651|GO:0044255|GO:0044281|GO:0044539|GO:0046320	long-chain-fatty-acid--CoA ligase 1	1824.22	818.6	10.7552	9.66328	2325.69	979.416	2167.55	927.808	683.916	844.075	11.0453	10.1704	11.0499	9.74079	9.52431	9.72473
ASHGA5P003063	5.9397e-07	8.4177e-05	9.89947	up	protein_coding	NM_000857	CCDS47154.1	GUCY1B3	RefSeq	3266	chr4	+	156680125	156728783		AGACACCATGTACGGATTTGTGAATCACGCCCTGGAGTTGCTGGTGATCCGCAATTACGG	2983	Hs.77890	GO:0004383|GO:0004872|GO:0005525|GO:0005737|GO:0007263|GO:0007596|GO:0008015|GO:0008074|GO:0020037|GO:0043231|GO:0046872	guanylate cyclase soluble subunit beta-1	544.11	50.5457	9.05617	5.74882	622.072	421.433	588.824	50.4667	53.7937	47.3766	9.09359	8.95656	9.11837	5.71052	5.80847	5.72748
ASHGA5P009274	0.000122394	0.00111539	3.14194	up	protein_coding	NM_182676	CCDS13387.1	PLTP	RefSeq	1944	chr20	-	44527258	44541003		AGACAGCTGCTCTACTGGTTCTTGAAGGTGTATGATTTTCTCTCCACGTTCATCACCTCA	5360	Hs.439312	GO:0005576|GO:0006629|GO:0006869|GO:0008289|GO:0010189|GO:0030317	phospholipid transfer protein isoform b precursor	1167.02	358.545	10.1616	8.50996	1375.33	835.432	1290.29	377.913	351.42	346.304	10.2599	9.94571	10.2792	8.48741	8.56698	8.47548
ASHGA5P053985	5.776e-06	0.000222735	4.72275	up	protein_coding	NM_001098406	CCDS43939.1	GAGE12J	RefSeq	564	chrX	+	49178515	49185866	NM_001040663, NM_001098407, NM_001098408, NM_001468	CGGCCCCTTCGCCCACGTGAAGAACGCCAGGGAGCTGTGAGGCAGTGCTGTGTGGTTCCT	729396	Hs.709908		G antigen 12J	6084.23	1305.08	12.5725	10.3328	6709.53	5382.94	6160.21	1506	1091.92	1317.31	12.5651	12.5942	12.5581	10.434	10.2	10.3645
ASHGA5P003403	0.000993635	0.00442468	3.04462	up	protein_coding	NM_003104	CCDS10116.1	SORD	RefSeq	2813	chr15	+	45315301	45367287	ENST00000558556, NR_034039	TGCACGGACCGGGGGACTTGCGCCTGGAGAACTATCCTATCCCTGAACCAGGCCCAAATG	6652	Hs.878	GO:0003939|GO:0003939|GO:0005615|GO:0005929|GO:0006006|GO:0006062|GO:0008270|GO:0008270|GO:0016020|GO:0019861|GO:0030246|GO:0030317|GO:0030317|GO:0031966|GO:0046370|GO:0051160|GO:0051164|GO:0051287	sorbitol dehydrogenase	528	169.96	9.02256	7.4163	610.469	429.854	543.679	204.63	124.854	180.395	9.0666	8.98692	9.01416	7.63053	7.04843	7.56994
ASHGA5P009280	6.98867e-05	0.00080037	2.45579	up	protein_coding	NM_148918	CCDS11197.1	SHMT1	RefSeq	2423	chr17	-	18231186	18266856		TACAGGAAAGGGGTTGCTGTGGCACTGAAGCAAGCTATGACTCTGGAATTTAAAGTTTAT	6470	Hs.513987	GO:0004372|GO:0004372|GO:0005634|GO:0005737|GO:0005739|GO:0005829|GO:0005829|GO:0006565|GO:0006766|GO:0006767|GO:0008732|GO:0009113|GO:0016597|GO:0019264|GO:0030170|GO:0034641|GO:0035999|GO:0042803|GO:0044281|GO:0045329|GO:0046655|GO:0046655|GO:0051262|GO:0051289	serine hydroxymethyltransferase, cytosolic isoform 2	220.337	82.2406	7.72316	6.42697	254.29	164.52	242.201	87.8105	76.3813	82.53	7.76202	7.61382	7.79366	6.47058	6.32298	6.48736
ASHGA5P012725	0.000788142	0.00381044	2.1602	up	protein_coding	NM_001100429	CCDS43254.1	RAP1GDS1	RefSeq	3620	chr4	+	99182526	99365012	NM_001100428	GCTCTAGGAAACATATGTTACGATAGCCATTCGCTTCAAGCTCAGCTTATCAATATGGGT	5910	Hs.132858	GO:0005096|GO:0005575|GO:0008150|GO:0043547	rap1 GTPase-GDP dissociation stimulator 1 isoform 5	756.599	345.661	9.56055	8.44938	787.389	741.283	741.126	386.287	303.234	347.461	9.43933	9.78001	9.46231	8.51952	8.34959	8.47903
ASHGA5P047506	0.000843183	0.00397243	2.01436	up	protein_coding	NM_001123	CCDS7344.1	ADK	RefSeq	2288	chr10	+	75936246	76469061	NM_001202449	GAGCATCGGACGCGGGCGCCGTGGCGCTGGGCAGGAGGGCGAAGCCATGACGTCAGTCAG	132	Hs.656586	GO:0004001|GO:0005524|GO:0005634|GO:0005829|GO:0006144|GO:0006166|GO:0006175|GO:0009156|GO:0016773|GO:0042102|GO:0043101|GO:0044209|GO:0044281|GO:0046085|GO:0046872|GO:0055086	adenosine kinase isoform a	409.153	195.098	8.64952	7.63919	438.919	393.853	394.686	210.354	178.907	196.032	8.56883	8.86161	8.51811	7.66522	7.5723	7.68005
ASHGA5P030483	0.000432786	0.00252747	2.46265	up	protein_coding	NM_016359	CCDS45234.1	NUSAP1	RefSeq	2471	chr15	+	41624891	41673248	NM_001243142, NM_001243143, NM_018454	AACCAGTGTTTGATCTTAAAGCAAGTTTGTCTCGTCCCCTCAACTATGAACCACACAAAG	51203	Hs.615092	GO:0000070|GO:0000281|GO:0003677|GO:0005634|GO:0005694|GO:0005730|GO:0005737|GO:0005876|GO:0007076|GO:0008017|GO:0040001|GO:0045840	nucleolar and spindle-associated protein 1 isoform 1	6257.21	2537.06	12.5865	11.2863	7288.83	4547.94	6934.87	2688.94	2419.27	2502.96	12.6898	12.3474	12.7222	11.2588	11.3249	11.2751
ASHGA5P013346	1.51637e-06	0.000123696	10.1671	up	protein_coding	NM_003186	CCDS8381.1	TAGLN	RefSeq	1177	chr11	+	117070039	117075508		AGCCCTGAGGAAGCCTTCTTTCCCCAGACATGGCCAACAAGGGTCCTTCCTATGGCATGA	6876	Hs.410977	GO:0003779|GO:0005737|GO:0007517	transgelin	27570.6	2631.86	14.6829	11.337	28608.1	28041.6	26062	2897.69	2469.49	2528.41	14.6238	14.8241	14.6008	11.3673	11.3557	11.2882
ASHGA5P008598	0.000371526	0.00229057	3.64269	up	protein_coding	ENST00000422373	CCDS44021.1	FLNA	GENCODE	8486	chrX	-	153576899	153603006		ACTGTCACAGGTGCTGGCATCGGCCCCACCATTCAGATTGGGGAGGAGACGGTGATCACT	2316	Hs.195464	GO:0043123|GO:0043433|GO:0042384|GO:0030168|GO:0031532|GO:0050821|GO:0007596|GO:0042177|GO:0007195|GO:0043113|GO:0045184|GO:0002576|GO:0045022|GO:0034394|GO:0090307|GO:0034329|GO:0042993|GO:0051220|GO:0051764|GO:0005634|GO:0005737|GO:0005886|GO:0005576|GO:0005829|GO:0005938|GO:0005802|GO:0015629|GO:0031523|GO:0005515|GO:0004871|GO:0042803|GO:0017048|GO:0008134|GO:0051015|GO:0005080|GO:0048365|GO:…	filamin A, alpha [Source:HGNC Symbol;Acc:3754]	518.304	138.552	8.997	7.132	582.08	425.184	547.649	162.909	105.676	147.071	8.99993	8.9684	9.02268	7.31483	6.7987	7.28246
ASHGA5P040392	0.000166723	0.00135678	2.1038	up	protein_coding	NM_002853	CCDS3905.1	RAD1	RefSeq	4683	chr5	-	34905365	34915780	NR_026591	CTATCCCAAAGATTCTGATTTGATGGAAGCATTTCATTGTAATCAGACCCAAGTCAACAG	5810	Hs.38114	GO:0000075|GO:0000075|GO:0000077|GO:0003684|GO:0005515|GO:0005634|GO:0005634|GO:0005654|GO:0005730|GO:0006260|GO:0006281|GO:0006974|GO:0007128|GO:0008408|GO:0008853|GO:0043231|GO:0071479	cell cycle checkpoint protein RAD1	7873.48	3811.38	12.9354	11.8624	8424.45	7468.79	7727.21	4261.3	3262.88	3909.95	12.8883	13.0448	12.8729	11.9192	11.7499	11.918
ASHGA5P003387	0.00150734	0.00597767	2.04339	up	protein_coding	NM_024884	CCDS9698.1	L2HGDH	RefSeq	6111	chr14	-	50709151	50778947		ATTCATCCCTGAAATTACTATCAGTGATATACTTAGGGGCCCAGCTGGAGTAAGAGCCCA	79944	Hs.256034	GO:0005739|GO:0005743|GO:0006103|GO:0016021|GO:0031305|GO:0044267|GO:0044281|GO:0047545	L-2-hydroxyglutarate dehydrogenase, mitochondrial precursor	191.234	86.8921	7.52086	6.4899	227.033	154.321	192.348	95.6483	72.3806	92.6473	7.59247	7.51999	7.45013	6.58488	6.23865	6.64616
ASHGA5P045705	0.000154994	0.00129743	2.26072	up	protein_coding	NM_016446	CCDS6595.1	TMEM8B	RefSeq	2173	chr9	+	35829221	35847232		GACACATTGGAGTAAATGAACAAAACTGTTTGCAACTTAATAAAGTAAGTTTGGGCCTCC	51754	Hs.493808	GO:0005515|GO:0005634|GO:0005739|GO:0005783|GO:0005886|GO:0007160|GO:0007346|GO:0009986|GO:0016021|GO:0040008	transmembrane protein 8B isoform b	3994.84	1823.33	11.9862	10.8095	4185.75	3848.15	3950.62	2047.2	1601.31	1821.49	11.8948	12.1411	11.9227	10.8623	10.7485	10.8175
ASHGA5P008863	5.21062e-05	0.000681053	2.29453	up	protein_coding	NM_170663	CCDS45589.1	MINK1	RefSeq	4948	chr17	+	4736634	4801356		CCCGACGACCACCGCTCACGGCCAGGCCGGCCCGCAAGCTATAAGCGAGCAATTGGTGAG	50488	Hs.443417	GO:0001952|GO:0004672|GO:0004674|GO:0005083|GO:0005515|GO:0005524|GO:0005737|GO:0005794|GO:0005886|GO:0006468|GO:0006950|GO:0007243|GO:0007254|GO:0007268|GO:0007275|GO:0014069|GO:0022407|GO:0030054|GO:0030334|GO:0030424|GO:0031532|GO:0045060|GO:0045211|GO:0046330|GO:0046777|GO:0048813|GO:2000311	misshapen-like kinase 1 isoform 2	85.8932	32.5533	6.33031	5.13211	101.238	69.4063	87.0354	33.0761	32.268	32.3157	6.37384	6.38096	6.23613	5.13587	5.05185	5.20861
ASHGA5P008304	0.00637693	0.0174556	3.10317	up	protein_coding	NM_175078	CCDS8837.1	KRT77	RefSeq	3305	chr12	-	53083410	53097247		ATTATGGTTCTCAACAACAAGTTTGCCTCCTTCATTGACAAGGTGCGATTCCTGGAGCAG	374454	Hs.334989	GO:0003674|GO:0005198|GO:0005575|GO:0008150|GO:0045095	keratin, type II cytoskeletal 1b	756.39	229.633	9.49003	7.85628	928.751	452.418	888	203	296.848	189.051	9.67873	9.06552	9.72583	7.62151	8.31355	7.63379
ASHGA5P049047	0.00149183	0.00593649	2.12994	up	protein_coding	NM_001253791		LOC440335	RefSeq	839	chr16	+	4838456	4846492	NM_001253794	TGCTGCTGCAGCTCCCCCGGGCCCCGCAGGGAAAGCCCCAGGAAGGTGAGCCCCTGGAAG	440335	Hs.390599		uncharacterized protein LOC440335 isoform 2	339.706	151.161	8.37658	7.28577	365.886	336.486	316.746	147.14	153.428	152.916	8.30155	8.62881	8.19939	7.17589	7.3447	7.33672
ASHGA5P001184	3.32987e-05	0.000540674	3.21292	up	protein_coding	NM_005692	CCDS5922.1	ABCF2	RefSeq	2262	chr7	-	150904922	150924317		CCCACAACGTGTGCACCCTGACATTGGCATCTCTGCCAAGGCCATGAGCATCATGAACTC	10061	Hs.654958	GO:0005215|GO:0005524|GO:0005740|GO:0006810|GO:0016887|GO:0043190	ATP-binding cassette sub-family F member 2 isoform b	586.295	173.092	9.15892	7.47504	698.483	435.937	624.464	186.141	171.184	161.949	9.26086	9.00833	9.20758	7.50099	7.50651	7.41762
ASHGA5P018523	0.0453674	0.0818483	3.39683	up	protein_coding	NM_001143830	CCDS7858.1	GAS2	RefSeq	2240	chr11	+	22688159	22834547		GGACGCGGGGGTATTACAAGTGGATAAATAATGTGCACTGCTCTGAGCCCAAAGGTACGC	2620	Hs.632151	GO:0005829|GO:0005884|GO:0006915|GO:0006921|GO:0007050|GO:0008360|GO:0016020	growth arrest-specific protein 2	35.5059	10.4228	5.00248	3.23829	35.1609	26.5493	44.8075	5	20.5569	5.71162	4.76472	5.03498	5.20775	2.3697	4.39101	2.95416
ASHGA5P050740	0.00408999	0.0125045	2.90684	up	protein_coding	NM_001042520	CCDS42792.1	C2orf88	RefSeq	4007	chr2	+	191014971	191068210	NM_001042519, NM_001042521, NM_032321	TAACATCAAGTACCATGACATTCCATACATTGAGAGTGAGGGGCCTTGAGGCTGTAGGAT	84281	Hs.389311	GO:0005576	Uncharacterized protein FLJ90687	121.3	38.2026	6.84488	5.30543	143.748	95.5657	124.587	44.9359	27.0421	42.6298	6.90194	6.84502	6.78768	5.54697	4.78948	5.57984
ASHGA5P006286	9.27017e-05	0.000940103	2.35454	up	protein_coding	NM_004169	CCDS11196.1	SHMT1	RefSeq	2540	chr17	-	18231186	18266856	NM_148918	AAAGACTTCCAAAAAGTAGCCCACTTTATTCACAGAGGGATAGAGCTGACCCTGCAGATC	6470	Hs.513987	GO:0004372|GO:0004372|GO:0005634|GO:0005737|GO:0005739|GO:0005829|GO:0005829|GO:0006565|GO:0006766|GO:0006767|GO:0008732|GO:0009113|GO:0016597|GO:0019264|GO:0030170|GO:0034641|GO:0035999|GO:0042803|GO:0044281|GO:0045329|GO:0046655|GO:0046655|GO:0051262|GO:0051289	serine hydroxymethyltransferase, cytosolic isoform 1	445.946	180.057	8.76288	7.52743	512.176	345.154	480.509	197.241	159.646	183.283	8.80362	8.66555	8.81946	7.58474	7.406	7.59156
ASHGA5P007249	7.06065e-05	0.000804042	9.08149	up	protein_coding	NM_001311	CCDS10004.1	CRIP1	RefSeq	480	chr14	+	105953256	105955124		TGCAACAAGGAGGTGTACTTCGCCGAGAGGGTGACCTCTCTGGGCAAGGACTGGCATCGG	1396	Hs.70327	GO:0003680|GO:0005737|GO:0006915|GO:0006955|GO:0007507|GO:0008270|GO:0008283|GO:0008301|GO:0010033|GO:0010043|GO:0010468|GO:0042277|GO:0060741|GO:0071236|GO:0071493	cysteine-rich protein 1	6132.57	666.88	12.549	9.36607	7430.69	4163.49	6803.52	769.796	532.378	698.466	12.7137	12.2355	12.6978	9.48072	9.161	9.45649
ASHGA5P004374	0.000562914	0.00302828	3.8189	up	protein_coding	NM_002652	CCDS34768.1	PIP	RefSeq	591	chr7	+	142829173	142836834		TACACCAACAGAACTGTGCAAATTGCAGCCGTCGTTGATGTTATTCGGGAATTAGGCATC	5304	Hs.99949	GO:0003779|GO:0005576|GO:0008150|GO:0016324	prolactin-inducible protein precursor	2434.12	643.86	11.2656	9.33245	2386.45	2726.98	2188.93	707.621	583.544	640.416	11.0785	11.6502	11.0682	9.36549	9.29457	9.33729
ASHGA5P021420	0.000510798	0.00283308	2.83041	up	protein_coding	NM_138368		AP5B1	RefSeq	6595	chr11	-	65541368	65548062		AGAAGTGAGAAGCTGAGCGAACAGACCAAGGTTTCCCTGCTGGCCCTGAGCATGGAGTAC	91056	Hs.591957	GO:0005515|GO:0015031|GO:0016197|GO:0030119	AP-5 complex subunit beta-1	730.813	252.644	9.50606	8.00505	785.789	710.466	696.185	248.856	275.408	233.669	9.43655	9.71574	9.3659	7.89541	8.20514	7.9146
ASHGA5P001109	0.00850575	0.0218294	2.94149	up	protein_coding	NM_006158		NEFL	RefSeq	3602	chr8	-	24808468	24814131		CAACGTGAAGATGGCTTTGGATATTGAGATTGCAGCTTACAGGAAACTCTTGGAAGGCGA	4747	Hs.521461	GO:0005200|GO:0005515|GO:0005829|GO:0005883|GO:0007268|GO:0008022|GO:0008089|GO:0008090|GO:0019896|GO:0030424|GO:0033596|GO:0033693|GO:0033693|GO:0042802|GO:0045109	neurofilament light polypeptide	65.4674	19.7581	5.93003	4.37348	73.198	52.6705	70.5337	23.0766	13.2128	22.9851	5.88036	5.9966	5.91313	4.6407	3.73455	4.7452
ASHGA5P005719	0.00023454	0.0017011	4.70157	up	protein_coding	NM_001001290	CCDS3406.1	SLC2A9	RefSeq	1885	chr4	-	9827847	10041872		AGAAGATGAAGAAAGTGATTCAGCGAAAAAGAAATTGGACTGGTCCTGCTCGCTCCTCGT	56606	Hs.656895	GO:0005351|GO:0005355|GO:0005635|GO:0005886|GO:0005887|GO:0015758|GO:0016021|GO:0046415|GO:0055085	solute carrier family 2, facilitated glucose transporter member 9 isoform 2	263.513	51.5066	8.00409	5.77095	270.284	265.147	255.106	47.634	60.3224	46.5633	7.84969	8.2902	7.8724	5.63146	5.98002	5.70138
ASHGA5P013824	5.9814e-05	0.000734097	4.13664	up	protein_coding	NM_001012633	CCDS32378.1	IL32	RefSeq	919	chr16	+	3115312	3119668		TTTGTGACAAGTCCTACGGAGCCCCACGGGGGGACAAGGAGGAGCTGACACCCCAGAAGT	9235	Hs.943	GO:0005125|GO:0005615|GO:0006952|GO:0006955|GO:0007155	interleukin-32 isoform A	265.566	59.3218	8.02069	5.97224	280.972	254.068	261.659	60.8124	57.4486	59.7044	7.91149	8.23865	7.91195	5.96539	5.90853	6.04278
ASHGA5P051895	1.6276e-07	5.4933e-05	14.0013	up	protein_coding	NM_005114	CCDS3408.1	HS3ST1	RefSeq	1965	chr4	-	11399987	11430537		CTGGCACTGATTTGCAATAAGCTAAGCTCAGAAACTTTCCTACTGTAAGTTCTGGTGTAC	9957	Hs.507348	GO:0005737|GO:0005796|GO:0005975|GO:0006024|GO:0008146|GO:0008467|GO:0016021|GO:0030203|GO:0044281	heparan sulfate glucosamine 3-O-sulfotransferase 1 precursor	516.218	33.8987	8.99455	5.18706	573.927	431.491	543.236	35.6115	36.4817	29.6027	8.97779	8.99246	9.0134	5.23279	5.23685	5.09154
ASHGA5P007574	4.58371e-05	0.000641849	2.3707	up	protein_coding	NM_017518	CCDS35438.1	HAUS7	RefSeq	1892	chrX	-	152713122	152736603		TGACTTCCTACAGCCAACTGCTGCAAGTGGTCATGGCAGTTGCTGACACCTCTGCGAAGG	55559	Hs.170835	GO:0005730|GO:0005737|GO:0005813|GO:0005819|GO:0005874|GO:0005886|GO:0007067|GO:0031996|GO:0031996|GO:0051225|GO:0051297|GO:0051301|GO:0070652	HAUS augmin-like complex subunit 7	604.698	248.468	9.21771	7.9724	698.744	508.541	606.808	281.023	218.1	246.283	9.26132	9.23198	9.15982	8.06337	7.86332	7.9905
ASHGA5P005720	2.23844e-05	0.000441543	6.42879	up	protein_coding	NM_001098515	CCDS8188.1	MRGPRF	RefSeq	2319	chr11	-	68771861	68780850	NM_145015	AGATGGCTGGAAACTGCTCCTGGGAGGCCCATCCCGGCAACAGGAACAAGATGTGCCCTG	116535	Hs.118513	GO:0004930|GO:0005886|GO:0016021	mas-related G-protein coupled receptor member F	379.392	53.206	8.50643	5.82188	456.811	262.451	418.914	52.3908	55.4544	51.7728	8.6268	8.27777	8.61472	5.76102	5.85337	5.85125
ASHGA5P003676	0.00109576	0.00474695	2.54572	up	protein_coding	NM_003304	CCDS3126.1	TRPC1	RefSeq	4077	chr3	+	142443265	142526729		CGGTTGTCAGAAACTAATGGAACGAATTCAGAATCCTGAGTATTCAACAACTATGGATGT	7220	Hs.250687	GO:0005261|GO:0005262|GO:0005515|GO:0005886|GO:0005886|GO:0005887|GO:0006816|GO:0007411|GO:0015279|GO:0016323|GO:0030017|GO:0043034|GO:0043234|GO:0044325|GO:0045121|GO:0046541|GO:0051281|GO:0051480|GO:0051592|GO:0070679	short transient receptor potential channel 1 isoform 2	317.334	115.907	8.24596	6.89788	382.006	212.567	357.43	132.709	98.1305	116.881	8.36594	8.00056	8.37138	7.0322	6.69495	6.9665
ASHGA5P050853	6.56832e-05	0.000774245	8.10484	up	protein_coding	ENST00000331342	CCDS2499.1	C2orf82	GENCODE	465	chr2	+	233734993	233741107		TGGCCCTGCGCATGGCGCTGCTGCTGGTCTCCGGGGTTCTGGCCCCTGCGGTGCTCACAG	389084	Hs.657509	GO:0016021	chromosome 2 open reading frame 82 [Source:HGNC Symbol;Acc:33763]	8687.16	1079.26	13.082	10.0632	8892.59	9018.97	8149.92	1073.65	1187.96	976.158	12.9729	13.3137	12.9595	9.94185	10.3242	9.92364
ASHGA5P042231	2.26284e-05	0.000443694	6.26592	up	protein_coding	ENST00000405617	CCDS47366.1	PPP1R3G	GENCODE	1736	chr6	+	5085719	5087455		TTTATTGTGCGACATTGTGTACAAATGTCCTTTATAAAAGTAAAGGCCACTCGCACCCCC	648791	Hs.653089	GO:2000467|GO:0045725|GO:0042593|GO:0005737|GO:0005515|GO:2001069|GO:0019903	protein phosphatase 1, regulatory subunit 3G [Source:HGNC Symbol;Acc:14945]	1326.64	203.077	10.3451	7.69756	1562.4	941.712	1475.81	219.096	187.514	202.62	10.4438	10.1177	10.4737	7.72338	7.64458	7.72471
ASHGA5P052045	0.000300357	0.00198702	10.1051	up	protein_coding	NM_001128933	CCDS47129.1	SYNPO2	RefSeq	9950	chr4	+	119809995	119959669		CACAATTCAGGTGTGGAAACCATCTGTTGTGGAAGAGTAATCTTGTAGCTGAAGCTGAGT	171024	Hs.655519	GO:0003779|GO:0005515|GO:0005634|GO:0015629|GO:0030018|GO:0051371|GO:0071889	synaptopodin-2 isoform b	298.317	27.5627	8.19217	4.85517	321.62	273.953	299.378	31.6335	19.4347	31.62	8.11858	8.34034	8.1176	5.07596	4.30999	5.17955
ASHGA5P008447	9.23631e-05	0.000937787	2.61522	up	protein_coding	NM_001044390	CCDS41409.1	MUC1	RefSeq	1010	chr1	-	155158299	155162706	NM_001204296	GTTTTCTGGGCCTCTCCAATATTAAGTTCAGTGAGTGATGTGCCATTTCCTTTCTCTGCC	4582	Hs.89603	GO:0000790|GO:0000978|GO:0002039|GO:0003712|GO:0005515|GO:0005576|GO:0005737|GO:0005796|GO:0005887|GO:0006977|GO:0006978|GO:0009986|GO:0010944|GO:0016266|GO:0016324|GO:0036003|GO:0043618|GO:0043687|GO:0044267|GO:0090240	mucin-1 isoform 5 precursor	706.823	260.848	9.43303	8.04609	825.379	523.864	771.227	281.525	235.542	265.478	9.50766	9.27492	9.5165	8.06682	7.97367	8.09779
ASHGA5P042270	0.000427367	0.00250582	2.16475	up	protein_coding	NM_001546	CCDS4544.1	ID4	RefSeq	3891	chr6	+	19837600	19842431		AGTCAGCAAAGTGGAGATCCTGCAGCACGTTATCGACTACATCCTGGACCTGCAGCTGGC	3400	Hs.519601	GO:0000082|GO:0000122|GO:0001085|GO:0003714|GO:0005515|GO:0005634|GO:0005737|GO:0006357|GO:0007405|GO:0008284|GO:0021766|GO:0021895|GO:0022010|GO:0034613|GO:0045444|GO:0045599|GO:0045665|GO:0045669|GO:0045892|GO:0045944|GO:0046983|GO:0048712|GO:0048715	DNA-binding protein inhibitor ID-4	5646.18	2633.42	12.4482	11.334	6612.76	4251.13	6074.66	2914.52	2271.46	2714.29	12.541	12.2655	12.5382	11.3789	11.2356	11.3877
ASHGA5P053919	9.76193e-05	0.000972731	4.57542	up	protein_coding	NM_001001995	CCDS35206.1	GPM6B	RefSeq	3219	chrX	-	13789061	13835314		AATGTTTGCCAGAGTGTTTCGGCCGACGTATTTACAGCTCTGACAAATCATCAGACAGCT	2824	Hs.495710	GO:0001503|GO:0003674|GO:0005886|GO:0007399|GO:0015031|GO:0016021|GO:0030154|GO:0030501|GO:0032956|GO:0045121|GO:0051612|GO:0051893|GO:0085029|GO:2000009	neuronal membrane glycoprotein M6-b isoform 1	449.705	90.4204	8.75437	6.56046	547.356	304.151	497.61	99.0616	90.6555	81.5439	8.89982	8.48986	8.87342	6.62921	6.57941	6.47277
ASHGA5P048619	0.000417522	0.00246718	3.77675	up	protein_coding	NM_001130010	CCDS45215.1	C15orf41	RefSeq	2477	chr15	+	36871811	37102449		GTGTTTTTTCCTTGTTCCCGCCACCTCCTGGTCCCTGGCCCAACATGATACTGACCAAAG	84529	Hs.48348		uncharacterized protein C15orf41 isoform 1	15860.6	4153.27	13.9131	11.996	15175.6	18374.7	14031.6	4408.76	3986.06	4064.98	13.7371	14.2652	13.7371	11.9702	12.0424	11.9753
ASHGA5P055486	2.98995e-06	0.00016681	3.13527	up	protein_coding	ENST00000322165	CCDS8925.1	HSD17B6	GENCODE	1512	chr12	+	57157107	57181574		ACACAGTCCTTAGAGCGAATGAAGCAAAGTTGGAAAGAAGCCCCCAAGCATATTAAGGAG	8630	Hs.524513	GO:0055114|GO:0008152|GO:0006702|GO:0006710|GO:0005622|GO:0005783|GO:0005792|GO:0031901|GO:0000166|GO:0016491|GO:0003824|GO:0009055|GO:0004745|GO:0004303|GO:0050327	hydroxysteroid (17-beta) dehydrogenase 6 homolog (mouse) [Source:HGNC Symbol;Acc:23316]	377.12	112.516	8.52018	6.87159	420.652	309.463	401.244	115.758	117.182	104.609	8.50599	8.50968	8.54487	6.84657	6.95366	6.81453
ASHGA5P036229	0.000954501	0.00429742	2.23723	up	protein_coding	NM_172070	CCDS2238.2	UBR3	RefSeq	7969	chr2	+	170684017	170940639		AAACGAGCATGTGGAATTTGAGTCTCAGACCTACTATGCTGCCTTTGCTGCTGAACTTGA	130507	Hs.379548	GO:0001701|GO:0001967|GO:0004842|GO:0006511|GO:0007608|GO:0008270|GO:0009790|GO:0016021|GO:0042048	E3 ubiquitin-protein ligase UBR3	297.382	122.788	8.15197	6.99026	359.958	199.008	333.179	131.087	126.009	111.268	8.27658	7.90458	8.27474	7.01471	7.06139	6.89467
ASHGA5P006998	8.53734e-06	0.000262072	9.107	up	protein_coding	ENST00000452699	CCDS44073.1	ATP13A2	GENCODE	3981	chr1	-	17312452	17338423	NM_022089	TACACCAATGTGCCCTTCCTGGTGGCCCTGGCGCTCCTGAGCTCCGTCCTGGTGGGCCTT	23400	Hs.128866	GO:0006812|GO:0008152|GO:0016021|GO:0016020|GO:0005764|GO:0000166|GO:0005524|GO:0046872|GO:0003824|GO:0016887|GO:0015662|GO:0016820	ATPase type 13A2 [Source:HGNC Symbol;Acc:30213]	23733	2562.05	14.4841	11.2971	23986.8	25604.2	21607.8	2772.09	2439.93	2474.13	14.3919	14.6991	14.3612	11.2971	11.3367	11.2574
ASHGA5P019759	0.0178039	0.0389501	2.7764	up	protein_coding	NM_173655	CCDS54616.1	EPHA6	RefSeq	1617	chr3	+	97158489	97367421		AGATGATCCAGAAGCTGCTTATACAACAACTGACCTCTTCCAAACTCTAACACTTAACCT	285220	Hs.653244	GO:0003674|GO:0005003|GO:0005524|GO:0005575|GO:0005887|GO:0008150	ephrin type-A receptor 6 isoform b	138.896	47.6867	7.03981	5.5666	157.957	101.54	157.19	63.3742	27.5883	52.0976	7.04448	6.93143	7.14353	6.01719	4.82321	5.85939
ASHGA5P002786	7.00227e-05	0.00080037	2.2851	up	protein_coding	NM_021149	CCDS10947.1	COTL1	RefSeq	1850	chr16	-	84599203	84651669		CCGTCATCTGGGTGACTTTTAAATATGACGGCTCCACCATCGTCCCCGGCGAGCAGGGAG	23406	Hs.289092	GO:0003779|GO:0005515|GO:0005575|GO:0005737|GO:0005856|GO:0008150|GO:0019899|GO:0050832	coactosin-like protein	1836.45	816.529	10.8579	9.66562	1998.74	1697.95	1812.65	922.226	724.648	802.715	10.817	10.9752	10.7813	9.73366	9.60684	9.65636
ASHGA5P007706	0.000555149	0.00300547	2.33766	up	protein_coding	NM_001174063	CCDS55222.1	FGFR1	RefSeq	5895	chr8	-	38268655	38326352	ENST00000425967, NM_001174064, NM_001174065, NM_001174066, NM_015850, NM_023105, NM_023106, NM_023110	TGCGCAGACAGGTGTCTGCTGACTCCAGTGCATCCATGAACTCTGGGGTTCTTCTGGTTC	2260	Hs.264887	GO:0000122|GO:0000165|GO:0001501|GO:0001525|GO:0001657|GO:0001701|GO:0001759|GO:0001764|GO:0001948|GO:0002053|GO:0002062|GO:0004713|GO:0005007|GO:0005007|GO:0005515|GO:0005524|GO:0005576|GO:0005634|GO:0005829|GO:0005886|GO:0005886|GO:0005887|GO:0006351|GO:0006468|GO:0007411|GO:0007605|GO:0008201|GO:0008284|GO:0008284|GO:0008284|GO:0008286|GO:0008543|GO:0008543|GO:0008543|GO:0008543|GO:0010518|GO:…	fibroblast growth factor receptor 1 isoform 10 precursor	1868.88	798.927	10.8558	9.63078	2225.94	1382.06	1998.64	909.726	662.069	824.988	10.9742	10.664	10.9294	9.7162	9.48242	9.69371
ASHGA5P031606	0.00192386	0.00715419	2.41314	up	protein_coding	NM_013302	CCDS10604.1	EEF2K	RefSeq	7412	chr16	+	22217591	22300066		AGTGCAAAGGCTTAATGCTCTGGACCTCGAAAAGAAAATCGGGAAGTCCATTTTGGGGAA	29904	Hs.498892	GO:0004672|GO:0004686|GO:0005509|GO:0005516|GO:0005524|GO:0005737|GO:0005829|GO:0006414|GO:0008135|GO:0008286|GO:0031952|GO:0046777	eukaryotic elongation factor 2 kinase	68.1299	24.5279	5.99175	4.72084	76.5593	55.4751	72.3554	25.6564	20.653	27.2744	5.95125	6.06844	5.95556	4.78573	4.39741	4.97939
ASHGA5P004416	0.00185632	0.0069883	2.52972	up	protein_coding	NM_012276	CCDS12890.1	LILRA4	RefSeq	1725	chr19	-	54844691	54850421		AGGAGGAGGAGATGCCATGACCCTCATTCTCACAAGCCTGCTCTTCTTTGGGCTGAGCCT	23547	Hs.406708	GO:0005515|GO:0016021	leukocyte immunoglobulin-like receptor subfamily A member 4 precursor	523.059	205.298	9.01695	7.67797	574.579	449.437	545.16	239.965	150.383	225.547	8.98016	9.05376	9.01694	7.84913	7.31465	7.87015
ASHGA5P055914	1.93432e-05	0.000410843	2.03814	up	protein_coding	NM_001130706	CCDS9583.1	C14orf93	RefSeq	2213	chr14	-	23456109	23479360	NM_001130708, NM_021944	TCTAAGCATGGCACCAAAGCCAACCGTGTGTATGGGCCTCCCTCAGACAGACTGCCTTCT	60686	Hs.255874	GO:0005576	uncharacterized protein C14orf93 precursor	1518.26	748.708	10.5721	9.54482	1699.08	1310.62	1545.07	838.829	655.111	752.183	10.5729	10.5946	10.5487	9.60527	9.4651	9.56409
ASHGA5P030149	0.000253798	0.00179128	2.04672	up	protein_coding	NM_003612	CCDS10262.1	SEMA7A	RefSeq	3393	chr15	-	74701629	74726299	NM_001146029	CCGCCGCCTCCGCCCAGGGCCACCTAAGGAGCGGACCCCGCATCTTCGCCGTCTGGAAAG	8482	Hs.24640	GO:0004872|GO:0005178|GO:0005515|GO:0005886|GO:0006954|GO:0006955|GO:0007229|GO:0007411|GO:0009897|GO:0031225|GO:0045773|GO:0050727|GO:0060907|GO:0070374	semaphorin-7A isoform 1 preproprotein	11661.5	5673.07	13.492	12.4587	12154.5	11512	11318	5908.94	5553.23	5557.03	13.4036	13.6497	13.4227	12.4186	12.5153	12.4422
ASHGA5P001890	1.36327e-05	0.000333487	2.33808	up	protein_coding	NM_006000	CCDS2438.1	TUBA4A	RefSeq	1514	chr2	-	220115000	220118638		ACTCACCATGCGTGAATGCATCTCAGTCCACGTGGGGCAGGCAGGTGTCCAGATGGGCAA	7277	Hs.75318	GO:0000086|GO:0000278|GO:0002576|GO:0003924|GO:0005198|GO:0005525|GO:0005576|GO:0005829|GO:0005874|GO:0006457|GO:0007018|GO:0007596|GO:0015630|GO:0030168|GO:0044267|GO:0051084|GO:0051258	tubulin alpha-4A chain	595.804	248.531	9.20224	7.97692	661.689	522.363	603.361	269.272	242.633	233.686	9.18468	9.27148	9.15057	8.00023	8.01556	7.91496
ASHGA5P004503	0.0106875	0.0260585	2.32409	up	protein_coding	NM_001105578	CCDS42509.1	SYCE2	RefSeq	946	chr19	-	13009893	13030086		GAAGACCAAGGTTTCGGATCTGACAGAGAAATTAGAGGAGAGGATCTATCAGATTTATAA	256126	Hs.655173	GO:0000801|GO:0007128|GO:0051301	synaptonemal complex central element protein 2	73.437	27.6484	6.08038	4.86372	84.4332	50.0378	85.84	32.9659	20.0584	29.9209	6.10245	5.92342	6.21527	5.13173	4.35265	5.10677
ASHGA5P003534	0.00418161	0.0127276	2.00491	up	protein_coding	NM_032627	CCDS12378.1	SSBP4	RefSeq	1817	chr19	+	18530145	18545372		CTTCTTCCAGGGCCCCCCCGGCTCCCAGCCGTCCCCCCACAACCCCAACGCCCCCATGAT	170463	Hs.515259	GO:0003697|GO:0005634	single-stranded DNA-binding protein 4 isoform a	26619.7	12603.4	14.6379	13.6343	25316.6	31084.9	23457.6	13112.5	13012	11685.7	14.4726	14.9642	14.4768	13.6087	13.7311	13.5632
ASHGA5P004731	3.42495e-05	0.000547431	2.19921	up	protein_coding	NM_000585	CCDS3755.1	IL15	RefSeq	2012	chr4	+	142557748	142655140	NR_037840	TCATTTTGGGCTGTTTCAGTGCAGGGCTTCCTAAAACAGAAGCCAACTGGGTGAATGTAA	3600	Hs.168132	GO:0001779|GO:0001866|GO:0005125|GO:0005126|GO:0005515|GO:0005576|GO:0005615|GO:0005634|GO:0005737|GO:0005768|GO:0005794|GO:0005887|GO:0006954|GO:0006955|GO:0007165|GO:0007267|GO:0007568|GO:0008284|GO:0014732|GO:0016020|GO:0030212|GO:0032740|GO:0032819|GO:0032825|GO:0034105|GO:0042102|GO:0042517|GO:0045062|GO:0045580|GO:0048469|GO:0048535|GO:0048662|GO:0050691|GO:0050729|GO:0050778|GO:0071305	interleukin-15 isoform 1 preproprotein	1577.48	722.449	10.6279	9.4909	1759.5	1315.28	1657.66	803.956	619.617	743.773	10.63	10.5997	10.6539	9.54026	9.3839	9.54854
ASHGA5P007687	1.74966e-05	0.000388972	4.69193	up	protein_coding	NM_001166109	CCDS54819.1	PALLD	RefSeq	4938	chr4	+	169552767	169849608	NM_001166110	TGCCAGGCTGGACGTTTACACCCAGTGGCATCAGCAGTCACAGAGCACCAAGCCAAAAAA	23022	Hs.151220	GO:0001726|GO:0003779|GO:0005515|GO:0005634|GO:0005884|GO:0005925|GO:0007010|GO:0030018|GO:0030027|GO:0051371	palladin isoform 3	10042.4	2175.9	13.2796	11.0494	11047.3	8877.64	10202.4	2509.01	1748.22	2270.46	13.2724	13.2894	13.277	11.1535	10.8654	11.1293
ASHGA5P011332	0.00137347	0.00557567	7.21437	up	protein_coding	NM_004484	CCDS14638.1	GPC3	RefSeq	2329	chrX	-	132669775	133119673	NM_001164617	GTTTTCCAAGAGGCCTTTGAAATTGTTGTTCGCCATGCCAAGAACTACACCAATGCCATG	2719	Hs.644108	GO:0005515|GO:0005578|GO:0005615|GO:0005796|GO:0005886|GO:0005887|GO:0005975|GO:0006024|GO:0006027|GO:0009653|GO:0030203|GO:0030204|GO:0031225|GO:0043202|GO:0043395|GO:0044281|GO:0060422|GO:0072138	glypican-3 isoform 2 precursor	5191.41	747.86	12.3077	9.45678	6348.98	3352.21	5873.04	943.251	423.601	876.729	12.4843	11.9491	12.4896	9.76056	8.83292	9.77687
ASHGA5P011236	0.00105367	0.00461376	3.07113	up	protein_coding	NM_030929	CCDS7509.1	KAZALD1	RefSeq	2514	chr10	+	102820998	102825351		TGCGAATCGGGGCCCCAGATCGTGTCACATCCATATGACACTTGGAATGTGACAGGGCAG	81621	Hs.632079	GO:0001503|GO:0001558|GO:0005520|GO:0005614|GO:0007275|GO:0030154|GO:0030198	kazal-type serine protease inhibitor domain-containing protein 1 precursor	72.5252	20.4251	6.07372	4.45495	88.6285	56.1663	72.7808	26.1546	18.4142	16.7064	6.17172	6.08611	5.96333	4.81206	4.22786	4.32494
ASHGA5P055989	8.42628e-05	0.000888702	2.9503	up	protein_coding	NM_015915	CCDS9700.1	ATL1	RefSeq	2652	chr14	+	51026742	51099784	NM_001127713, NM_181598	TCGAGACTGGAGTTTCCCATACGAATTTTCATATGGAGCCGATGGTGGTGCCAAATTCTT	51062	Hs.584905	GO:0000137|GO:0000139|GO:0003924|GO:0005515|GO:0005525|GO:0005783|GO:0005789|GO:0005794|GO:0007029|GO:0007409|GO:0008219|GO:0016021|GO:0030424|GO:0042802|GO:0051260	atlastin-1 isoform a	1247.03	418.216	10.2757	8.71485	1436.76	1030.79	1273.53	454.779	344.767	455.103	10.3218	10.2418	10.2635	8.74666	8.53998	8.8579
ASHGA5P010196	0.000628164	0.003272	2.17939	up	protein_coding	NM_001159846	CCDS54200.1	MPND	RefSeq	1523	chr19	+	4343523	4360083		TCCTCCCGAGCAAAGGCCCAGTGACTATGGCATCCCCATGGATGTGGAGATGGCCTACGT	84954	Hs.321689	GO:0006508|GO:0008233	MPN domain-containing protein isoform 2	434.589	192.561	8.73151	7.60758	491.493	353.93	458.344	213.344	157.047	207.292	8.74089	8.70215	8.75147	7.68437	7.38199	7.75639
ASHGA5P002498	7.11509e-05	0.000804857	12.1262	up	protein_coding	NM_002423	CCDS8317.1	MMP7	RefSeq	1147	chr11	-	102391238	102401478		AGCAGTCTAGGGATTAACTTCCTGTATGCTGCAACTCATGAACTTGGCCATTCTTTGGGT	4316	Hs.2256	GO:0002779|GO:0004222|GO:0005576|GO:0005578|GO:0005615|GO:0006508|GO:0008270|GO:0022617|GO:0030198|GO:0030574|GO:0042127|GO:0042493|GO:0050829|GO:0050830	matrilysin preproprotein	596.81	46.5202	9.2051	5.60504	653.082	530.391	606.958	41.5456	61.8654	36.1497	9.16065	9.29434	9.1603	5.43771	6.01806	5.35936
ASHGA5P051159	5.83516e-05	0.000723214	4.84943	up	protein_coding	ENST00000539173	CCDS33589.1	ADARB1	GENCODE	7027	chr21	+	46494492	46646478	NM_001112, NR_027672, NR_027673, NR_027674	AAGCTGGCGGCAAAGGAGTACCAGGCCGCCAAGGCGCGTCTGTTCACAGCCTTCATCAAG	104	Hs.474018	GO:0010467|GO:0006397|GO:0006396|GO:0016556|GO:0006382|GO:0016553|GO:0005634|GO:0005622|GO:0005730|GO:0005654|GO:0003723|GO:0046872|GO:0003726|GO:0003729|GO:0003725|GO:0004000	adenosine deaminase, RNA-specific, B1 [Source:HGNC Symbol;Acc:226]	143.25	26.2359	7.09679	4.81898	165.994	117.474	146.282	29.1692	23.2839	26.2546	7.12578	7.13382	7.03078	4.9588	4.57271	4.92543
ASHGA5P001266	3.67598e-05	0.000569266	2.59239	up	protein_coding	ENST00000225614	CCDS11728.1	GALK1	GENCODE	1361	chr17	-	73754017	73761280		TCTCACTTATGGGACAGAAAGGCCACGCGCTGCTCATTGACTGCAGGTCCTTGGAGACCA	2584	Hs.407966	GO:0044281|GO:0005975|GO:0006012|GO:0019388|GO:0046835|GO:0019402|GO:0005737|GO:0005829|GO:0005524|GO:0004335|GO:0005534	galactokinase 1 [Source:HGNC Symbol;Acc:4118]	1057.94	403.737	10.0426	8.6683	1198.73	888.803	1086.28	455.691	342.735	412.785	10.0595	10.0386	10.0296	8.74877	8.53294	8.7232
ASHGA5P026502	1.08609e-05	0.00029866	2.02577	up	protein_coding	NM_013265	CCDS8093.1	VPS51	RefSeq	2546	chr11	+	64863682	64879180		TCTGGCAGCAGTGCACCTTTTCACCGCCAAAGAGGTGTCCTTCTCCAACAAGCCCTACTT	738	Hs.277517	GO:0000938|GO:0003674|GO:0005515|GO:0005794|GO:0006869|GO:0006914|GO:0008150|GO:0015031|GO:0016021|GO:0042147	protein fat-free homolog	1299.94	635.529	10.3336	9.31509	1491.76	1066.01	1342.06	679.173	573.532	653.883	10.3726	10.2896	10.3385	9.30527	9.27107	9.36893
ASHGA5P052488	5.89593e-06	0.000224803	2.36758	up	protein_coding	NM_004060	CCDS4360.1	CCNG1	RefSeq	2484	chr5	+	162864576	162872022	NM_199246	TCAGCCAAAGGTCTGTGGTTTGAGACTAATTGAGTCTGCACACGATAATGGCCTCAGAAT	900	Hs.79101	GO:0000079|GO:0005515|GO:0005634|GO:0006949|GO:0007067|GO:0007095|GO:0007420|GO:0010243|GO:0016049|GO:0019904|GO:0030425|GO:0043025|GO:0043066|GO:0048471|GO:0051301	cyclin-G1	12075	5063.05	13.5342	12.2908	13651.1	10098.7	12475.1	5559.04	4631.71	4998.4	13.577	13.4661	13.5596	12.324	12.2592	12.2892
ASHGA5P008047	0.0282456	0.0560451	2.39952	up	protein_coding	NM_004862	CCDS32386.1	LITAF	RefSeq	2642	chr16	-	11641577	11680229		CCGGTGCTGGGTAAAATGTCGGTTCCAGGACCTTACCAGGCGGCCACTGGGCCTTCCTCA	9516	Hs.459940	GO:0004871|GO:0005765|GO:0005794|GO:0005794|GO:0005886|GO:0006351|GO:0006357|GO:0006915|GO:0007165|GO:0043123|GO:0050699	lipopolysaccharide-induced tumor necrosis factor-alpha factor isoform 1	475.006	205.54	8.86404	7.60129	546.53	394.825	483.665	258.2	109.641	248.781	8.89786	8.8662	8.82806	7.94644	6.85202	8.00542
ASHGA5P035480	6.68146e-05	0.000781033	9.49663	up	protein_coding	NM_005795	CCDS2293.1	CALCRL	RefSeq	5006	chr2	-	188207848	188313021		TGTAACTCTGTTGTAACAATCATTCACCTCACTGCAGTGGCCAACAACCAGGCCTTAGTA	10203	Hs.470882	GO:0001525|GO:0001605|GO:0001635|GO:0004930|GO:0004948|GO:0005515|GO:0005764|GO:0005768|GO:0005783|GO:0005886|GO:0005886|GO:0005886|GO:0005887|GO:0006171|GO:0006816|GO:0006937|GO:0007187|GO:0007189|GO:0007507|GO:0008565|GO:0015031|GO:0030819|GO:0031623|GO:0048661|GO:0050728|GO:0071329	calcitonin gene-related peptide type 1 receptor precursor	240.414	22.7769	7.87175	4.62434	252.051	241.085	228.105	24.6226	20.5896	23.1186	7.7449	8.16819	7.70217	4.72817	4.39266	4.75218
ASHGA5P040921	0.000839907	0.00396155	2.58923	up	protein_coding	NM_005110	CCDS43411.1	GFPT2	RefSeq	3011	chr5	-	179727699	179780315		TGATTGACAAGCAGATGCCCGTCATCATGGTCATTATGAAGGATCCTTGCTTCGCCAAAT	9945	Hs.696497	GO:0004360|GO:0005829|GO:0006002|GO:0006048|GO:0006048|GO:0006112|GO:0006488|GO:0006541|GO:0016051|GO:0018279|GO:0030246|GO:0043687|GO:0044267	glucosamine--fructose-6-phosphate aminotransferase [isomerizing] 2	1815.65	690.237	10.802	9.4295	2197.81	1227.09	2022.05	762.941	617.047	690.721	10.9559	10.502	10.9482	9.46752	9.37909	9.44191
ASHGA5P051104	2.66015e-05	0.000482431	2.10965	up	protein_coding	NM_000628	CCDS13623.1	IL10RB	RefSeq	1966	chr21	+	34638664	34669539		AGGGGCCCCAAAGCTAGGCTCTGAGAAGGAAACACACTCGGCTGGGCACAGTGACGTACT	3588	Hs.654593	GO:0004872|GO:0004920|GO:0005515|GO:0005886|GO:0006954|GO:0006955|GO:0007165|GO:0016021|GO:0032002	interleukin-10 receptor subunit beta precursor	2941.92	1417.38	11.5323	10.4553	3341.99	2455.64	3028.13	1578.77	1224.21	1449.17	11.5672	11.4933	11.5364	10.5016	10.3659	10.4984
ASHGA5P009260	0.00123035	0.00513482	2.58705	up	protein_coding	NM_033015	CCDS5919.1	FASTK	RefSeq	1448	chr7	-	150773707	150777970		GGGGAGTCATGCTTTCCATCTGATGGTCCCCTGGTGTGTGCCCTGGAACAGGAGCGAAGG	10922	Hs.647094	GO:0004674|GO:0005515|GO:0005524|GO:0005739|GO:0006468|GO:0006915|GO:0008624|GO:0033867|GO:0043484|GO:0043484	fas-activated serine/threonine kinase isoform 4	1355	523.123	10.4071	9.03581	1402.66	1402.11	1260.24	530.987	556.763	481.62	10.2882	10.6853	10.2478	8.9544	9.22281	8.93022
ASHGA5P001337	0.0446465	0.0807898	3.35196	up	protein_coding	NM_198992	CCDS8732.1	SYT10	RefSeq	3286	chr12	-	33528347	33592754		TCATCAACCCGCCACAGTTCCTTCCGAAGACACCTGCCGAGGCAAATGCAGGTTTCCAGT	341359	Hs.118703	GO:0005215|GO:0016021|GO:0030054|GO:0030672|GO:0042803|GO:0046872|GO:0046982	synaptotagmin-10	141.071	38.7927	6.94893	5.20392	190.816	63.3385	169.059	24.6821	69.5744	22.1217	7.33909	6.25019	7.25749	4.73161	6.18842	4.69173
ASHGA5P008505	0.0016726	0.00647351	2.05687	up	protein_coding	ENST00000393306	CCDS10939.1	OSGIN1	GENCODE	1940	chr16	+	83986826	83999937	ENST00000343939	AGGTCAAGGACTGGATGCAGAAGAAGCGAAGAGGTCTTCGCAACAGCCGGGCCACTGCCG	29948	Hs.128055	GO:0007275|GO:0030154|GO:0055114|GO:0030308|GO:0005575|GO:0016491|GO:0008083	oxidative stress induced growth inhibitor 1 [Source:HGNC Symbol;Acc:30093]	139.01	60.676	7.03399	5.99354	161.283	96.5528	159.194	66.5699	52.923	62.5352	7.08005	6.85897	7.16297	6.09075	5.78487	6.10501
ASHGA5P034924	0.00296611	0.00984456	2.19036	up	protein_coding	NM_025203	CCDS1705.1	C2orf44	RefSeq	3897	chr2	-	24252205	24270296		AACTAAGGCTCAGTACAGTTCAGCAGACTTTTGGCCTTTCTCTCATTGAAATGCTACATG	80304	Hs.24624		WD repeat-containing protein C2orf44 isoform 1	326.671	142.951	8.3062	7.17503	372.759	251.051	356.201	165.026	108.441	155.384	8.33094	8.22209	8.36557	7.33126	6.83571	7.35811
ASHGA5P030256	5.66764e-05	0.000709754	6.74663	up	protein_coding	NM_002168	CCDS10359.1	IDH2	RefSeq	1740	chr15	-	90627211	90645708		ATTGACTCTGCACTGGCCACCCAGAAGTACAGTGTGGCTGTCAAGTGTGCCACCATCACC	3418	Hs.596461	GO:0000287|GO:0004450|GO:0004450|GO:0005739|GO:0005743|GO:0005759|GO:0005975|GO:0006097|GO:0006099|GO:0006102|GO:0006103|GO:0044281|GO:0051287	isocitrate dehydrogenase [NADP], mitochondrial precursor	1324.9	194.452	10.3657	7.61149	1529.43	1102.61	1342.65	224.471	149.71	209.174	10.4138	10.3428	10.3404	7.75777	7.30839	7.76829
ASHGA5P001339	0.00183802	0.00694217	2.38052	up	protein_coding	NM_005269	CCDS8940.1	GLI1	RefSeq	3618	chr12	+	57853933	57866047		AGTGTGGGGACAGAAGGACTGTCTGGCCCGCCCTTCTGCCACCAAGCTAACCTCATGTCC	2735	Hs.632702	GO:0001649|GO:0003677|GO:0003682|GO:0003705|GO:0005515|GO:0005634|GO:0005737|GO:0005829|GO:0005929|GO:0007224|GO:0007224|GO:0007283|GO:0007418|GO:0008017|GO:0008270|GO:0008284|GO:0008589|GO:0009913|GO:0009953|GO:0009954|GO:0021696|GO:0021938|GO:0021983|GO:0030324|GO:0044212|GO:0045740|GO:0045880|GO:0045893|GO:0045944|GO:0048546|GO:0060032|GO:0090090	zinc finger protein GLI1 isoform 1	1513.99	635.919	10.5696	9.31833	1529.42	1610.91	1401.65	679.932	626.322	601.504	10.4133	10.8983	10.3972	9.3072	9.40206	9.24573
ASHGA5P049378	5.7384e-06	0.000222644	2.09715	up	protein_coding	NM_033251	CCDS10979.1	RPL13	RefSeq	4672	chr16	+	89627118	89633237		TCGTCCGCAGCCGCAGGGCCGTAGGCAGCCATGGCGCCCAGCCGGAATGGCATGGTCTTG	6137	Hs.410817	GO:0000184|GO:0003723|GO:0003735|GO:0005515|GO:0005829|GO:0006412|GO:0006412|GO:0006413|GO:0006414|GO:0006415|GO:0006614|GO:0010467|GO:0016032|GO:0016070|GO:0016071|GO:0019058|GO:0019083|GO:0022625|GO:0022626|GO:0044267	60S ribosomal protein L13 isoform 1	7191.39	3497.31	12.8104	11.742	7986.32	6412.12	7175.72	3836.56	3277.29	3378.09	12.8092	12.8554	12.7667	11.7688	11.7579	11.6994
ASHGA5P009716	0.00852856	0.0218657	2.29753	up	protein_coding	NM_003128	CCDS33198.1	SPTBN1	RefSeq	10238	chr2	+	54683453	54898583		TCCCCGGGAGAACTCTAAGAAGGAGCTGATGTGGAGGAGCAGCTGAGACAGTTCAAGATG	6711	Hs.503178	GO:0000281|GO:0003779|GO:0005200|GO:0005515|GO:0005516|GO:0005543|GO:0005730|GO:0005737|GO:0005829|GO:0005886|GO:0007009|GO:0007182|GO:0007184|GO:0007411|GO:0008091|GO:0014731|GO:0030506|GO:0030506|GO:0031430|GO:0032437|GO:0043001|GO:0051693|GO:0071709|GO:0072661	spectrin beta chain, brain 1 isoform 1	59.5673	22.4649	5.77573	4.57564	71.3424	43.3889	63.9705	26.7226	16.6252	24.0468	5.83889	5.72657	5.76172	4.83969	4.08244	4.8048
ASHGA5P015199	0.00159518	0.00623798	2.24168	up	protein_coding	NM_213569	CCDS7133.1	NEBL	RefSeq	6956	chr10	-	21068902	21463116	NM_001173484	ACAAAGGCTATGAAAAGAAGCCCTATTGTAATGCACACTACCCGAAGCAGTCCTTCACCA	10529	Hs.5025	GO:0001725|GO:0005515|GO:0005523|GO:0008092|GO:0008092|GO:0008307|GO:0030018|GO:0031005|GO:0031674|GO:0051015|GO:0071691	nebulette isoform 2	131.768	52.1004	6.94603	5.78145	155.999	89.6265	149.679	57.0216	45.114	54.1655	7.0256	6.74744	7.06505	5.87832	5.55099	5.91505
ASHGA5P007731	0.0334601	0.0642137	2.79391	up	protein_coding	NM_000235	CCDS7401.1	LIPA	RefSeq	2654	chr10	-	90973329	91011660		ACAGCTCCAGAATGAAAATGCGGTTCTTGGGGTTGGTGGTCTGTTTGGTTCTCTGGACCC	3988	Hs.643030	GO:0000902|GO:0001816|GO:0004771|GO:0005764|GO:0006631|GO:0006954|GO:0008283|GO:0016042|GO:0016125|GO:0016298|GO:0030324|GO:0048771|GO:0048873	lysosomal acid lipase/cholesteryl ester hydrolase precursor	797.174	293.456	9.56897	8.08669	1022.55	480.29	888.686	388.069	144.525	347.775	9.82466	9.15525	9.727	8.52574	7.25435	8.47996
ASHGA5P017973	2.57527e-05	0.0004733	2.33554	up	protein_coding	NM_001134374	CCDS47937.1	SPATC1	RefSeq	1925	chr8	+	145086581	145102015		AACCCCCGAGGCTTCCCTGAACCCCAGTGACCACAAGCTGGATGAGAAGCTGTGCCAGAG	375686	Hs.97726	GO:0005813|GO:0043015	speriolin isoform 2	1671.98	720.123	10.7178	9.49408	1814.85	1514.75	1686.34	744.745	706.537	709.088	10.6779	10.7978	10.6779	9.43529	9.56804	9.4789
ASHGA5P008059	5.9613e-06	0.000226033	4.38512	up	protein_coding	NM_001122670	CCDS48137.1	PHKA1	RefSeq	6138	chrX	-	71798663	71934029	NM_001172436	AAAGTGAGATAAAGCAGTCACCTGGAACCTCTATGACTCCAAGTAGTGGGTCCTTTCCTA	5255	Hs.201379	GO:0004553|GO:0004689|GO:0005516|GO:0005829|GO:0005886|GO:0005964|GO:0005975|GO:0005977|GO:0005980|GO:0006006|GO:0006091|GO:0044281|GO:0046777	phosphorylase b kinase regulatory subunit alpha, skeletal muscle isoform isoform 2	2512.54	574.561	11.2999	9.16727	2877.63	1996.95	2663.03	627.234	502.358	594.09	11.349	11.2016	11.349	9.19526	9.07705	9.22951
[truncated: 799 more rows]

## Sheet: down_Exp_vs_Ctrl
# Fold Change cut-off: 2.0 # P-value cut-off: 0.05 # Condition pairs: Exp_vs_Ctrl # Column A: ProbeName it represents probe name. # Column B: P-value, P-value calculated from unpaired t-test. # Column C: FDR, FDR is calculated from Benjamini Hochberg FDR. # Column D: Fold Change, the absolute ratio (no log scale) of normalized intensities between two conditions. # Column E: Regulation, it depicts…
[truncated: 1,982 more rows]
